# Supplementary material for: Microbiome–volatile metabolome analysis reveals aroma regulation driven by microbial niche competition in Jinggang honey pomelo wine
Source: Front Microbiol. 2026 Jan 2;16:1725554. doi: 10.3389/fmicb.2025.1725554 (PMC12807929; doi:10.3389/fmicb.2025.1725554)
Supplement: Supplementary file 2 [file Table_1.XLSX]

## Sheet: Sheet1
Table S1 The content of volatile compounds in different fermentation stages
Index	Formula	Compounds	Class I	CAS	NIST_RI	GR_0d	GR_1d	GR_4d	GR_7d	GR_10d	GR_14d
IS-04	C6H8D4O	3-Hexanone-2,2,4,4-d4	Ketone	24588-54-3	780.600103466115	503705	419004	386143	373142	353359	357421
w45*353	C14H28	2-Tetradecene, (E)-	Hydrocarbons	35953-54-9	1406.0	78580.1	1.71384e+06	3.27041e+06	3.07213e+06	2.96913e+06	3.01323e+06
QWMW0828*349	C13H22O	2-Naphthalenol, 1,2,3,4,4a,5,6,7-octahydro-2,5,5-trimethyl-	Terpenoids	41199-19-3	1426.0	941880	731728	702598	581715	520995	549303
XMW0517*395	C6H8S	Thiophene, 3-ethyl-	Heterocyclic compound	1795-01-3	869.0	101.13	4968.4	17956.7	9505.92	6622.71	3241.81
XMW2344*293	C11H11N	Quinoline, 2,4-dimethyl-	Heterocyclic compound	1198-37-4	1451.57232704403	27678.6	21234	20529.4	16510.7	14211.7	14757.4
XMW2340*401	C8H10O2	2-Methoxy-5-methylphenol	Phenol	1195-09-1	1193.0	16489.5	33393.9	39224	36339	34151.4	32988
KMW0385*093	C10H18O	Cyclohexanol, 2-methyl-5-(1-methylethenyl)-	Terpenoids	619-01-2	1196.0	17420.2	39032.5	48202.7	47075	46924.7	46117.2
KMW0388*282	C10H16O	Carveol	Terpenoids	99-48-9	1219.0	12693.4	74959	140918	147304	152455	144179
KMW0389*092	C10H18O	endo-Borneol	Terpenoids	507-70-0	1170.4157782516	2.92565e+06	2.34655e+06	1.96795e+06	2.01265e+06	2.04843e+06	1.98444e+06
KMW0392*095	C10H20O	Cyclohexanol, 5-methyl-2-(1-methylethyl)-, (1.alpha.,2.alpha.,5.alpha.)-	Terpenoids	491-02-1	1187.0	17715.2	15385	12636	13640.5	14340.4	16204.7
KMW0377*042	C11H20O2	cis-3-Hexenyl-.alpha.-methylbutyrate	Ester	53398-85-9	1234.0	988610	706611	626352	649520	659462	641071
KMW0393*454	C10H18O	cis-4-Decenal	Aldehyde	21662-09-9	1193.0	50096.8	1.14571e+06	1.60221e+06	1.49375e+06	1.43191e+06	1.40325e+06
XMW0528*262	C8H12S	Thiophene, 2-butyl-	Heterocyclic compound	1455-20-5	1069.0	439549	544321	617340	705468	793503	891233
XMW0534*040	C10H14O	Bicyclo[3.1.1]hept-3-en-2-one, 4,6,6-trimethyl-, (1S)-	Terpenoids	1196-01-6	1204.0	3906.7	11839.2	17340.5	17608.7	17380.5	16133.3
KMW0407*260	C9H14O	2,4-Nonadienal, (E,E)-	Aldehyde	5910-87-2	1216.0	42619	50378.5	52789	57651.9	65109.5	63998.9
XMW2237*193	C7H9N	p-Aminotoluene	Amine	106-49-0	1072.0	2242.6	3281.36	3529.09	4286.45	4843.04	5450.92
QWMW0813*339	C12H22O	2-Dodecenal	Aldehyde	4826-62-4	1465.0	8352.78	26826.4	8382.69	9184.74	17296.5	8602.36
KMW0378*036	C9H10O	Ethanone, 1-(4-methylphenyl)-	Ketone	122-00-9	1183.0	7753.04	11550.9	12141.7	11038.7	12402.3	13148
XMW0513*073	C19H32O2	9,12,15-Octadecatrienoic acid, methyl ester, (Z,Z,Z)-	Ester	301-00-8	2099.0	15416.8	1.50206e+06	1.81305e+06	2.12553e+06	2.13276e+06	2.20784e+06
KMW0429*337	C11H18O2	Isobornyl formate	Ester	1200-67-5	1233.0	3.53203e+06	2.48514e+06	2.20111e+06	2.28546e+06	2.31892e+06	2.2521e+06
KMW0348*101	C9H14N2	Pyrazine, 3,5-diethyl-2-methyl-	Heterocyclic compound	18138-05-1	1162.0	3355.03	42229.2	125224	242025	322374	511350
KMW0328*031	C10H16O	(+)-(E)-Limonene oxide	Terpenoids	6909-30-4	1139.0	15377.6	12526.4	9777.83	8548.73	8098.77	6418.04
KMW0332*316	C10H20O2	Butanoic acid, 2-methyl-, pentyl ester	Ester	68039-26-9	1142.0	2451.18	8494.35	5730.33	4281.38	3710.99	3369.83
KMW0333*453	C10H18O	endo-fenchol	Alcohol	14575-74-7	1114.0	90240.7	4.26075e+06	6.80583e+06	7.3376e+06	7.42544e+06	7.29777e+06
KMW0338*263	C9H16O	2-Nonenal, (E)-	Aldehyde	18829-56-6	1161.20597652081	68784.9	71122.4	46456.6	47938.9	57025.3	48044.1
XMW0504*084	C15H24	1H-Benzocycloheptene, 2,4a,5,6,7,8-hexahydro-3,5,5,9-tetramethyl-, (R)-	Terpenoids	1461-03-6	1500.0	3.5243e+06	2.68006e+06	2.37945e+06	1.72925e+06	1.37211e+06	1.2525e+06
XMW2423*234	C7H12O2	3-Hexenoic acid, methyl ester, (Z)-	Ester	13894-62-7	933.0	365.703	6113.29	3671.61	2710.12	2797.62	3378.17
XMW2392*441	C8H12N2	Pyrazine, 2,5-diethyl-	Heterocyclic compound	13238-84-1	1091.0	9875.28	8112.62	9419.24	10095.7	10551.5	13381.6
KMW0354*443	C9H16O	2,6-Nonadien-1-ol	Alcohol	7786-44-9	1167.0	163062	243966	487983	515735	536911	545708
KMW0355*443	C9H16O	trans,cis-2,6-Nonadien-1-ol	Alcohol	28069-72-9	1170.0	163062	243966	487983	515735	536911	545708
KMW0357*284	C10H18O	Bicyclo[2.2.1]heptan-2-ol, 2,3,3-trimethyl-	Terpenoids	465-31-6	1148.0	640737	518841	433903	444406	453588	437657
KMW0359*429	C8H10O	Phenol, 3-ethyl-	Phenol	620-17-7	1169.0	7800.31	416952	1.21896e+06	2.33071e+06	3.12211e+06	4.93344e+06
KMW0360*095	C10H20O	Levomenthol	Terpenoids	2216-51-5	1176.9394261424	17715.2	15385	12636	13640.5	14340.4	16204.7
KMW0366*313	C10H18O2	Butanoic acid, 3-hexenyl ester, (Z)-	Ester	16491-36-4	1187.0	251802	678043	855371	810938	788994	772757
KMW0413*279	C10H14O	(-)-Carvone	Terpenoids	6485-40-1	1249.94606256742	317963	227897	201909	208684	211492	206534
KMW0430*116	C10H20O	Citronellol	Terpenoids	106-22-9	1228.0	11638.8	19281	22853.9	24328.7	25574.4	24793.4
QWMW0409*415	C8H9NO2	Ethyl nicotinate	Ester	614-18-6	1218.0	40775.8	141635	68068.1	81697.5	66060.6	70049.4
XMW0609*041	C13H28	Undecane, 3,6-dimethyl-	Hydrocarbons	17301-28-9	1210.0	48979.6	203328	43007	46333.8	111279	41978.7
XMW1412*054	C15H24	2-Epi-.alpha.-funebrene	Terpenoids	65354-33-8	1389.0	2.45681e+06	1.64067e+06	1.45815e+06	1.10006e+06	950764	941677
XMW0612*425	C13H28	Undecane, 4,7-dimethyl-	Hydrocarbons	17301-32-5	1207.0	54427.1	255703	40134.2	46782.9	130718	41593.2
QWMW0523*442	C7H8OS	2-Acetyl-3-methylthiophene	Heterocyclic compound	13679-72-6	1178.0	5.93961e+06	4.92358e+06	4.48871e+06	4.55463e+06	4.56601e+06	4.48763e+06
QWMW0499*287	C11H9N	Pyridine, 3-phenyl-	Heterocyclic compound	1008-88-4	1467.0	3394.03	14182.8	4102.18	4393.84	10951.8	4246.68
KMW0486*328	C11H18N2	Pyrazine, 2,5-dimethyl-3-(3-methylbutyl)-	Heterocyclic compound	18433-98-2	1317.0	318932	8.48574e+06	3.58979e+07	4.90537e+07	5.11122e+07	4.71591e+07
KMW0513*053	C11H20O	2-Undecenal	Aldehyde	2463-77-6	1367.0	11796	198128	119081	91899	115171	108654
KMW0518*352	C12H20O2	2,6-Octadien-1-ol, 3,7-dimethyl-, acetate, (Z)-	Terpenoids	141-12-8	1365.21978021978	617073	413137	374661	281104	243630	242481
XMW0629*108	C15H24	3H-3a,7-Methanoazulene, 2,4,5,6,7,8-hexahydro-1,4,9,9-tetramethyl-, [3aR-(3a.alpha.,4.beta.,7.alpha.)]-	Terpenoids	2387-78-2	1399.0	325261	224048	197581	153168	129551	129399
QWMW0433*269	C9H18O	2-Nonen-1-ol, (Z)-	Alcohol	41453-56-9	1162.0	29705.6	27261.8	23207.5	25860.3	26840.1	27708
KMW0487*047	C9H10O	2-Propen-1-ol, 3-phenyl-	Alcohol	104-54-1	1310.0	3935.3	47160	181019	244722	253028	233440
QWMW0670*284	C10H18O	Isopulegol	Terpenoids	89-79-2	1150.05353319058	640737	518841	433903	444406	453588	437657
XMW0548*368	C15H24	Bicyclo[7.2.0]undecane, 10,10-dimethyl-2,6-bis(methylene)-, [1S-(1R*,9S*)]-	Terpenoids	136296-38-3	1443.0	306719	248401	247286	180110	146850	130681
XMW0562*100	C20H32	Phenanthrene, 7-ethenyl-1,2,3,4,4a,4b,5,6,7,8,8a,9-dodecahydro-1,1,4b,7-tetramethyl-, [4aS-(4a.alpha.,4b.beta.,7.alpha.,8a.alpha.)]-	Terpenoids	1686-67-5	1927.0	7711.57	8414.36	5818.32	12054.2	8936.25	8598.21
XMW0556*064	C15H24	(2S,4aR,8aR)-4a,8-Dimethyl-2-(prop-1-en-2-yl)-1,2,3,4,4a,5,6,8a-octahydronaphthalene	Terpenoids	123123-37-5	1517.0	3.46708e+06	2.53434e+06	2.48158e+06	2.13544e+06	1.97144e+06	2.21598e+06
KMW0446*283	C10H16O	Citral	Terpenoids	5392-40-5	1273.0415991356	54048.6	243387	58142.1	64928.3	150227	60254.6
KMW0447*285	C10H18O	3,6-Octadien-1-ol, 3,7-dimethyl-, (Z)-	Terpenoids	5944-20-7	1240.0	605756	428763	385159	397932	403437	393010
KMW0449*337	C11H18O2	Bicyclo[2.2.1]heptan-2-ol, 1,7,7-trimethyl-, formate, endo-	Ester	7492-41-3	1226.0	3.53203e+06	2.48514e+06	2.20111e+06	2.28546e+06	2.31892e+06	2.2521e+06
KMW0452*080	C10H12O	Benzaldehyde, 4-(1-methylethyl)-	Terpenoids	122-03-2	1246.38619201726	5637.11	4574.9	4835.92	4515.25	4091.28	4661.72
KMW0482*049	C10H16O	2,4-Decadienal, (E,E)-	Aldehyde	25152-84-5	1320.077	893.181	104798	457308	630485	661181	608420
KMW0458*351	C12H20O2	p-Menth-8-en-3-ol, acetate	Ester	89-49-6	1259.0	14530	60416.4	52433.8	41098.1	44980.9	42945.1
KMW0459*283	C10H16O	2,6-Octadienal, 3,7-dimethyl-, (E)-	Terpenoids	141-27-5	1270.0	54048.6	243387	58142.1	64928.3	150227	60254.6
XMW0586*397	C13H28	Dodecane, 5-methyl-	Hydrocarbons	17453-93-9	1255.0	28988.2	128220	24265.2	28170.8	67821.9	25001.9
KMW0478*147	C15H24	cis-.beta.-Farnesene	Terpenoids	28973-97-9	1444.0	136363	158804	109842	91838.4	110705	82334.1
XMW0591*037	C13H28	Nonane, 2-methyl-5-propyl-	Hydrocarbons	31081-17-1	1190.0	496889	576095	346957	349816	405772	371845
KMW0480*050	C11H18O2	trans-Geranic acid methyl ester	Terpenoids	1189-09-9	1322.0	37955	181860	179550	173136	185270	177106
XMW2462*380	C15H26O	Agarospirol	Terpenoids	1460-73-7	1643.0	202013	170848	235611	322904	378644	481181
XMW0415*425	C13H28	Undecane, 6,6-dimethyl-	Hydrocarbons	17312-76-4	1202.0	54427.1	255703	40134.2	46782.9	130718	41593.2
KMW0106*008	C7H14O2	1-Butanol, 2-methyl-, acetate	Ester	624-41-9	880.401529636711	2259.92	2.3144e+06	8.45794e+06	4.44356e+06	3.07005e+06	1.49592e+06
YC_1381*289	C12H12	Naphthalene, 1,3-dimethyl-	Aromatics	575-41-7	1417.0	9748.45	13606.4	12824.2	11724.4	11466.5	13016.9
QWMW1164*431	C12H12	Naphthalene, 1,5-dimethyl-	Aromatics	571-61-9	1440.0	10211.1	10419.6	7769.67	6443.99	6471.01	4557.17
QWMW1153*437	C6H12O	4-Hexen-1-ol	Alcohol	6126-50-7	848.0	6420.49	3964.75	4444.61	5760.21	5762.98	5804.41
QWMW1119*183	C6H12O	4-Hexen-1-ol, (Z)-	Alcohol	928-91-6	879.0	499.883	21944.4	69786.2	37909.1	27134.3	13594.5
QWMW1113*406	C6H10O2	3-Hexenoic acid, (E)-	Acid	1577-18-0	1003.0	45265.5	565444	667150	589355	572037	557107
XMW0389*382	C15H26O	Caryophyllenyl alcohol	Terpenoids	913176-41-7	1574.0	19914	37505.2	76124.3	108393	122271	155360
XMW0419*375	C15H32	Tetradecane, 2-methyl-	Hydrocarbons	1560-95-8	1463.0	101019	382451	108497	118382	278780	112191
XMW0420*426	C13H28	Undecane, 2,9-dimethyl-	Hydrocarbons	17301-26-7	1233.0	184227	171730	119295	124945	142462	122882
XMW0422*356	C14H30	3,5-Dimethyldodecane	Hydrocarbons	107770-99-0	1318.0	15982.3	40959.1	49953.4	60805.6	59608.3	56599.4
KMW0176*228	C8H14O	5-Hepten-2-one, 6-methyl-	Ketone	110-93-0	987.689097548253	20723	39452.7	92097.4	60279.6	86862.9	121399
XMW0443*038	C10H18O2	(E)-2,6-Dimethylocta-3,7-diene-2,6-diol	Alcohol	51276-34-7	1191.0	72376.2	3.18289e+06	4.32561e+06	4.03707e+06	3.88803e+06	3.81682e+06
QWMW1060*439	C9H10O	Benzeneacetaldehyde, .alpha.-methyl-	Aldehyde	93-53-8	1094.0	183427	145179	182465	253955	303058	415288
KMW0095*005	C6H10O	2-Hexenal	Aldehyde	505-57-7	851.0	5.54761e+06	4.15303e+06	4.00451e+06	3.31089e+06	3.04753e+06	3.34611e+06
XMW0380*056	C15H24	1H-Cyclopropa[a]naphthalene, 1a,2,3,5,6,7,7a,7b-octahydro-1,1,7,7a-tetramethyl-, [1aR-(1a.alpha.,7.alpha.,7a.alpha.,7b.alpha.)]-	Terpenoids	17334-55-3	1432.0	9.21824e+06	7.14701e+06	6.77812e+06	5.42497e+06	4.83747e+06	4.93807e+06
GMW0385*333	C11H16O2	2(4H)-Benzofuranone, 5,6,7,7a-tetrahydro-4,4,7a-trimethyl-	Ketone	15356-74-8	1537.0	45435.6	28783.4	25243.1	17476.7	16006.8	13797.5
XMW0371*037	C13H28	Nonane, 5-methyl-5-propyl-	Hydrocarbons	17312-75-3	1202.0	496889	576095	346957	349816	405772	371845
GMW0390*240	C8H18O	2-Octanol, (S)-	Alcohol	6169-06-8	994.0	5499.14	229226	268099	233667	228575	221371
QWMW1235*444	C8H14O2	3-Hexenoic acid, ethyl ester, (E)-	Ester	26553-46-8	1006.0	723.55	4920.82	5497.44	7744.42	8089.38	8812.62
GMW0395*056	C15H24	(3R,3aR,7R,8aS)-3,8,8-Trimethyl-6-methyleneoctahydro-1H-3a,7-methanoazulene	Terpenoids	79120-98-2	1414.0	9.21824e+06	7.14701e+06	6.77812e+06	5.42497e+06	4.83747e+06	4.93807e+06
XMW0382*054	C15H24	isoledene	Terpenoids	95910-36-4	1375.0	2.45681e+06	1.64067e+06	1.45815e+06	1.10006e+06	950764	941677
KMW0088*005	C6H10O	2-Hexenal, (E)-	Aldehyde	6728-26-3	853.202676864245	5.54761e+06	4.15303e+06	4.00451e+06	3.31089e+06	3.04753e+06	3.34611e+06
YC_944*389	C20H36O2	9,12-Octadecadienoic acid, ethyl ester	Ester	7619-08-1	2166.0	17315.3	1.58211e+06	2.07607e+06	2.48817e+06	2.47231e+06	2.57492e+06
XMW0386*065	C15H22	cis-Calamenene	Terpenoids	72937-55-4	1531.0	182627	137917	125931	107095	97782.8	96201.6
KMW0058*035	C10H18O2	2H-Pyran-3-ol, 6-ethenyltetrahydro-2,2,6-trimethyl-	Alcohol	14049-11-7	1173.0	126954	254574	379827	392167	408809	414776
KMW0070*006	C8H10	Benzene, 1,3-dimethyl-	Aromatics	108-38-3	870.582662245381	16508.2	26728	23397.5	18933	19107.1	17201.8
QWMW1206*429	C8H10O	Phenol, 3,4-dimethyl-	Phenol	95-65-8	1193.0	7800.31	416952	1.21896e+06	2.33071e+06	3.12211e+06	4.93344e+06
KMW0196*079	C8H14O2	3-Hexen-1-ol, acetate, (Z)-	Ester	3681-71-8	1006.91689008043	8464.69	17757.1	18630.3	15607.8	16237.5	18676
XMW0447*021	C10H12	Benzene, (2-methyl-1-propenyl)-	Aromatics	768-49-0	1072.0	1617.85	2886.54	11818.6	38843.5	76071.6	134962
KMW0294*237	C8H16O	2-Octen-1-ol, (E)-	Alcohol	18409-17-1	1067.61546723953	720412	878636	994567	1.14696e+06	1.26332e+06	1.43579e+06
NMW0266*103	C12H16O3	.beta.-Asarone	Ether	5273-86-9	1628.0	3769.16	5911.51	12103.9	18616.9	22508.5	30263.3
KMW0273*027	C10H14	Benzene, 1,2,4,5-tetramethyl-	Aromatics	95-93-2	1107.0	69891.9	113376	115192	93000.2	94388.1	77184.6
KMW0275*088	C10H18O2	2-Furanmethanol, 5-ethenyltetrahydro-.alpha.,.alpha.,5-trimethyl-, cis-	Alcohol	5989-33-3	1074.0	2.75742e+06	3.34765e+06	3.80248e+06	4.38953e+06	4.81877e+06	5.42572e+06
KMW0280*139	C8H12O	3,5-Octadien-2-one	Ketone	38284-27-4	1091.0	348459	423008	480923	551985	614951	689826
QWMW0954*418	C8H10O3	Phenol, 3,4-dimethoxy-	Phenol	2033-89-8	1365.0	2047.01	50641.8	29989.4	23882.5	31773.9	31822.7
XMW2699*312	C13H14	Naphthalene, 1,6,7-trimethyl-	Aromatics	2245-38-7	1565.0	128627	116389	110373	101350	100786	104365
KMW0301*155	C10H18O	Bicyclo[3.1.0]hexan-2-ol, 2-methyl-5-(1-methylethyl)-, (1.alpha.,2.alpha.,5.alpha.)-	Terpenoids	17699-16-0	1070.0	5302.48	6557.96	7538.18	8603.99	9863.58	10776.2
KMW0303*301	C10H10O2	2-Propenoic acid, 3-phenyl-, methyl ester	Ester	103-26-4	1389.34290447267	193048	157323	171893	145143	131433	126436
KMW0307*246	C10H12	Benzene, 1-methyl-4-(1-methylethenyl)-	Aromatics	1195-32-0	1092.1589688507	4319.44	4099.66	4455.8	3847.74	3545.59	3187.35
KMW0313*112	C10H18O	Cyclohexanone, 5-methyl-2-(1-methylethyl)-, trans-	Terpenoids	89-80-5	1154.0	1.36593e+06	1.08992e+06	916447	935169	953781	920645
KMW0268*022	C8H12N2	Pyrazine, 2-ethyl-3,5-dimethyl-	Heterocyclic compound	13925-07-0	1084.0	3884.46	4027.48	4466.1	5369.65	6094.68	5669.21
KMW0261*194	C7H8O	p-Cresol	Phenol	106-44-5	1073.39055793991	11885.2	14808.8	16977.9	19522.9	21798.3	25018.1
QWMW0979*287	C11H9N	Pyridine, 4-phenyl-	Heterocyclic compound	939-23-1	1471.0	3394.03	14182.8	4102.18	4393.84	10951.8	4246.68
QWMW1013*400	C10H16O	D-Fenchone	Terpenoids	4695-62-9	1103.0	194227	151361	157812	187081	202097	233356
XMW0465*060	C15H24	1-Isopropyl-4,7-dimethyl-1,2,3,4,5,6-hexahydronaphthalene	Terpenoids	16729-00-3	1481.0	717434	473073	502735	468430	438105	522082
KMW0247*257	C10H16	.beta.-Phellandrene	Terpenoids	555-10-2	1031.0	2.51153e+06	1.40073e+06	997425	758633	719952	692862
KMW0234*016	C10H14	p-Cymene	Terpenoids	99-87-6	1025.98719316969	72276.5	38575.3	30427.2	24242.1	22452.7	23519.3
XMW0463*110	C12H16O2	Pentanoic acid, phenylmethyl ester	Ester	10361-39-4	1396.0	1.93858e+06	1.24485e+06	984602	782946	688504	650165
KMW0230*229	C8H14O	3-Octen-2-one	Ketone	1669-44-9	1040.0	3847.26	6714.57	1919.54	2417.98	4412.71	2197.18
KMW0226*017	C10H16	Limonene	Terpenoids	138-86-3	1030.0	2.90882e+06	1.62067e+06	1.1616e+06	883284	845578	804230
KMW0225*186	C6H12O	3-Hexen-1-ol, (E)-	Alcohol	928-97-2	852.0	73904.6	49384.4	51732.2	57122	62060.6	62073.3
XMW3171*250	C10H14	Benzene, (2-methylpropyl)-	Aromatics	538-93-2	997.0	160792	131500	114047	96428.9	105954	94960.8
KMW0210*362	C15H24	1H-Cyclopenta[1,3]cyclopropa[1,2]benzene, octahydro-7-methyl-3-methylene-4-(1-methylethyl)-, [3aS-(3a.alpha.,3b.beta.,4.beta.,7.alpha.,7aS*)]-	Terpenoids	13744-15-5	1390.0	857537	588522	508312	396934	369689	494913
KMW0528*355	C12H22O2	Hexanoic acid, 3-hexenyl ester, (Z)-	Ester	31501-11-8	1380.0	108590	78698.8	73150	58863.4	51192.2	52691.7
KMW0533*241	C9H9N	Indole, 3-methyl-	Heterocyclic compound	83-34-1	1391.79063360881	47657.8	346551	666743	619251	597571	602502
NMW0120*045	C10H14O	Phenol, p-tert-butyl-	Phenol	98-54-4	1294.21934089681	11274.6	15182.4	13841.1	17864.9	18069.2	19134.7
NMW0121*045	C10H14O	Phenol, 2-methyl-5-(1-methylethyl)-	Terpenoids	499-75-2	1302.92655991165	11274.6	15182.4	13841.1	17864.9	18069.2	19134.7
NMW0122*338	C11H18O2	Geranyl formate	Ester	105-86-2	1301.0	7892.77	15426.6	33723.7	55303.3	67245	76376.4
XMW0819*058	C15H24	cis-Muurola-4(15),5-diene	Terpenoids	157477-72-0	1463.0	2.16532e+07	1.51227e+07	1.35777e+07	1.01321e+07	8.93678e+06	8.47242e+06
NMW0136*222	C7H6O2	Benzaldehyde, 3-hydroxy-	Aldehyde	100-83-4	1304.80397570403	5570.5	9022.09	24025.5	35872.3	43340.7	44111
NMW0093*140	C10H14O	D-Verbenone	Terpenoids	18309-32-5	1228.0	110428	172832	253521	322525	336606	366897
NMW0141*052	C10H18O2	2,7-Octadiene-1,6-diol, 2,6-dimethyl-, (E)-	Terpenoids	75991-61-6	1339.0	46541.4	75776.9	50630.1	51476.9	57557	46574.7
NMW0142*081	C12H20O2	Cyclohexanol, 1-methyl-4-(1-methylethylidene)-, acetate	Ester	10235-63-9	1341.0	8.20103e+06	6.81486e+06	6.32759e+06	4.68059e+06	3.84235e+06	3.5077e+06
NMW0149*311	C10H16O2	Geranic acid	Terpenoids	459-80-3	1356.3224737714	10476.2	276681	158526	116675	145664	142086
NMW0382*346	C10H10O4	trans-Ferulic acid	Acid	537-98-4	1871.0	1908.57	11528.7	22767.4	27970	28072.5	29231.1
NMW0152*052	C10H18O2	2,7-Octadiene-1,6-diol, 2,6-dimethyl-	Terpenoids	64142-78-5	1361.0	46541.4	75776.9	50630.1	51476.9	57557	46574.7
XMW0842*458	C15H26O	4aH-Cycloprop[e]azulen-4a-ol, decahydro-1,1,4,7-tetramethyl-, [1aR-(1a.alpha.,4.beta.,4a.beta.,7.alpha.,7a.beta.,7b.alpha.)]-	Terpenoids	5986-49-2	1568.0	95987.5	72215.6	61680.6	43814.9	36087.2	32996.3
NMW0097*117	C8H15NO	8-Azabicyclo[3.2.1]octan-3-ol, 8-methyl-, exo-	Alcohol	135-97-7	1234.0	869911	613425	542582	563894	572518	556515
NMW0091*117	C8H15NO	8-Azabicyclo[3.2.1]octan-3-ol, 8-methyl-, endo-	Alcohol	120-29-6	1204.64613722312	869911	613425	542582	563894	572518	556515
XMW0847*129	C14H22O	Phenol, 2,5-bis(1-methylpropyl)-	Phenol	54932-77-3	1566.0	6028.24	5287.29	6329.04	6423.7	5686.39	6302.71
NMW0027*217	C8H8O	Benzaldehyde, 3-methyl-	Aldehyde	620-23-5	1070.1173959445	258076	309110	351304	406156	448011	509510
XMW0764*131	C10H16O	(S)-(-)-(4-Isopropenyl-1-cyclohexenyl)methanol	Terpenoids	18457-55-1	1312.0	1651.39	12515.4	40907.1	53867.6	55899.1	53632.1
XMW1170*142	C15H26O2	Butanoic acid, 2-methyl-, 3,7-dimethyl-2,6-octadienyl ester, (Z)-	Ester	51117-19-2	1576.0	5051.63	4613.24	8889.78	12373.7	13975.5	18785.1
XMW1169*142	C15H26O2	Butanoic acid, 2-methyl-, 3,7-dimethyl-2,6-octadienyl ester, (E)-	Ester	68705-63-5	1596.0	5051.63	4613.24	8889.78	12373.7	13975.5	18785.1
XMW0791*451	C7H7NO3	Phenol, 4-methyl-2-nitro-	Phenol	119-33-5	1250.0	122316	79318.7	68313.2	69752	71512.4	69362.6
NMW0089*116	C10H20O	6-Octen-1-ol, 3,7-dimethyl-, (R)-	Terpenoids	1117-61-9	1220.0	11638.8	19281	22853.9	24328.7	25574.4	24793.4
NMW0066*034	C8H11N	Benzenamine, 2,4-dimethyl-	Amine	95-68-1	1167.0	836.872	4010.25	30297.8	55572.3	74301.2	116820
NMW0068*278	C9H10O2	Acetic acid, 4-methylphenyl ester	Ester	140-39-6	1171.0	126.202	14473.7	11079.1	10749	10183.2	15963.4
XMW0797*083	C15H24	Naphthalene, 1,2,4a,5,6,8a-hexahydro-4,7-dimethyl-1-(1-methylethyl)-,[1R-(1.alpha.,4a.alpha.,8a.alpha.)]-	Terpenoids	17627-24-6	1494.0	3.66193e+07	3.22281e+07	3.15802e+07	2.7e+07	2.36105e+07	2.33581e+07
XMW1123*411	C10H14	Benzene, 2-ethyl-1,4-dimethyl-	Aromatics	1758-88-9	1076.0	11689.7	21393.9	14448.1	12071	11655.6	8963.43
XMW0853*379	C15H26O	Neointermedeol	Terpenoids	5945-72-2	1660.0	68305.3	76587.4	84779.2	90581.9	94669.4	102880
KMW0537*371	C15H24	Cyclohexane, 1-ethenyl-1-methyl-2,4-bis(1-methylethenyl)-, (1.alpha.,2.beta.,4.beta.)-	Terpenoids	33880-83-0	1398.0	966738	1.11963e+06	1.24573e+06	1.11341e+06	1.03705e+06	1.01449e+06
NMW0246*391	C10H10O2	trans-4-Methoxycinnamaldehyde	Aldehyde	24680-50-0	1570.0	34604.5	28201.9	29048.9	27143.9	25214.7	26779.3
XMW0969*109	C9H16O2	2-Butenoic acid, 2-methyl-, 2-methylpropyl ester	Ester	66917-61-1	1097.0	1.67492e+06	1.21649e+06	1.11591e+06	1.17772e+06	1.18305e+06	1.19294e+06
XMW0967*361	C15H24	(1R,5S)-1,8-Dimethyl-4-(propan-2-ylidene)spiro[4.5]dec-7-ene	Terpenoids	28400-12-6	1515.0	58853.7	41220.5	44793.7	40273.6	38941.3	45369.4
XMW0932*028	C11H18	3-Nonen-5-yne, 4-ethyl-, (Z)-	Hydrocarbons	74744-26-6	1126.0	41354.8	2.737e+06	6.58001e+06	6.1257e+06	7.19765e+06	6.57042e+06
XMW0965*143	C15H24	(1S,5S)-2-Methyl-5-((R)-6-methylhept-5-en-2-yl)bicyclo[3.1.0]hex-2-ene	Hydrocarbons	159407-35-9	1394.0	1.871e+06	1.22689e+06	953655	742961	643597	601431
XMW0962*110	C12H16O2	Butanoic acid, 2-methyl-, phenylmethyl ester	Ester	56423-40-6	1392.0	1.93858e+06	1.24485e+06	984602	782946	688504	650165
NMW0243*391	C10H10O2	4-Methoxycinnamaldehyde	Aldehyde	1963-36-6	1576.49164677804	34604.5	28201.9	29048.9	27143.9	25214.7	26779.3
NMW0275*103	C12H16O3	Isoelemicin	Ether	487-12-7	1645.0	3769.16	5911.51	12103.9	18616.9	22508.5	30263.3
NMW0227*137	C15H24	(Z)-1-Methyl-4-(6-methylhept-5-en-2-ylidene)cyclohex-1-ene	Terpenoids	13062-00-5	1515.0	343529	249426	235412	202627	170715	187222
NMW0272*318	C10H7NO2	Naphthalene, 2-nitro-	Nitrogen compounds	581-89-5	1638.0	97033.5	87769.4	23524.8	28273.8	29849.9	30822.9
XMW0948*363	C15H24	Valerena-4,7(11)-diene	Terpenoids	351222-66-7	1460.0	789326	608499	589229	464630	406810	418069
XMW0941*433	C11H16	exo-7-(trans-1-Propenyl)bicyclo[4.2.0]oct-1(2)-ene	Hydrocarbons	107983-42-6	1172.0	191.935	7833.08	39756.2	74052.4	99000.7	150416
NMW0229*271	C10H8O	2-Naphthalenol	Phenol	135-19-3	1523.26968973747	1.02963e+06	711020	684174	581331	543290	592111
XMW0863*075	C15H26O2	7-Acetyl-2-hydroxy-2-methyl-5-isopropylbicyclo[4.3.0]nonane	Terpenoids	96093-81-1	1734.0	779.238	3387.85	1620.83	1886.22	3212.63	1864.98
NMW0200*147	C15H24	1,6,10-Dodecatriene, 7,11-dimethyl-3-methylene-	Terpenoids	77129-48-7	1458.0	136363	158804	109842	91838.4	110705	82334.1
XMW1035*118	C15H24O	(-)-Spathulenol	Terpenoids	77171-55-2	1577.0	96979.5	69509	61450.1	53874.1	44897.8	47356.6
XMW0902*261	C10H18	2,6-Dimethyl-2-trans-6-octadiene	Terpenoids	2609-23-6	993.0	2998.38	122630	143561	126065	122610	119469
NMW0184*055	C13H20O	Ionone	Terpenoids	8013-90-9	1428.0	932205	728123	703395	574549	510468	539487
NMW0188*446	C9H8O2	2-Propenoic acid, 3-phenyl-	Acid	621-82-9	1427.5271273558	4.63768e+06	3.61007e+06	3.43829e+06	2.82771e+06	2.52437e+06	2.65158e+06
NMW0198*431	C12H12	Naphthalene, 1,2-dimethyl-	Aromatics	573-98-8	1452.0	10211.1	10419.6	7769.67	6443.99	6471.01	4557.17
NMW0319*423	C15H24O	2,6,10-Dodecatrienal, 3,7,11-trimethyl-, (E,E)-	Terpenoids	502-67-0	1737.0	7487.63	14652	8671.38	10482.1	14845.9	12208.3
NMW0206*363	C15H24	(1R,9R,E)-4,11,11-Trimethyl-8-methylenebicyclo[7.2.0]undec-4-ene	Terpenoids	68832-35-9	1466.0	789326	608499	589229	464630	406810	418069
NMW0310*459	C15H26O	2,6,10-Dodecatrien-1-ol, 3,7,11-trimethyl-	Terpenoids	4602-84-0	1702.63736263736	2376.31	8626.85	5666.22	9767.6	18782.9	17346.2
NMW0302*459	C15H26O	2,6,10-Dodecatrien-1-ol, 3,7,11-trimethyl-, (Z,E)-	Terpenoids	3790-71-4	1697.0	2376.31	8626.85	5666.22	9767.6	18782.9	17346.2
NMW0299*099	C15H24O	Santalol, E-cis,epi-.beta.-	Terpenoids	14490-17-6	1695.0	2463.02	1908.97	2492.04	4320.69	4690.61	6946.72
XMW0981*126	C13H18O2	Butanoic acid, 3-methyl-, 2-phenylethyl ester	Ester	140-26-1	1491.0	1.60462e+06	1.40399e+06	1.38692e+06	1.20922e+06	1.07873e+06	1.07998e+06
NMW0474*074	C18H34O2	cis-Vaccenic acid	Acid	506-17-2	2139.0	842.474	27072.2	39944.5	48125.4	48630.5	47959.6
XMW1182*054	C15H24	Di-epi-.alpha.-cedrene-(I)	Terpenoids	21996-77-0	1382.0	2.45681e+06	1.64067e+06	1.45815e+06	1.10006e+06	950764	941677
KMW0606*061	C15H24	.alpha.-Muurolene	Terpenoids	10208-80-7	1499.0	1.14847e+07	8.71081e+06	8.28847e+06	6.73414e+06	5.90874e+06	5.96347e+06
KMW0595*084	C15H24	1,3-Cyclohexadiene, 5-(1,5-dimethyl-4-hexenyl)-2-methyl-, [S-(R*,S*)]-	Terpenoids	495-60-3	1495.0	3.5243e+06	2.68006e+06	2.37945e+06	1.72925e+06	1.37211e+06	1.2525e+06
KMW0597*061	C15H24	.gamma.-Muurolene	Terpenoids	30021-74-0	1477.0	1.14847e+07	8.71081e+06	8.28847e+06	6.73414e+06	5.90874e+06	5.96347e+06
XMW0693*050	C11H18O2	2,6-Octadienoic acid, 3,7-dimethyl-, methyl ester	Ester	2349-14-6	1323.0	37955	181860	179550	173136	185270	177106
KMW0603*061	C15H24	Germacrene D	Terpenoids	23986-74-5	1481.0	1.14847e+07	8.71081e+06	8.28847e+06	6.73414e+06	5.90874e+06	5.96347e+06
XMW0700*060	C15H24	4a,8-Dimethyl-2-(prop-1-en-2-yl)-1,2,3,4,4a,5,6,7-octahydronaphthalene	Terpenoids	103827-22-1	1492.0	717434	473073	502735	468430	438105	522082
KMW0614*066	C15H24	Cubenene	Terpenoids	29837-12-5	1532.0	3.12221e+06	2.099e+06	1.85958e+06	1.38439e+06	1.20108e+06	1.17471e+06
KMW0616*152	C15H24	Naphthalene, 1,2,3,4,4a,5,6,8a-octahydro-7-methyl-4-methylene-1-(1-methylethyl)-, (1.alpha.,4a.beta.,8a.alpha.)-	Terpenoids	39029-41-9	1513.0	1.7026e+06	1.20162e+06	1.14005e+06	937445	837488	920164
KMW0617*378	C15H26O	Cyclohexanemethanol, 4-ethenyl-.alpha.,.alpha.,4-trimethyl-3-(1-methylethenyl)-, [1R-(1.alpha.,3.alpha.,4.beta.)]-	Terpenoids	639-99-6	1549.0	5558.52	5962.89	7859.52	7260.58	6721.07	6312.46
KMW0618*064	C15H24	Naphthalene, 1,2,3,5,6,8a-hexahydro-4,7-dimethyl-1-(1-methylethyl)-, (1S-cis)-	Terpenoids	483-76-1	1524.0	3.46708e+06	2.53434e+06	2.48158e+06	2.13544e+06	1.97144e+06	2.21598e+06
NMW0789*218	C9H12	Benzene, 1-ethyl-3-methyl-	Aromatics	620-14-4	957.0	77867.3	81184.3	40147.9	44923.5	34852	54001.1
KMW0590*083	C15H24	Naphthalene, 1,2,3,5,6,7,8,8a-octahydro-1,8a-dimethyl-7-(1-methylethenyl)-, [1R-(1.alpha.,7.beta.,8a.alpha.)]-	Terpenoids	4630-07-3	1492.0	3.66193e+07	3.22281e+07	3.15802e+07	2.7e+07	2.36105e+07	2.33581e+07
KMW0582*151	C15H24	.beta.-Guaiene	Terpenoids	88-84-6	1490.0	2.33096e+07	2.05417e+07	2.01481e+07	1.73375e+07	1.52462e+07	1.50435e+07
XMW1342*431	C12H12	Naphthalene, 1,4-dimethyl-	Aromatics	571-58-4	1436.0	10211.1	10419.6	7769.67	6443.99	6471.01	4557.17
KMW0548*108	C15H24	1H-Cycloprop[e]azulene, 1a,2,3,4,4a,5,6,7b-octahydro-1,1,4,7-tetramethyl-, [1aR-(1a.alpha.,4.alpha.,4a.beta.,7b.alpha.)]-	Terpenoids	489-40-7	1409.0	325261	224048	197581	153168	129551	129399
XMW1351*361	C15H24	(3aS,8aS)-6,8a-Dimethyl-3-(propan-2-ylidene)-1,2,3,3a,4,5,8,8a-octahydroazulene	Terpenoids	395070-76-5	1532.0	58853.7	41220.5	44793.7	40273.6	38941.3	45369.4
XMW1350*312	C13H14	Naphthalene, 2,3,6-trimethyl-	Aromatics	829-26-5	1550.0	128627	116389	110373	101350	100786	104365
KMW0556*369	C15H24	Naphthalene, decahydro-4a-methyl-1-methylene-7-(1-methylethenyl)-, [4aR-(4a.alpha.,7.alpha.,8a.beta.)]-	Terpenoids	17066-67-0	1486.0	1.64221e+07	1.4574e+07	1.42341e+07	1.22873e+07	1.08389e+07	1.08042e+07
XMW0661*252	C8H8O2	4-Hydroxy-2-methylbenzaldehyde	Aldehyde	41438-18-0	1423.0	115733	93000.5	89789.4	77036.5	69480.5	72999.6
QWMW0293*328	C11H18N2	2,3-Dimethyl-5-isopentylpyrazine	Heterocyclic compound	18450-01-6	1332.0	318932	8.48574e+06	3.58979e+07	4.90537e+07	5.11122e+07	4.71591e+07
XMW1330*397	C13H28	Dodecane, 3-methyl-	Hydrocarbons	17312-57-1	1271.0	28988.2	128220	24265.2	28170.8	67821.9	25001.9
QWMW0266*441	C8H12N2	2,3-Diethylpyrazine	Heterocyclic compound	15707-24-1	1088.0	9875.28	8112.62	9419.24	10095.7	10551.5	13381.6
KMW0574*322	C11H12O2	2-Propenoic acid, 3-phenyl-, ethyl ester	Ester	103-36-6	1471.15933752142	611686	1.57417e+06	1.62315e+06	1.75372e+06	1.62591e+06	1.5615e+06
KMW0576*365	C15H24	Aromandendrene	Terpenoids	489-39-4	1440.0	1.13524e+07	8.88188e+06	8.56402e+06	7.01545e+06	6.22509e+06	6.55872e+06
KMW0624*381	C15H26O	Cis-Nerolidol	Terpenoids	3790-78-1	1544.0	35519.2	38447.2	60773.4	79197.4	87071.6	103900
KMW0626*065	C15H22	Naphthalene, 1,2,3,4-tetrahydro-1,6-dimethyl-4-(1-methylethyl)-, (1S-cis)-	Terpenoids	483-77-2	1523.0	182627	137917	125931	107095	97782.8	96201.6
KMW0630*381	C15H26O	1,6,10-Dodecatrien-3-ol, 3,7,11-trimethyl-, (E)-	Terpenoids	40716-66-3	1567.71888028589	35519.2	38447.2	60773.4	79197.4	87071.6	103900
KMW0710*304	C10H12O2	Phenol, 2-methoxy-4-(1-propenyl)-	Phenol	97-54-1	1455.39691604797	8193.95	26672.4	50449	78624.2	103211	115439
KMW0693*135	C15H26O	10-epi-.gamma.-Eudesmol	Terpenoids	15051-81-7	1619.0	45758.7	74621	179291	282164	345718	467164
KMW0701*135	C15H26O	2-Naphthalenemethanol, 1,2,3,4,4a,5,6,7-octahydro-.alpha.,.alpha.,4a,8-tetramethyl-, (2R-cis)-	Terpenoids	1209-71-8	1631.0	45758.7	74621	179291	282164	345718	467164
KMW0703*149	C8H10O	Phenol, 4-ethyl-	Phenol	123-07-9	1165.40106951872	1774.07	13314.1	15105.9	19658.1	19799.7	21290.5
KMW0704*357	C15H20	.alpha.-Calacorene	Terpenoids	21391-99-1	1542.0	545470	468109	468538	415837	397457	403194
XMW0742*368	C15H24	10,10-Dimethyl-2,6-dimethylenebicyclo[7.2.0]undecane	Terpenoids	357414-37-0	1440.0	306719	248401	247286	180110	146850	130681
NMW0787*208	C6H12O2	Pentanoic acid, 4-methyl-	Acid	646-07-1	958.584807492196	26355.2	18344.3	12823.4	13491.7	13471	13530
KMW0718*070	C18H30O	5,9,13-Pentadecatrien-2-one, 6,10,14-trimethyl-, (E,E)-	Ketone	1117-52-8	1927.35042735043	29298.8	41978.8	36275.4	40591.6	37190.6	41532.8
XMW0743*427	C15H24	(-)-Aristolene	Terpenoids	6831-16-9	1447.0	345467	229634	189991	133951	107105	101765
NMW0005*120	C10H18O	3-Cyclohexen-1-ol, 4-methyl-1-(1-methylethyl)-, (R)-	Terpenoids	20126-76-5	1182.0	14306.7	11352	10835.1	10572.8	10008.1	10069.4
KMW0679*301	C10H10O2	2-Propenoic acid, 3-phenyl-, methyl ester, (E)-	Ester	1754-62-7	1379.0	193048	157323	171893	145143	131433	126436
KMW0672*289	C12H12	Naphthalene, 2,6-dimethyl-	Aromatics	581-42-0	1411.85567010309	9748.45	13606.4	12824.2	11724.4	11466.5	13016.9
XMW0725*282	C10H16O	(-)-cis-Isopiperitenol	Terpenoids	96555-02-1	1228.0	12693.4	74959	140918	147304	152455	144179
XMW0717*036	C9H10O	Ethanone, 1-(2-methylphenyl)-	Ketone	577-16-2	1173.0	7753.04	11550.9	12141.7	11038.7	12402.3	13148
KMW0656*403	C15H26O	2-Naphthalenemethanol, decahydro-.alpha.,.alpha.,4a-trimethyl-8-methylene-, [2R-(2.alpha.,4a.alpha.,8a.beta.)]-	Terpenoids	473-15-4	1649.0	88546.7	79523.7	78097.3	90033.3	95970.9	99645
KMW0655*379	C15H26O	5-Azulenemethanol, 1,2,3,3a,4,5,6,7-octahydro-.alpha.,.alpha.,3,8-tetramethyl-, [3S-(3.alpha.,3a.beta.,5.alpha.)]-	Terpenoids	22451-73-6	1667.0	68305.3	76587.4	84779.2	90581.9	94669.4	102880
NMW0775*111	C4H4O2	2(3H)-Furanone	Ketone	20825-71-2	914.0	1953.06	1953.06	10957.4	5217.65	12218.7	7854.37
XMW1247*324	C13H20	Megastigma-4,6(E),8(Z)-triene	Hydrocarbons	71186-24-8	1336.0	78795.4	54821.5	52480.2	41049.7	37848.7	34388.1
KMW0644*118	C15H24O	1H-Cycloprop[e]azulen-7-ol, decahydro-1,1,7-trimethyl-4-methylene-, [1ar-(1a.alpha.,4a.alpha.,7.beta.,7a.beta.,7b.alpha.)]-	Terpenoids	6750-60-3	1576.0	96979.5	69509	61450.1	53874.1	44897.8	47356.6
NMW0780*182	C5H8O2	2-Butenoic acid, 2-methyl-	Acid	13201-46-2	928.0	842.235	4974.81	18576.6	19327.9	18241.1	19956.8
NMW0782*402	C7H12O2	2-Butenoic acid, 2-methyl-, ethyl ester	Ester	55514-48-2	937.0	1489.62	8939.26	32615.1	32521	31445.2	34855.9
XMW0366*027	C10H14	Benzene, 1,2,3,5-tetramethyl-	Aromatics	527-53-7	1117.0	69891.9	113376	115192	93000.2	94388.1	77184.6
NMW0264*302	C9H8O3	2-Propenoic acid, 3-(3-hydroxyphenyl)-	Acid	588-30-7	1621.0	1621.31	2304.59	5269.46	7959.85	10990.4	14734.2
YZMW0226*327	C12H18O	Phenol, 2,4-bis(1-methylethyl)-	Phenol	2934-05-6	1401.0	5.06382e+06	3.95126e+06	3.81636e+06	3.14584e+06	2.77699e+06	2.9222e+06
WMW0049*085	C13H22O	5,9-Undecadien-2-one, 6,10-dimethyl-, (Z)-	Ketone	3879-26-3	1435.0	372770	296181	263349	205873	191943	184951
YZMW0343*254	C9H12O	Phenol, 2,4,5-trimethyl-	Phenol	496-78-6	1234.0	7281.74	10830.8	16852.1	21587.6	24247	24444.2
D400*124	C14H28O	11-Tetradecen-1-ol, (E)-	Alcohol	35153-18-5	1673.0	41833.2	44698.7	47958.1	50248.5	51484.9	53066.4
D399*124	C14H28O	cis-9-Tetradecen-1-ol	Alcohol	35153-15-2	1666.0	41833.2	44698.7	47958.1	50248.5	51484.9	53066.4
D398*385	C16H30O2	5-Tetradecen-1-ol, acetate, (Z)-	Ester	35153-13-0	1790.0	1219.18	38913.1	58880.4	62446.9	58747	64983.8
D397*067	C14H26O2	11-Dodecen-1-yl acetate	Ester	35153-10-7	1604.0	90581.7	135948	318060	513553	615052	766293
YZMW0358*344	C7H4Cl2O2	Benzoic acid, 2,6-dichloro-	Acid	50-30-6	1538.0	278940	188060	166677	126471	108331	106014
D392*220	C7H7NO	Ethanone, 1-(3-pyridinyl)-	Ketone	350-03-8	1112.0	10664.4	48983.2	71398.6	67957.6	74181.9	62344
YZMW0369*344	C7H4Cl2O2	Benzoic acid, 2,4-dichloro-	Acid	50-84-0	1528.0	278940	188060	166677	126471	108331	106014
YZMW0375*324	C13H20	Megastigma-4,6(E),8(E)-triene	Hydrocarbons	51468-86-1	1329.0	78795.4	54821.5	52480.2	41049.7	37848.7	34388.1
D382*124	C14H28O	cis-11-Tetradecen-1-ol	Alcohol	34010-15-6	1678.0	41833.2	44698.7	47958.1	50248.5	51484.9	53066.4
WAMW1520*281	C10H16O	(+)-Dihydrocarvone	Terpenoids	5524-05-0	1210.0	105201	1.14629e+06	7.54362e+06	1.0706e+07	1.16096e+07	1.00583e+07
XMW0157*063	C15H24O	(2R,3R,6S)-6-Isopropyl-3-methyl-2-(prop-1-en-2-yl)-3-vinylcyclohexanone	Terpenoids	39020-72-9	1498.0	76415.6	60364.7	55505.2	45456.2	43590.4	46645
D193*131	C10H16O	p-Mentha-1,8-dien-7-ol	Terpenoids	536-59-4	1297.0	1651.39	12515.4	40907.1	53867.6	55899.1	53632.1
WAMW1601*266	C8H14O2	2,3-Octanedione	Ketone	585-25-1	984.0	8884.96	1.29531e+06	1.53917e+06	1.35407e+06	1.32039e+06	1.27283e+06
D408*420	C10H20O2	(1Alpha,3beta,4beta)-p-menthane-3,8-diol	Terpenoids	3564-95-2	1328.0	7125.4	6701.87	4261.05	5447.47	6246.11	6259.3
XMW0170*138	C9H10O	Benzaldehyde, 3-ethyl-	Aldehyde	34246-54-3	1168.0	7015.01	20980	14049.8	24204	26872.8	39728.4
YZMW0707*271	C10H8O	1-Naphthalenol	Phenol	90-15-3	1514.62686567164	1.02963e+06	711020	684174	581331	543290	592111
YZMW0229*416	C8H9NO2	2-Amino-5-methylbenzoic acid	Acid	2941-78-8	1543.0	4.48913e+06	3.00238e+06	2.63843e+06	1.94484e+06	1.67718e+06	1.62652e+06
D85*342	C11H22O2	Butanoic acid, 3-methyl-, hexyl ester	Ester	10032-13-0	1244.0	5490.64	3718.74	3194.56	3262.21	3542.84	3388.11
XMW0038*293	C11H11N	Quinoline, 2,7-dimethyl-	Heterocyclic compound	93-37-8	1423.0	27678.6	21234	20529.4	16510.7	14211.7	14757.4
WAMW0693*184	C6H12O	Pentanal, 3-methyl-	Aldehyde	15877-57-3	719.0	73420.6	5.98603e+06	7.75946e+06	9.28009e+06	7.7438e+06	7.62157e+06
XMW0197*058	C15H24	(1S,4S,4aS)-1-Isopropyl-4,7-dimethyl-1,2,3,4,4a,5-hexahydronaphthalene	Terpenoids	267665-20-3	1458.0	2.16532e+07	1.51227e+07	1.35777e+07	1.01321e+07	8.93678e+06	8.47242e+06
D685*255	C8H12N2	2-Methyl-3-propylpyrazine	Heterocyclic compound	15986-80-8	1091.0	229656	164782	150907	160668	160902	161661
XMW0041*326	C11H14O2	Benzene, 1,2-dimethoxy-4-(1-propenyl)-	Ether	93-16-3	1492.0	6105.9	6451.73	7025.09	7558.21	7479.57	8592.67
D1625*296	C10H22O	3-Octanol, 3,7-dimethyl-	Alcohol	78-69-3	1100.0	213459	164799	161445	171136	171341	171681
WAMW0914*364	C15H24	1H-Cycloprop[e]azulene, 1a,2,3,5,6,7,7a,7b-octahydro-1,1,4,7-tetramethyl-, [1aR-(1a.alpha.,7.alpha.,7a.beta.,7b.alpha.)]-	Terpenoids	21747-46-6	1493.0	7.58509e+06	6.62856e+06	6.52529e+06	5.64432e+06	4.96471e+06	4.91142e+06
YZMW0280*327	C12H18O	Phenol, 2,5-bis(1-methylethyl)-	Phenol	35946-91-9	1421.0	5.06382e+06	3.95126e+06	3.81636e+06	3.14584e+06	2.77699e+06	2.9222e+06
D452*308	C10H14O2	Carvone oxide, trans-	Terpenoids	39903-97-4	1278.0	7567.18	29405.1	8233.04	8627.55	20441.9	8777.5
WAMW0960*245	C6H12OS	S-Methyl 3-methylbutanethioate	Ester	23747-45-7	939.0	1355.97	12960.9	8480.14	7883.03	9101.85	9394.48
XMW0186*139	C8H12O	3,5-Octadien-2-one, (E,E)-	Ketone	30086-02-3	1073.0	348459	423008	480923	551985	614951	689826
D441*142	C15H26O2	Butanoic acid, 3-methyl-, 3,7-dimethyl-2,6-octadienyl ester, (Z)-	Ester	3915-83-1	1582.0	5051.63	4613.24	8889.78	12373.7	13975.5	18785.1
XMW0092*069	C20H42	Hexadecane, 2,6,10,14-tetramethyl-	Terpenoids	638-36-8	1795.0	536.675	3493.4	4661.19	4580	5067.56	4810.7
WMW0061*138	C9H10O	Benzaldehyde, 2-ethyl-	Aldehyde	22927-13-5	1176.0	7015.01	20980	14049.8	24204	26872.8	39728.4
YZMW0320*015	C10H16	Bicyclo[4.1.0]hept-2-ene, 3,7,7-trimethyl-, (1S-cis)-	Terpenoids	4497-92-1	985.0	28369.7	15141.9	9817.95	9408.96	11202.4	12682.2
D353*059	C15H24	(S,1Z,6Z)-8-Isopropyl-1-methyl-5-methylenecyclodeca-1,6-diene	Terpenoids	317819-80-0	1448.0	1.31645e+06	894457	777147	582015	505887	497119
WAMW1895*260	C9H14O	2,4-Nonadienal	Aldehyde	6750-03-4	1214.0	42619	50378.5	52789	57651.9	65109.5	63998.9
XMW0126*016	C10H14	Benzene, 1-methyl-3-(1-methylethyl)-	Terpenoids	535-77-3	1022.0	72276.5	38575.3	30427.2	24242.1	22452.7	23519.3
YZMW0571*214	C6H14S	Butane, 1-(ethylthio)-	Ether	638-46-0	893.0	23009.7	18635.8	11199.3	9449.99	8706.21	10541.2
D310*359	C15H22	(8R,8aS)-8,8a-Dimethyl-2-(propan-2-ylidene)-1,2,3,7,8,8a-hexahydronaphthalene	Terpenoids	27840-40-0	1540.0	12394.5	9709.21	9657.34	8514.79	7841.66	8154.65
D305*023	C10H20O2	Butanoic acid, 2-methyl-, 3-methylbutyl ester	Ester	27625-35-0	1101.0	33614.7	2.71043e+06	4.44332e+06	4.63312e+06	4.8495e+06	4.68387e+06
YZMW0569*197	C6H8O2	1,4-Cyclohexanedione	Ketone	637-88-7	1058.0	104286	96587.7	59400.4	61154.3	70812.8	59307
D293*137	C15H24	Cyclohexene, 4-[(1E)-1,5-dimethyl-1,4-hexadien-1-yl]-1-methyl-	Terpenoids	25532-79-0	1512.0	343529	249426	235412	202627	170715	187222
WAMW2239*241	C9H9N	1H-Indole, 2-methyl-	Heterocyclic compound	95-20-5	1398.0	47657.8	346551	666743	619251	597571	602502
D289*145	C10H20O2	n-Amyl isovalerate	Ester	25415-62-7	1110.0	11669.7	32992.4	11921.7	13635.7	22948.3	39840.6
YZMW0518*265	C7H7ClO	Phenol, 2-chloro-5-methyl-	Phenol	615-74-7	1111.0	14657.3	56208.5	73070.3	72008.8	74412.8	71608.4
XMW0109*397	C13H28	Dodecane, 4-methyl-	Hydrocarbons	6117-97-1	1259.0	28988.2	128220	24265.2	28170.8	67821.9	25001.9
XMW0108*356	C14H30	2,4-Dimethyldodecane	Hydrocarbons	6117-99-3	1313.0	15982.3	40959.1	49953.4	60805.6	59608.3	56599.4
D244*457	C15H26O	(3S,3aR,3bR,4S,7R,7aR)-4-Isopropyl-3,7-dimethyloctahydro-1H-cyclopenta[1,3]cyclopropa[1,2]benzen-3-ol	Terpenoids	23445-02-5	1515.0	28470.1	20049.1	19111.5	21226	16551.8	21582.9
D259*254	C9H12O	Phenol, 2,3,6-trimethyl-	Phenol	2416-94-6	1240.0	7281.74	10830.8	16852.1	21587.6	24247	24444.2
WAMW1799*181	C5H8O2	2-Pentenoic acid	Acid	626-98-2	873.0	809.838	1.63274e+06	5.59462e+06	3.0641e+06	2.13481e+06	1.08878e+06
XMW0134*069	C20H42	Hexadecane, 2,6,11,15-tetramethyl-	Terpenoids	504-44-9	1792.0	536.675	3493.4	4661.19	4580	5067.56	4810.7
XMW0143*108	C15H24	1H-3a,7-Methanoazulene, 2,3,4,7,8,8a-hexahydro-3,6,8,8-tetramethyl-, [3R-(3.alpha.,3a.beta.,7.beta.,8a.alpha.)]-	Terpenoids	469-61-4	1411.0	325261	224048	197581	153168	129551	129399
D344*309	C11H18O	2,4-Undecadienal, (E,E)-	Aldehyde	30361-29-6	1430.0	980384	731024	692086	534370	470177	469539
D341*059	C15H24	Naphthalene, decahydro-1,6-bis(methylene)-4-(1-methylethyl)-, (4.alpha.,4a.alpha.,8a.alpha.)-	Terpenoids	30021-46-6	1459.0	1.31645e+06	894457	777147	582015	505887	497119
XMW0136*357	C15H20	4-Isopropyl-6-methyl-1-methylene-1,2,3,4-tetrahydronaphthalene	Terpenoids	50277-34-4	1563.0	545470	468109	468538	415837	397457	403194
D206*197	C6H8O2	1,2-Cyclohexanedione	Ketone	765-87-7	1055.0	104286	96587.7	59400.4	61154.3	70812.8	59307
D338*084	C15H24	.alpha.-Cuprenene	Terpenoids	29621-78-1	1509.0	3.5243e+06	2.68006e+06	2.37945e+06	1.72925e+06	1.37211e+06	1.2525e+06
D333*348	C12H18O2	(+)-cis-Verbenol, acetate	Ester	29135-27-1	1279.0	2254.7	6186.11	14804.1	21259.1	25517	31994.3
WAMW1796*189	C6H14O	1-Pentanol, 4-methyl-	Alcohol	626-89-1	843.0	5415.74	38847.7	78215	75849.5	80423.4	77636.5
GMW0311*234	C7H12O2	3-Hexenoic acid, methyl ester, (E)-	Ester	13894-61-6	920.0	365.703	6113.29	3671.61	2710.12	2797.62	3378.17
D329*114	C10H16O	Myroxide	Terpenoids	28977-57-3	1141.0	4858.66	5002.8	5345.83	4894.66	5919.68	5621.79
YZMW0589*372	C11H12O4	1H-2-Benzopyran-1-one, 3,4-dihydro-8-hydroxy-6-methoxy-3-methyl-	Ketone	6803-02-7	1868.0	300.918	1739.92	4462.48	6869.75	6970.06	8401.25
XMW0131*143	C15H24	Di-epi-.alpha.-cedrene	Terpenoids	50894-66-1	1400.0	1.871e+06	1.22689e+06	953655	742961	643597	601431
D326*087	C6H8N2S	Pyrazine, 2-methyl-6-(methylthio)-	Heterocyclic compound	2884-13-1	1187.0	4931.57	6537.4	5787.36	6339.27	6872.53	6958.83
YZMW0460*298	C6H4Cl2O	Phenol, 2,5-dichloro-	Phenol	583-78-8	1189.0	45866.1	55292.8	59853.4	59567.7	58638.1	58409.7
D217*099	C15H24O	.beta.-Santalol	Terpenoids	77-42-9	1718.0	2463.02	1908.97	2492.04	4320.69	4690.61	6946.72
YZMW0467*299	C6H4Cl2O	Phenol, 3,5-dichloro-	Phenol	591-35-5	1400.0	101234	77792.6	70115.1	54295.8	48583.6	47710.9
WMW0089*085	C13H22O	5,9-Undecadien-2-one, 6,10-dimethyl-	Terpenoids	689-67-8	1452.0	372770	296181	263349	205873	191943	184951
D431*457	C15H26O	(3R,3aR,3bR,4S,7R,7aR)-4-Isopropyl-3,7-dimethyloctahydro-1H-cyclopenta[1,3]cyclopropa[1,2]benzen-3-ol	Terpenoids	38230-60-3	1493.0	28470.1	20049.1	19111.5	21226	16551.8	21582.9
WAMW0403*178	C6H10O	Cyclopentanone, 2-methyl-	Ketone	1120-72-5	846.0	132284	100892	99204.8	78611.4	73045.9	84180
XMW0012*064	C15H24	Naphthalene, 1,2,4a,5,6,8a-hexahydro-4,7-dimethyl-1-(1-methylethyl)-, [1S-(1.alpha.,4a.beta.,8a.alpha.)]-	Terpenoids	24406-05-1	1538.0	3.46708e+06	2.53434e+06	2.48158e+06	2.13544e+06	1.97144e+06	2.21598e+06
XMW0015*217	C8H8O	Benzaldehyde, 4-methyl-	Aldehyde	104-87-0	1084.21052631579	258076	309110	351304	406156	448011	509510
GMW0218*419	C11H22O	10-Undecen-1-ol	Alcohol	112-43-6	1361.0	40129.9	740064	395948	315412	429171	385044
YZMW0141*244	C5H8O2S	Methyl 3-(methylthio)-(E)-2-propenoate	Ester	15904-85-5	1062.0	3828.42	4321.3	4952.18	5642.83	6419.78	7045.26
WAMW0399*353	C14H28	1-Tetradecene	Hydrocarbons	1120-36-1	1392.0	78580.1	1.71384e+06	3.27041e+06	3.07213e+06	2.96913e+06	3.01323e+06
YZMW0744*405	C5H13N	1-Butanamine, 2-methyl-	Amine	96-15-1	701.0	326353	3.46441e+07	5.12879e+07	3.34692e+07	5.18014e+07	4.89796e+07
XMW0011*440	C10H14	Benzene, 1,4-diethyl-	Aromatics	105-05-5	1041.0	10794.4	11337.7	8851.24	7723.14	7782.46	6524.09
YZMW0165*248	C8H7NO	1H-Indol-5-ol	Alcohol	1953-54-4	1596.05970149254	2668.85	3837.08	7657.82	11532.4	14279.6	17438.3
YZMW0167*239	C8H18O	3-Hexanol, 2,5-dimethyl-	Alcohol	19550-07-3	923.0	3742.28	140.109	4541.49	3850.52	4688.99	3466.33
YZMW0739*299	C6H4Cl2O	Phenol, 3,4-dichloro-	Phenol	95-77-2	1429.0	101234	77792.6	70115.1	54295.8	48583.6	47710.9
XMW0238*041	C13H28	Undecane, 4,4-dimethyl-	Hydrocarbons	17312-68-4	1216.0	48979.6	203328	43007	46333.8	111279	41978.7
YZMW0123*398	C8H18O	3-Heptanol, 4-methyl-	Alcohol	14979-39-6	965.0	1254.52	11090	150.407	10847.3	82185.7	11524.8
YZMW0180*184	C6H12O	Butanal, 2,2-dimethyl-	Aldehyde	2094-75-9	717.0	73420.6	5.98603e+06	7.75946e+06	9.28009e+06	7.7438e+06	7.62157e+06
XMW0003*298	C6H4Cl2O	Phenol, 2,4-dichloro-	Phenol	120-83-2	1171.0	45866.1	55292.8	59853.4	59567.7	58638.1	58409.7
BPMW008*252	C8H8O2	4-Hydroxy-3-methylbenzaldehyde	Aldehyde	15174-69-3	1430.63320022818	115733	93000.5	89789.4	77036.5	69480.5	72999.6
w38*056	C15H24	1H-3a,7-Methanoazulene, octahydro-3,8,8-trimethyl-6-methylene-, [3R-(3.alpha.,3a.beta.,7.beta.,8a.alpha.)]-	Terpenoids	546-28-1	1421.0	9.21824e+06	7.14701e+06	6.77812e+06	5.42497e+06	4.83747e+06	4.93807e+06
WMW0223*365	C15H24	Cedrene	Terpenoids	11028-42-5	1422.0	1.13524e+07	8.88188e+06	8.56402e+06	7.01545e+06	6.22509e+06	6.55872e+06
GMW0286*412	C8H8O2	Benzaldehyde, 2-methoxy-	Aldehyde	135-02-4	1239.0	76598.1	53934.6	47514.9	48900.8	50251.9	48989.9
GMW0285*227	C7H10O2	3,4-Dimethyl-1,2-cyclopentadione	Ketone	13494-06-9	1109.0	137968	137976	141483	149981	143233	147016
YZMW0075*340	C11H20O2	4-Decenoic acid, methyl ester	Ester	1191-02-2	1312.0	1740.47	7270.5	15287.1	20016.2	20853.4	19565.8
w05*423	C15H24O	2,6,10-Dodecatrienal, 3,7,11-trimethyl-	Terpenoids	19317-11-4	1715.0	7487.63	14652	8671.38	10482.1	14845.9	12208.3
GMW0270*235	C8H16O	3-Heptanone, 2-methyl-	Ketone	13019-20-0	938.365434669443	315.358	1179.01	7777.72	7304.35	7733.8	6261.68
WMW0189*004	C6H10O2	2-Butenoic acid, ethyl ester, (E)-	Ester	623-70-1	835.0	1476.61	21605.1	83207.5	81480.3	80486.6	82250.2
WMW0182*073	C19H32O2	9,12,15-Octadecatrienoic acid, methyl ester	Ester	7361-80-0	2086.0	15416.8	1.50206e+06	1.81305e+06	2.12553e+06	2.13276e+06	2.20784e+06
D1049*095	C10H20O	Cyclohexanol, 5-methyl-2-(1-methylethyl)-, (1.alpha.,2.alpha.,5.beta.)-	Terpenoids	3623-51-6	1161.0	17715.2	15385	12636	13640.5	14340.4	16204.7
WAMW2199*418	C8H10O3	Phenol, 2,6-dimethoxy-	Phenol	91-10-1	1355.0	2047.01	50641.8	29989.4	23882.5	31773.9	31822.7
GMW0087*455	C10H18O	2-Decenal, (E)-	Aldehyde	3913-81-3	1263.0	13332.8	45653.2	14688.9	15842.8	32727.6	13880.6
YZMW0204*305	C11H16O	Phenol, 2-(1,1-dimethylethyl)-4-methyl-	Phenol	2409-55-4	1355.0	30408.2	21253.8	21756.4	20200.1	21412.5	25791.2
XMW0037*411	C10H14	Benzene, 1-ethyl-3,5-dimethyl-	Aromatics	934-74-7	1059.0	11689.7	21393.9	14448.1	12071	11655.6	8963.43
XMW0816	C11H19NO	1-Penten-3-one, 4-methyl-1-(1-piperidinyl)-	Ketone	13606-83-2	1624.0	7272.72	11110	25101.1	39741.4	48258.1	65153
XMW0040	C12H14O3	Phenol, 2-methoxy-4-(1-propenyl)-, acetate	Ester	93-29-8	1620.0	4171.52	3048.38	4511.66	4619.73	4708.53	5732.28
XMW0928	C9H12O	Benzenemethanol, .alpha.,4-dimethyl-	Alcohol	536-50-5	1118.0	22620.3	811297	1.34189e+06	1.39292e+06	1.46757e+06	1.40029e+06
XMW0008	C9H14O	Isophorone	Ketone	78-59-1	1123.40085287847	97255.4	223584	120340	80055.4	43057.4	41715.6
XMW0927	C9H12O2	2,6,6-Trimethyl-2-cyclohexene-1,4-dione	Ketone	1125-21-9	1146.95187165775	4.3155e+06	3.48691e+06	2.92461e+06	2.98795e+06	3.05602e+06	2.95184e+06
XMW0871	C14H12O3	Benzoic acid, 2-hydroxy-, phenylmethyl ester	Ester	118-58-1	1872.0	624.952	4280.14	8230.52	8698.33	9156.03	9592.46
XMW0735	C10H12O	Benzenemethanol, .alpha.-2-propenyl-	Alcohol	936-58-3	1242.0	377817	268100	239732	248075	252179	246259
XMW0925	C10H14O	Camphenone, 6-	Ketone	55659-42-2	1095.0	359020	282171	309001	376641	411601	491313
XMW0923	C9H14	3,3-Dimethyl-6-methylenecyclohexene	Hydrocarbons	20185-16-4	1001.0	17084.2	17814.6	14680.6	12778.1	13611.1	10926.8
XMW0738	C8H9NO2	Benzoic acid, 4-amino-, methyl ester	Ester	619-45-4	1511.0	1.54404e+06	1.08716e+06	979974	752569	667300	662887
XMW0031	C15H26O	1,4-Methanoazulen-3-ol, decahydro-1,5,5,8a-tetramethyl-, [1S-(1.alpha.,3.beta.,3a.beta.,4.alpha.,8a.beta.)]-	Terpenoids	99481-30-8	1608.0	15477	51326.7	19036.6	22409.5	48835.4	23553.3
XMW0813	C12H17NO	Pentanal O-benzyloxime	Nitrogen compounds	72399-21-4	1483.0	3.4973e+06	2.54023e+06	2.35052e+06	1.84526e+06	1.63672e+06	1.66261e+06
XMW0921	C9H12OS	1-Pentanone, 1-(2-thienyl)-	Ketone	53119-25-8	1386.0	14199.4	535905	1.05835e+06	992059	956286	971638
XMW0918	C10H16O	Isocyclocitral	Aldehyde	1335-66-6	1159.0	3700.97	6927.77	17347.1	20450.7	19802.6	14742.9
XMW0010	C20H32	1,3,6,10-Cyclotetradecatetraene, 3,7,11-trimethyl-14-(1-methylethyl)-, [S-(E,Z,E,E)]-	Terpenoids	1898-13-1	1939.0	76244.2	62495.9	133379	136459	136310	144473
XMW0812	C15H24	Benzene, (1-methyl-1-propylpentyl)-	Aromatics	54932-91-1	1450.0	2.74909e+06	1.78352e+06	1.51587e+06	1.09808e+06	958985	918113
XMW0843	C15H26O	(2E,4S,7E)-4-Isopropyl-1,7-dimethylcyclodeca-2,7-dienol	Alcohol	198991-79-6	1574.0	19761.3	23556.3	39431	51957.5	56653.7	69097.4
XMW0917	C9H16O	3-Nonen-5-one	Ketone	82456-34-6	1052.0	15790.8	52138	20326.9	17895	33590.4	19537.4
XMW0737	C9H10O2	Ethanone, 1-(2-hydroxy-5-methylphenyl)-	Ketone	1450-72-2	1279.41653160454	34097.4	23491	25584.1	32306.8	39788.7	42199.2
XMW0841	C13H16O2	1-Penten-3-one, 1-(4-methoxyphenyl)-4-methyl-	Ketone	103-13-9	1816.0	831539	896173	879316	848947	890026	832870
XMW0007	C16H22O4	Dibutyl phthalate	Ester	84-74-2	1972.58620689655	127717	75997.3	88431.1	169647	182940	159233
XMW0732	C8H12N2O	1-Pentanone, 1-(1H-imidazol-4-yl)-	Heterocyclic compound	69393-15-3	1622.0	25912.4	38163.2	90462.3	140041	172511	233829
WMW0217	C12H22O	2-Octenal, 2-butyl-	Aldehyde	13019-16-4	1378.0	105722	74933.7	67438.9	53073.6	46443.7	46818.6
XMW0939	C12H20O2	4-Hexen-1-ol, 5-methyl-2-(1-methylethenyl)-, acetate	Ester	25905-14-0	1300.0	10322.4	37094	13577.7	21654.7	32438	29852.4
XMW0826	C7H6N2O	3-Methylisoxazolo[4,5-b]pyridine	Heterocyclic compound	83988-39-0	1230.0	343551	506123	735163	988740	1.04173e+06	1.13442e+06
XMW0090	C18H38	Heptadecane, 3-methyl-	Hydrocarbons	6418-44-6	1769.0	1807.71	3443.15	3393.27	4217.79	4820.79	4165.47
XMW0713	C7H10O	2-Cyclohexen-1-one, 3-methyl-	Ketone	1193-18-6	1061.0	4.86456e+06	3.24699e+06	2.5083e+06	2.56896e+06	2.63961e+06	2.53117e+06
XMW0088	C6H5N3O2	Pyrolo[3,2-d]pyrimidin-2,4(1H,3H)-dione	Ketone	65996-50-1	2082.0	12806.2	12606.4	10315.7	12657.7	12235.2	13951.4
XMW0087	C13H18O2	1-Pentanone, 1-(p-anisyl)-3-methyl-	Ketone	66333-82-2	1706.0	4208.09	10432	15295.1	22866.7	25805.6	36687.3
WMW0218	C15H24O	Butylated Hydroxytoluene	Phenol	128-37-0	1519.6662693683	739878	392446	462418	351059	305869	297893
XMW0719	C10H14	p-Mentha-1,5,8-triene	Terpenoids	21195-59-5	1104.0	6153.44	20347.9	12051.7	8602.8	8340.49	5193.39
XMW0721	C10H14O	Benzene, 1-methoxy-4-propyl-	Ether	104-45-0	1190.0	45517.6	41765	42956.3	48729.7	53931.5	58672.8
XMW0825	C15H24	Bicyclo[3.1.1]heptane, 6-methyl-2-methylene-6-(4-methyl-3-pentenyl)-, [1R-(1.alpha.,5.alpha.,6.beta.)]-	Terpenoids	55123-21-2	1446.0	492219	319468	303250	242261	240036	260978
XMW0034	C8H14N2	2-Dimethylamino-4-methyl-pent-4-enenitrile	Amine	94492-10-1	1090.0	272365	333081	378705	438875	486760	542448
XMW0936	C10H12O	Ethanone, 1-(4-ethylphenyl)-	Ketone	937-30-4	1277.0	4483.68	40442	20622.3	11625.3	11299.9	5465.23
XMW0039	C8H14O	Cycloheptanone, 3-methyl-	Ketone	933-17-5	1063.0	34192.1	22449	11416.4	11097.4	13277	7329.87
WMW0220	C15H24	2H-2,4a-Methanonaphthalene, 1,3,4,5,6,7-hexahydro-1,1,5,5-tetramethyl-, (2S)-	Terpenoids	1135-66-6	1391.0	274623	226482	217061	187252	172177	168886
XMW0934	C4H9NO2	4-Aminobutanoic acid	Acid	56-12-2	1136.0	6697.05	5166.34	4338.36	4080.96	3692.18	3325.84
XMW0840	C11H18N4	6-Methyl-2-(piperidin-1-ylmethyl)-4-pyrimidinylamine	Heterocyclic compound	112860-60-3	1813.0	81923.9	90986.5	92557.9	92333.3	96814.9	95933.7
XMW0726	C10H14O	Benzene, (1-methoxypropyl)-	Ether	59588-12-4	1116.0	85894.1	3.7709e+06	5.84804e+06	6.32521e+06	6.33153e+06	6.22758e+06
XMW0727	C9H10O	Benzaldehyde, 2,5-dimethyl-	Aldehyde	5779-94-2	1154.0	285.903	5065.76	9207.34	36456	53645.9	127695
XMW0817	C15H24	(1S,5S,6R)-6-Methyl-2-methylene-6-(4-methylpent-3-en-1-yl)bicyclo[3.1.1]heptane	Terpenoids	15438-94-5	1492.0	4.2542e+06	3.80064e+06	3.71365e+06	3.23954e+06	2.90968e+06	2.84761e+06
WMW0228	C7H8O	Anisole	Ether	100-66-3	921.0	3364.97	5638.9	5464.47	2204.05	4988.66	4420.56
XMW0728	C12H16O	Benzenemethanol, 4-methyl-.alpha.-(1-methyl-2-propenyl)-, (R*,R*)-	Alcohol	83173-76-6	1396.0	440320	293400	255556	187646	162932	152917
XMW0730	C10H16O	o-Mentha-1(7),8-dien-3-ol	Terpenoids	15358-81-3	1173.0	5392.45	5323.21	8114.32	11416.6	12317.4	14430.7
XMW0933	C12H18O2	Bicyclo[3.1.1]hept-2-en-6-ol, 2,7,7-trimethyl-, acetate, [1S-(1.alpha.,5.alpha.,6.beta.)]-	Ester	50764-55-1	1239.0	26503.8	19176.7	16168.1	17099	16649	15940.9
XMW0740	C7H7N3	3-Methyl-pyrrolo(2,3-b)pyrazine	Heterocyclic compound	20321-99-7	1481.0	136304	106071	100927	81961.8	75527.9	76836.7
XMW0916	C11H15Br	Benzene, (5-bromopentyl)-	Halogenated hydrocarbons	14469-83-1	1532.0	542430	365111	325312	245887	212596	208539
XMW0809	C13H16O2	1,3-Pentanedione, 4,4-dimethyl-1-phenyl-	Ketone	13988-67-5	1574.0	20635.6	26259.3	42639.2	56647.9	66262.1	79736.7
XMW0795	C9H10N2O	3H-Indazol-3-one, 1-ethyl-1,2-dihydro-	Ketone	54385-62-5	1656.0	8784.12	4935.9	12416.7	23352.7	28186.6	42276.4
XMW0766	C10H16O	Cyclohexanone, 5-methyl-2-(1-methylethylidene)-	Terpenoids	15932-80-6	1220.0	44885.1	61406.3	58776.9	66566.4	80985.8	74816.7
XMW0047	C10H14O	Phenol, 2-(1-methylpropyl)-	Phenol	89-72-5	1278.53290183387	22915.9	15971.8	17246.7	22225	26856.7	28815.2
XMW0770	C9H10	Indane	Aromatics	496-11-7	1029.0	9315.71	10289.9	8878.95	8241.5	8064.39	6693.02
XMW0900	C9H14O	3-Cyclohexen-1-one, 3,5,5-trimethyl-	Ketone	471-01-2	1044.0	67980.2	31659.2	23831.9	20509.2	21227.1	19684.8
XMW0771	C10H16	1,5-Cyclooctadiene, 3,4-dimethyl-	Hydrocarbons	21284-05-9	1013.0	18452.8	37239.3	43559	42497.7	46493.6	54987.5
XMW0772	C8H10O3	1,3-Cyclopentanedione, 2-acetyl-4-methyl-	Ketone	4056-69-3	1232.0	507532	363348	318537	331675	339095	329156
XMW0856	C10H12O2	1-Butanone, 2-hydroxy-1-phenyl-	Ketone	16183-46-3	1369.0	683.076	5677.22	4701.13	4217.98	4387.94	3939.56
XMW0776	C10H10O2	Benzoic acid, 2-propenyl ester	Ester	583-04-0	1254.0	6472.08	1.55074e+06	3.9863e+06	2.12811e+06	1.32918e+06	579004
XMW0783	C10H16O	1-Adamantanol	Alcohol	768-95-6	1333.0	19033.9	37227	35000.9	26755.6	23705.4	22392.6
XMW0788	C9H9NO4	Phenol, 4-methyl-2-nitro-, acetate (ester)	Ester	54646-55-8	1495.0	957812	804392	729542	614936	515730	569494
XMW0862	C13H18O3	3,5-Diisopropylsalicylic acid	Acid	2215-21-6	1752.0	9314.61	8073.87	8687.92	5869.51	6520.22	5700.4
XMW0789	C11H22O2	2-Nonanol, acetate	Ester	14936-66-4	1236.0	224552	172683	141747	147225	154001	146390
XMW0790	C12H18	6,7-Dimethyl-1,2,3,5,8,8a-hexahydronaphthalene	Terpenoids	107914-92-1	1313.0	9687.97	131697	519533	702984	731981	674940
XMW0026	C7H14O2	Heptanoic acid	Acid	111-14-8	1079.91407089151	40206.5	49845.6	56318.3	64899.1	72164.5	80501
XMW0794	C12H18	1,5-Cyclooctadiene, 3-(1-methyl-2-propenyl)-	Hydrocarbons	16538-88-8	1201.0	14257.4	30375	39429.7	47669.1	48437.3	49834.5
XMW0051	C6H5NO	4-Pyridinecarboxaldehyde	Aldehyde	872-85-5	1025.0	872293	484819	344144	262069	249830	239406
XMW0803	C12H20O2	(1R,3R,4R,5S)-1-Isopropyl-4-methylbicyclo[3.1.0]hexan-3-yl acetate-rel-	Ester	62181-90-2	1298.0	5495.15	8227.97	20295.1	32712.3	37008.3	37342.5
XMW0802	C8H8N2O	2-Hydroxymethylbenzimidazole	Heterocyclic compound	22128-99-0	1569.0	54064.7	37190.1	31852.4	21710.6	17293.8	15684.7
XMW0054	C15H24O	Farnesene epoxide, E-	Terpenoids	83637-40-5	1624.0	21507.9	37481.3	84116.5	131926	162411	218866
XMW0055	C17H24O3	7,9-Di-tert-butyl-1-oxaspiro(4,5)deca-6,9-diene-2,8-dione	Ketone	82304-66-3	1923.0	5754.12	7021.28	5832.38	6153.1	6290.92	6345.27
XMW0800	C8H9NO3	2(1H)-Pyridinone, 3-acetyl-4-hydroxy-6-methyl-	Ketone	5501-39-3	1631.0	251134	193764	187501	225770	252044	279730
XMW0892	C3H6N2O2	Propanediamide	Amine	108-13-4	1125.0	744.964	79801.7	128286	126640	136904	128701
XMW0879	C7H10O	Norbornadieone	Ketone	10218-02-7	995.0	712.397	12057.8	13866.3	12102.8	12001.4	11594.2
XMW0869	C15H22	Neoisolongifolene, 8,9-dehydro-	Terpenoids	67517-14-0	1375.0	63625	42994.5	38709.1	30670.5	27563.1	28519.7
XMW0062	C13H22O2	2-Propenoic acid, 2-methyl-, 3,3,5-trimethylcyclohexyl ester	Ester	7779-31-9	1353.0	200026	149767	141877	107609	94557.2	87164.1
XMW0873	C15H23Br	1,4-Methanoazulene, 7-bromodecahydro-4,8,8-trimethyl-9-methylene-	Terpenoids	24503-54-6	1720.0	8998.09	11823.1	12891.1	16203.1	18123.2	20227.2
XMW0065	C4H6N2	Fomepizole	Heterocyclic compound	7554-65-6	953.0	182956	133456	106766	105350	107861	104384
XMW0854	C15H26O	4a(2H)-Naphthalenol, 1,3,4,5,6,8a-hexahydro-4,7-dimethyl-1-(1-methylethyl)-, (1S,4S,4aS,8aR)-	Terpenoids	73365-77-2	1614.0	24394.4	12322.7	16091	21445.4	21431.8	28539.6
XMW0045	C15H24	(1R,4R,4aS,8aR)-4,7-Dimethyl-1-(prop-1-en-2-yl)-1,2,3,4,4a,5,6,8a-octahydronaphthalene	Terpenoids	92692-39-2	1458.0	56371.2	49507.7	53232.5	43144	39057.5	40917
XMW0080	C10H18O2	3-Octen-1-ol, acetate, (Z)-	Ester	69668-83-3	1195.0	424567	483145	512634	500733	492899	482419
XMW0014	C4H6N2O2	2,4-Imidazolidinedione, 1-methyl-	Nitrogen compounds	616-04-6	1275.0	6742.88	32154.4	5678.06	7310.45	19688.4	6867.34
XMW0914	C5H6N2O	Ethanone, 1-(1H-pyrazol-4-yl)-	Ketone	25016-16-4	1336.0	330669	262635	237364	173416	142247	127782
XMW0911	C10H18O2	1-Octen-1-ol, acetate	Ester	77149-68-9	1192.0	70001.1	155623	192200	183136	179025	174670
XMW0745	C11H20O2	2(3H)-Furanone, 5-hexyldihydro-4-methyl-, trans-	Ketone	147254-33-9	1514.0	26521.5	20790.2	18967.1	12835.6	12536.6	12541.9
XMW0028	C8H15N	Pyridine, 2,3,4,5-tetrahydro-6-propyl-	Heterocyclic compound	1604-01-9	1024.0	18238	14585.7	9322.51	10355.5	10451	11600.1
XMW0017	C17H34O2	Hexadecanoic acid, methyl ester	Ester	112-39-0	1928.37606837607	249861	357870	326854	362414	323371	358468
XMW0910	C5H6N2O	1H-Imidazole, 1-acetyl-	Heterocyclic compound	2466-76-4	1071.0	202264	224951	247409	276768	309903	343749
XMW0750	C14H26O	(E)-Tetradec-2-enal	Aldehyde	51534-36-2	1673.0	4284.61	10898.1	4894.26	4098.79	12756.7	33807.6
XMW0751	C15H24O	Bergamotol, Z-.alpha.-trans-	Terpenoids	88034-74-6	1700.0	2637.27	11304	17051.7	26875.9	31118.2	43900.1
XMW0805	C10H10S	Benzo[b]thiophene, 2-ethyl-	Heterocyclic compound	1196-81-2	1412.0	37398.4	25707.4	22292.2	16972.1	14436.1	13634.6
XMW0753	C16H32O2	Pentadecanoic acid, methyl ester	Ester	7132-64-1	1824.0	9157.62	10672	9184.35	9923.08	8343.77	9289.55
XMW0019	C8H8O2	Acetophenone, 4'-hydroxy-	Ketone	99-93-4	1455.0	178354	141588	137022	109786	95757.9	100292
XMW0903	C6H14N2	2-Pyrrolidinemethanamine, N-methyl-, (S)-	Heterocyclic compound	66411-54-9	1025.0	36350.6	22347.2	24236.8	32605	31618.6	34385.3
XMW0754	C15H22O	Methanol, (cyclohexyl)(2,3-dimethylphenyl)-	Alcohol	349498-47-1	1833.0	17297.6	18303.8	19545.1	21798.7	24402.1	24193.2
XMW0757	C18H36O2	Hexadecanoic acid, 15-methyl-, methyl ester	Ester	6929-04-0	1990.0	7889.23	419308	501496	511850	509523	496459
XMW0758	C19H34O2	9,12-Octadecadienoic acid (Z,Z)-, methyl ester	Ester	112-63-0	2093.0	40243.8	39029.7	29798	35984.3	34077.7	38438
XMW0849	C15H26O	2-Naphthalenemethanol, 2,3,4,4a,5,6,7,8-octahydro-.alpha.,.alpha.,4a,8-tetramethyl-, [2R-(2.alpha.,4a.beta.,8.beta.)]-	Terpenoids	63891-61-2	1606.0	5361.13	4709.87	9576.56	15749.4	19637.4	24549.7
XMW0760	CH5N3	Guanidine	Nitrogen compounds	113-00-8	1188.0	53750.8	68456.7	74345.7	75566.1	79379.5	77652
XMW0908	C2H4N2O2	1,2-Hydrazinedicarboxaldehyde	Aldehyde	628-36-4	1173.0	279826	4.03284e+06	2.60816e+06	2.02131e+06	2.41e+06	2.28402e+06
XMW0907	C9H12O3	2-(2-Acetoxy-1-propyl)furan, (S)	Heterocyclic compound	60830-70-8	1115.0	7295.52	7595.21	8217.95	7421.25	7557.73	7159.02
XMW0761	C9H7NO2	2,4-Quinolinediol	Alcohol	86-95-3	2062.0	1242.37	7588.9	10629.7	14261.7	14780	15281.4
XMW0827	C13H16O2	Coumarin, 3,4-dihydro-4,4,6,8-tetramethyl-	Heterocyclic compound	249629-60-5	1608.0	18121.6	12358.2	15724.7	22904.1	26812.8	35042
XMW0068	C11H18O	2,7-Nonadien-5-one, 4,6-dimethyl-	Ketone	74630-80-1	1175.0	1492.44	122842	84543.1	69823.7	83064.7	79628.6
XMW0762	C2H5N3O2	Imidodicarbonic diamide	Nitrogen compounds	108-19-0	1448.0	16500	100589	184197	168498	145793	151845
XMW0042	C2H3N3O	3H-1,2,4-Triazol-3-one, 1,2-dihydro-	Ketone	930-33-6	1412.0	19441	102037	11394.1	21598.7	69387.6	26331.6
XMW0025	C9H10O2	Paroxypropione	Ketone	70-70-2	1534.18854415274	346998	234760	207792	158811	134884	132417
XMW0364	C11H24O	6-Undecanol	Alcohol	23708-56-7	1281.0	5896.75	22721.5	6240.73	6631.38	14739.4	7602.55
XMW0094	C14H20O2	Hexanoic acid, 2-phenylethyl ester	Ester	6290-37-5	1650.0	17147.2	443222	330872	223070	222409	239758
XMW0468	C15H24	Bicyclo[3.1.1]hept-2-ene, 2,6-dimethyl-6-(4-methyl-3-pentenyl)-	Terpenoids	17699-05-7	1435.0	952097	691810	620404	488594	435270	430206
XMW0227	C15H22	aR-Himachalene	Terpenoids	19419-67-1	1542.0	283398	192946	170032	130387	111150	107836
XMW0230	C19H40	Pentadecane, 2,6,10,14-tetramethyl-	Terpenoids	1921-70-6	1690.0	8282.83	25120.1	7532.17	9626.76	18604.5	8975.82
XMW0233	C18H22	Benzene, 1,1'-(1,1,2,2-tetramethyl-1,2-ethanediyl)bis-	Aromatics	1889-67-4	1758.0	39143.3	36807.4	34397.9	26025.2	24200.4	23338.2
XMW0472	C9H10O3	1,2-Ethanediol, monobenzoate	Ester	94-33-7	1425.0	7.26473e+06	5.65735e+06	5.43841e+06	4.42616e+06	3.91503e+06	4.06183e+06
XMW0471	C13H16O2	3-Hexen-1-ol, benzoate, (Z)-	Ester	25152-85-6	1570.0	15480.1	22015.2	39496.4	56014.7	62717.4	76669.7
XMW0236	C6H7NS	Thiazole, 5-ethenyl-4-methyl-	Heterocyclic compound	1759-28-0	1027.0	4464.18	12396.2	4310.54	5304.02	4777.52	4908.57
XMW0469	C15H24	(1R,3aS,8aS)-7-Isopropyl-1,4-dimethyl-1,2,3,3a,6,8a-hexahydroazulene	Terpenoids	36577-33-0	1443.0	840286	682919	777257	931021	1.07069e+06	1.4785e+06
XMW0467	C12H15NO	2-Pyridin-2-ylmethyl-cyclohexanone	Ketone	113777-22-3	1667.0	6418.35	5886.54	6256.87	6587.32	6104.81	7828.41
XMW0477	C9H9FO4	Benzoic acid, 2-fluoro-4,5-dimethoxy-	Acid	79474-35-4	1674.0	4651.72	3517.32	3881.95	3958.33	4313.42	2933.77
XMW0247	C15H22	Benzene, 1-methyl-4-(1,2,2-trimethylcyclopentyl)-, (R)-	Terpenoids	16982-00-6	1505.0	433646	314952	289257	213102	171962	160099
XMW0461	C12H20O2	cis-3-Hexenyl cis-3-hexenoate	Ester	61444-38-0	1389.0	4238.41	81545.3	162384	150463	144735	145363
XMW0456	C12H20O	5,8-Decadien-2-one, 5,9-dimethyl-, (E)-	Ketone	130876-99-2	1353.0	367867	263529	249043	198305	177953	171196
XMW0250	C12H16O	1-Pentanone, 1-(4-methylphenyl)-	Ketone	1671-77-8	1471.0	249816	176155	161477	119464	104390	102440
XMW0445	C7H10O2	6-Ethyl-5,6-dihydro-2H-pyran-2-one	Ketone	19895-35-3	1160.0	408860	331074	278339	284741	291747	281967
XMW0444	C2H3N5	1,2,4,5-Tetrazin-3-amine	Amine	79329-74-1	1151.0	105923	97812.8	72509.7	75639	80446.2	74121.3
XMW0254	C15H22O2	3,5-di-tert-Butyl-4-hydroxybenzaldehyde	Aldehyde	1620-98-0	1772.0	3224.47	4149.5	2894.58	3488.72	4164.22	3830.64
XMW0473	C13H18O2	Benzoic acid, hexyl ester	Ester	6789-88-4	1580.0	6969.07	4968.24	13997.4	22084.8	25776.4	34778.7
XMW0479	C13H16O3	cis-3-Hexenyl salicylate	Ester	65405-77-8	1670.0	72436.5	81891	94680.6	105210	112998	126699
XMW0209	C10H16O	1,4-Cyclohexadiene-1-methanol, 4-(1-methylethyl)-	Alcohol	22539-72-6	1330.0	111050	84117	115155	120858	121848	117926
XMW0194	C6H10O	7-Oxabicyclo[4.1.0]heptane	Heterocyclic compound	286-20-4	853.0	480348	359044	347281	285252	262138	289619
XMW0195	C15H26	1H-Cycloprop[e]azulene, decahydro-1,1,4,7-tetramethyl-, [1aR-(1a.alpha.,4.beta.,4a.beta.,7.beta.,7a.beta.,7b.alpha.)]-	Terpenoids	28580-43-0	1373.0	305677	195497	174550	132441	111707	111561
XMW0199	C17H36	Hexadecane, 4-methyl-	Hydrocarbons	25117-26-4	1659.0	132219	205081	196045	311665	438396	481277
XMW0204	C16H34	Dodecane, 5,8-diethyl-	Hydrocarbons	24251-86-3	1572.0	34071	61539.6	46365.8	53158.5	66817.6	51809.7
XMW0205	C15H10N2	Benzimidazo[2,1-a]isoquinoline	Heterocyclic compound	239-44-1	1835.0	26104	29124.6	30942.9	35001	40210.8	41563.8
XMW0499	C13H28	Undecane, 3,4-dimethyl-	Hydrocarbons	17312-78-6	1247.0	41099.3	197647	42735.3	46385	107630	40503.3
XMW0206	C5H5N5	1H-Pyrazolo[3,4-d]pyrimidin-4-amine	Amine	2380-63-4	1704.0	1160.66	2928.07	4468.72	7328.1	7401.65	10576
XMW0208	C16H32O2	Octanoic acid, octyl ester	Ester	2306-88-9	1779.0	12257.2	10299.6	9746.25	9245.56	8100.13	7680.22
XMW0495	C6H8O2	Dehydromevalonic lactone	Ester	2381-87-5	1169.0	484.56	54728.5	39344	31336.7	35304.4	35154.1
XMW0211	C12H20N2	3-Pentyl-4,5,6,7-tetrahydro-1H-indazole	Heterocyclic compound	22122-91-4	1803.0	2157.08	4679.04	15332	11615.5	9872.82	6117.44
XMW0494	C8H10O2	Benzene, 1,4-dimethoxy-	Ether	150-78-7	1169.0	3281.99	15030.2	22273.5	24096.1	24457.5	8878.62
XMW0212	C8H9NO2	1,4 Benzodioxan-6-amine	Amine	22013-33-8	1537.0	33318.8	18123.5	21433.7	17528.9	15717.4	16462
XMW0218	C18H38	Hexadecane, 7,9-dimethyl-	Hydrocarbons	21164-95-4	1679.0	37305.4	103760	37825	46567.5	103562	46564.3
XMW0488	C6H11NO	2-Acetylpyrrolidine	Heterocyclic compound	60026-20-2	998.0	9480.91	577726	677282	593933	581592	563378
XMW0487	C6H6N2O2	2-Picoline, 6-nitro-	Heterocyclic compound	18368-61-1	1230.0	48015.4	70583.4	103041	136382	143798	153026
XMW0486	C9H16O	Cyclohexanone, 2,2,6-trimethyl-	Ketone	2408-37-9	1036.0	27704.2	16814.9	13448.5	2784.83	14412.1	7191.13
XMW0437	C10H16	1,5-Cyclooctadiene, 1,6-dimethyl-	Hydrocarbons	3760-13-2	1070.0	950963	1.15193e+06	1.30951e+06	1.50794e+06	1.63754e+06	1.88481e+06
XMW0097	C14H22	1,5-Cycloundecadiene, 8,8-dimethyl-9-methylene-	Hydrocarbons	62338-54-9	1374.0	80229.3	52621.9	49527.7	40275.1	35433.6	36235.7
XMW0298	C5H10O3	Ethanol, 2-methoxy-, acetate	Ester	110-49-6	757.0	23430.7	17936.5	18270	16284.5	15405.3	14694.9
XMW0280	C10H12O3	Carbonic acid, phenyl propyl ester	Ester	13183-16-9	1334.0	34441.1	24642.6	22301.3	16137.8	14126.1	12791.5
XMW0390	C16H30O4	2,2,4-Trimethyl-1,3-pentanediol diisobutyrate	Ester	6846-50-0	1588.0	19814.2	790039	1.58739e+06	1.83866e+06	1.7592e+06	1.8695e+06
XMW0388	C15H24	Selina-3,7(11)-diene	Terpenoids	6813-21-4	1542.0	4.05449e+06	2.75251e+06	2.4465e+06	1.83729e+06	1.59164e+06	1.54808e+06
XMW0289	C7H8O2	2-Acetyl-5-methylfuran	Heterocyclic compound	1193-79-9	1037.21804511278	131969	94083.6	86646.6	76782.9	107098	98980.8
XMW0290	C7H15NO	4-Heptanone, oxime	Nitrogen compounds	1188-63-2	1082.0	122392	135536	149166	175156	189720	211582
XMW0387	C12H25I	Dodecane, 1-iodo-	Halogenated hydrocarbons	4292-19-7	1635.0	91373.4	878372	1.91421e+06	2.2578e+06	2.04676e+06	2.21393e+06
XMW0294	C11H20O	10-Undecenal	Aldehyde	112-45-8	1297.0	7429.35	26704.4	11825.7	15195.6	24706.5	18699.7
XMW0385	C15H26O	Carotol	Terpenoids	465-28-1	1594.0	119676	172897	400982	647229	792241	981837
XMW0384	C15H24	4,7-Methanoazulene, 1,2,3,4,5,6,7,8-octahydro-1,4,9,9-tetramethyl-, [1S-(1.alpha.,4.alpha.,7.alpha.)]-	Terpenoids	514-51-2	1381.0	3.41562e+06	2.22425e+06	1.98444e+06	1.51827e+06	1.31544e+06	1.30802e+06
XMW0391	C15H22	3,5,11-Eudesmatriene	Terpenoids	193615-07-5	1495.0	1.19985e+06	1.01193e+06	828749	699460	581101	623192
XMW0299	C8H16O2	Butanoic acid, butyl ester	Ester	109-21-7	996.045785639958	30332	573403	658939	583630	570012	548236
XMW0302	C4H6O3	Acetic anhydride	Acid	108-24-7	706.0	251874	1.22117e+07	1.89928e+07	1.86256e+07	1.89886e+07	1.80588e+07
XMW0303	C12H22O2	Hexanoic acid, 5-hexenyl ester	Ester	108058-81-7	1377.0	8500.33	8730.56	10812.2	9252.38	8042.45	8141.7
XMW0379	C15H24	Bicyclo[5.2.0]nonane, 2-methylene-4,8,8-trimethyl-4-vinyl-	Terpenoids	242794-76-9	1370.0	225027	151688	145003	113059	100261	102943
XMW0304	C10H18O2	Butanoic acid, 5-hexenyl ester	Ester	108058-75-9	1183.0	2195.27	2.11289e+06	2.95207e+06	2.77446e+06	2.67828e+06	2.6201e+06
XMW0308	C15H24O	4-Nonylphenol	Phenol	104-40-5	1877.0	2181.06	3823.87	3973.38	4282.14	4261.58	4311.84
XMW0309	C8H15NO	Piperidin-3-one, 2,2,5-methyl-	Ketone	103634-57-7	1100.0	25589.7	64158.7	19257	9025.6	31228.7	3077.72
XMW0310	C6H12O2	2H-Pyran-2-methanol, tetrahydro-	Alcohol	100-72-1	992.0	1071.5	11826.1	13911.8	12381	11474.9	11202.2
XMW0276	C7H12O	4-Hexen-3-one, 5-methyl-	Ketone	13905-10-7	1080.0	173934	176986	188372	214262	234953	258998
XMW0392	C15H20	.alpha.-Corocalene	Terpenoids	20129-39-9	1623.0	320471	239223	233019	206521	199877	205237
XMW0434	C8H14O2	4-Hexen-1-ol, acetate	Ester	72237-36-6	1020.0	2.12049e+06	1.1787e+06	848460	647344	622274	596894
XMW0263	C15H23N	(1R,4S,9aS)-1-Methyl-4-((Z)-pent-2-en-4-yn-1-yl)octahydro-1H-quinolizine	Heterocyclic compound	151805-13-9	1666.0	17608.5	16569.1	15879.3	15350.7	15311.8	15554.6
XMW0430	C5H10N2	2-Piperidinimine	Heterocyclic compound	22780-54-7	1102.0	52632.6	38347	38018.5	30567.4	33318.8	28835.6
XMW0424	C11H18O	2,6-Dimethyl-1-nonen-3-yn-5-ol	Alcohol	19780-98-4	1300.0	32176.7	121473	32699.5	36580.6	72343.9	34471.3
XMW0423	C13H22O	6,8-Nonadien-2-one, 8-methyl-5-(1-methylethyl)-, (E)-	Ketone	54868-48-3	1373.0	170933	114218	102758	77576.5	66600.3	65251.3
XMW0260	C17H36	Hexadecane, 2-methyl-	Hydrocarbons	1560-92-5	1664.0	3211.26	8477.19	3786.84	1839.86	5856.89	506.469
XMW0261	C18H38	Heptadecane, 2-methyl-	Hydrocarbons	1560-89-0	1765.0	13388.2	36198.3	14695.2	19481.5	37435.8	18245.6
XMW0421	C10H14N2	Pyridine, 3-(1-methyl-2-pyrrolidinyl)-, (S)-	Heterocyclic compound	54-11-5	1351.0	18686.3	21101.4	15055.2	14541	17562.8	14107.6
XMW0262	C15H22	1,1,7,7a-Tetramethyl-1a,2,6,7,7a,7b-hexahydro-1H-cyclopropa[a]naphthalene	Terpenoids	154098-14-3	1440.0	24504.4	18940.9	18522.6	12975.6	10713.8	9149.55
XMW0417	C10H16	Cyclohexene, 4-methyl-1-(1-methylethenyl)-	Terpenoids	586-67-4	1073.0	1.67561e+06	2.04412e+06	2.31851e+06	2.68493e+06	2.95828e+06	3.35017e+06
XMW0265	C17H36	Tetradecane, 2,6,10-trimethyl-	Terpenoids	14905-56-7	1539.0	77409.6	239952	319163	327952	309269	308932
XMW0395	C13H12N2	Methanone, diphenyl-, hydrazone	Nitrogen compounds	5350-57-2	1922.0	916.667	5734.03	8786.94	9679.4	9346.55	9892.76
XMW0269	C10H18O3	2-Methylbutanoic anhydride	Acid	1468-39-9	1188.0	122861	353753	464778	442080	432990	417264
XMW0412	C8H10O2	3-Acetyl-2,5-dimethyl furan	Heterocyclic compound	10599-70-9	1099.0	213270	153667	138837	146273	147225	146144
XMW0406	C6H10O	Furan, 2,5-dihydro-3,4-dimethyl-	Heterocyclic compound	53720-72-2	731.0	752.304	752.304	6146.86	5996.18	5050.55	5129.93
XMW0405	C7H13NO	4-Piperidinone, 1,3-dimethyl-	Ketone	4629-80-5	1068.0	14703.5	16049.9	16892.8	19026.3	22401.7	24638.8
XMW0273	C13H18N2O2	2-Isopropylamino-6-methyl-6,7-dihydro-9H-5-oxa-9-azabenzocyclohepten-8-one	Ketone	145220-65-1	2169.0	2775.38	81001.2	107923	130869	128564	134331
XMW0404	C6H4O3	2,5-Furandicarboxaldehyde	Aldehyde	823-82-5	1076.0	5362.2	6250.25	6832.14	8277.48	9414.22	10291.8
XMW0396	C5H7ClO	Cyclobutanecarboxylic acid chloride	Halogenated hydrocarbons	5006-22-4	863.0	72205	71129.3	90613.9	111867	124767	125573
XMW0275	C13H20O	3,5,9-Undecatrien-2-one, 6,10-dimethyl-	Ketone	141-10-6	1581.0	67680.1	1.2442e+06	2.48567e+06	2.87297e+06	2.74574e+06	2.91948e+06
XMW0510	C16H34O	2-Hexadecanol	Alcohol	14852-31-4	1702.0	2010.41	20116.3	4837.32	5721.1	16649.3	6329.37
XMW0191	C14H18O	1,2,3,4-Tetrahydro-3-isopropyl-5-methyl-1-oxonaphthalene	Ketone	29107-42-4	1724.0	6955.43	7205.34	8113.24	10639.5	11101.5	12020.7
XMW0511	C20H40O	3,7,11,15-Tetramethyl-2-hexadecen-1-ol	Alcohol	102608-53-7	2116.0	60551.9	5.48804e+06	6.91633e+06	8.15051e+06	8.14986e+06	8.43678e+06
XMW0632	C10H16	Bicyclo[3.1.1]hept-2-ene, 3,6,6-trimethyl-	Terpenoids	4889-83-2	975.0	20641.9	7400.6	4483.37	2197.6	1850.71	1962.71
XMW0668	C17H32O2	9-Hexadecenoic acid, methyl ester, (Z)-	Ester	1120-25-8	1899.0	38370.3	25406.9	18811.3	33395.9	32205.1	34432.5
XMW0665	C15H24O	Muurola-4,10(14)-dien-1.beta.-ol	Terpenoids	257293-90-6	1635.0	6583.53	15361.6	17118.4	43435.1	48487.9	53237.9
XMW0658	C7H12O2	2-Heptenoic acid	Acid	18999-28-5	1108.0	9963.51	96976.9	151119	154101	164486	156065
XMW0644	C6H10N2	1H-Imidazole, 2-propyl-	Heterocyclic compound	50995-95-4	1195.0	14113.5	73102.1	100023	93865.7	88972.8	88828
XMW0639	C15H22	1,4-Methanobenzocyclodecene, 1,2,3,4,4a,5,8,9,12,12a-decahydro-	Terpenoids	74708-73-9	1634.0	16164.4	11051	12824.5	17916.6	23265.3	23745
XMW0636	C10H21I	Decane, 1-iodo-	Halogenated hydrocarbons	2050-77-3	1433.0	16839.2	56911.2	16832.6	17281.6	39757.9	15357.6
XMW0634	C10H16O	1,5-Cyclohexadiene-1-methanol, 4-(1-methylethyl)-	Terpenoids	19876-45-0	1194.0	31066	134408	173066	164799	159384	157721
XMW0138	C15H18	Azulene, 1,4-dimethyl-7-(1-methylethyl)-	Terpenoids	489-84-9	1775.0	75689	57868	57184.7	49595	50067.2	49117.5
XMW0129	C8H15NO2	1H-Pyrrolizine-1-methanol, hexahydro-7-hydroxy-, [1S-(1.alpha.,7.alpha.,7a.beta.)]-	Heterocyclic compound	520-62-7	1442.0	65667.4	82460.2	87386.9	69734.4	60560.2	58443.1
XMW0142	C15H24	3a,7-Methano-3aH-cyclopentacyclooctene, 1,4,5,6,7,8,9,9a-octahydro-1,1,7-trimethyl-, [3aR-(3a.alpha.,7.alpha.,9a.beta.)]-	Terpenoids	469-92-1	1440.0	132073	99484.9	91812.4	67940.4	57896.9	55031.4
XMW0145	C2H4N4	Dicyandiamide	Nitrogen compounds	461-58-5	1644.0	311133	280191	271641	302753	316192	309714
XMW0146	C12H18O2	(3S,3aR)-3-Butyl-3a,4,5,6-tetrahydroisobenzofuran-1(3H)-one	Ester	4567-33-3	1735.0	5565.87	12765.8	18853.9	24590.5	26842	25327.5
XMW0627	C12H14O4	Diethyl Phthalate	Ester	84-66-2	1594.0	48168.8	59414.5	129122	198054	233980	292007
XMW0622	C12H22O4	Butanedioic acid, bis(2-methylpropyl) ester	Ester	925-06-4	1451.0	9829.54	6043.53	8966.81	8966.42	6234.14	11161.6
XMW0147	C15H24	1-Methyl-4-(6-methylhept-5-en-2-yl)cyclohexa-1,3-diene	Terpenoids	451-55-8	1482.0	1.00616e+06	730205	682989	534681	473421	473073
XMW0620	C10H10O4	Dimethyl phthalate	Ester	131-11-3	1454.0	89960.9	74526.8	63447.8	55447.5	48303.3	53115.9
XMW0148	CH3N5	1H-Tetrazol-5-amine	Amine	4418-61-5	1375.0	35838	47411.4	30651.3	29680	36729.6	29034.2
XMW0673	C7H15NO2	DL-Norvaline, ethyl ester	Ester	13893-43-1	1046.0	5063.06	57512.3	374978	402315	461738	422910
XMW0189	C10H16O	3-Cyclohexene-1-acetaldehyde, .alpha.,4-dimethyl-	Aldehyde	29548-14-9	1225.0	47048.1	68380.3	98695.4	124992	132174	143565
XMW0702	C9H7NS	2-(3-Thienyl)pyridine	Heterocyclic compound	21298-55-5	1487.0	3.89166e+06	3.53755e+06	3.53008e+06	3.03819e+06	2.65522e+06	2.62288e+06
XMW0100	C11H24	Octane, 5-ethyl-2-methyl-	Hydrocarbons	62016-18-6	1025.0	27480.1	27128.3	36143.9	59867.6	52391.4	50675.2
XMW0101	C7H14O2	1-Ethylpropyl acetate	Ester	620-11-1	793.0	475.064	11220.2	26760	18343.5	17830.4	14218.8
XMW0102	C13H18N2	Propanenitrile, 3-(butylphenylamino)-	Nitrogen compounds	61852-40-2	1758.0	6776.38	6673.03	7046.77	8334.01	8120.43	8448.98
XMW0105	C12H12N2O	Ethanone, 1-(5-methyl-1-phenyl-1H-pyrazol-4-yl)-	Ketone	6123-63-3	1790.0	24285.3	162027	243428	261462	250752	263394
XMW0711	C7H7NO	Formamide, N-phenyl-	Amine	103-70-8	1221.0	60541	68217.8	73873.1	80367.6	91021	90821.5
XMW0107	C8H10O2	1,2-Benzenedimethanol	Alcohol	612-14-6	1393.0	1.40597e+06	894144	731520	569711	498986	468691
XMW0706	C13H12	1,1'-Biphenyl, 3-methyl-	Aromatics	643-93-6	1485.0	21332.6	20656.3	14204.5	15195.7	20361.8	16712.6
XMW0704	C14H22O4	Dispiro[1,3-dioxolane-2,2'-bicyclo[2.2.1]heptane-3',2''-(1'',3''-dioxolane)], 4',7',7'-trimethyl-	Heterocyclic compound	24022-14-8	1706.0	40076.8	214526	43316.8	55338	184997	55567.5
XMW0701	C10H12N2	1H-Pyrrolo[2,3-b]pyridine, 2-(1-methylethyl)-	Heterocyclic compound	27257-18-7	1596.0	2479.76	3401.21	8835.19	14678	18649.9	22562.2
XMW0681	C10H16O	6-Octenal, 7-methyl-3-methylene-	Aldehyde	55050-40-3	1147.0	396185	328476	267234	273204	282334	273270
XMW0698	C15H24	1,4-Methano-1H-indene, octahydro-4-methyl-8-methylene-7-(1-methylethyl)-, [1S-(1.alpha.,3a.beta.,4.alpha.,7.alpha.,7a.beta.)]-	Terpenoids	3650-28-0	1396.0	1.7221e+06	1.17263e+06	1.03817e+06	762903	666676	628706
XMW0118	C15H22O	1-Naphthalenol, 5,6,7,8-tetrahydro-2,5-dimethyl-8-(1-methylethyl)-	Terpenoids	55012-72-1	1801.0	656176	690805	677392	675229	723615	670564
XMW0121	C12H24	1-Nonene, 4,6,8-trimethyl-	Hydrocarbons	54410-98-9	1053.0	22000.5	118569	73622.1	53145.4	123100	82675.3
XMW0122	C10H18O	Cyclohexanol, 2-methyl-3-(1-methylethenyl)-, (1.alpha.,2.alpha.,3.alpha.)-	Alcohol	54244-81-4	1199.0	32073	1.34543e+06	1.89479e+06	1.76592e+06	1.69475e+06	1.66052e+06
XMW0125	C10H11NO4	1,4-Benzenedicarboxylic acid, 2-amino-, dimethyl ester	Ester	5372-81-6	1787.0	262.442	20265.1	30171.1	32154.7	31207.9	32151.9
XMW0685	C13H20O	(2S,6R,7S,8E)-(+)-2,7-Epoxy-4,8-megastigmadiene	Heterocyclic compound	108342-25-2	1333.0	934799	770492	711348	525192	429734	390328
XMW0618	C12H22O2	Ethyl 9-decenoate	Ester	67233-91-4	1388.0	621038	3.77565e+06	6.40607e+06	6.08412e+06	5.86937e+06	5.9069e+06
XMW0150	C13H18N2S	2-Amino-6-t-butyl-3-cyano-4,5,6,7-tetrahydrothianaphthene	Heterocyclic compound	42159-76-2	2201.0	13770.3	1.3604e+06	1.65802e+06	2.00088e+06	2.03289e+06	2.09558e+06
XMW0617	C12H24O3	Propanoic acid, 2-methyl-, 3-hydroxy-2,2,4-trimethylpentyl ester	Ester	77-68-9	1374.0	212698	197396	182100	175083	168987	172977
XMW0539	C9H12O2	3,4-Dimethoxytoluene	Ether	494-99-5	1233.0	4992.01	8672.39	13538	16468	16754.3	17659.4
XMW0166	C10H16O	3,7-Nonadien-2-one, 8-methyl-, (E)-	Ketone	35408-14-1	1230.0	15999.4	26022.2	38102.7	50249.2	48329.8	51086.4
XMW0555	C10H8O2	2-Acetylbenzofuran	Heterocyclic compound	1646-26-0	1395.0	278442	183681	162188	127903	113428	108561
XMW0553	C10H10O3	2-Acetoxyacetophenone	Ketone	7250-94-4	1388.0	141702	90206.2	71107.9	49697.3	33235.2	60908.2
XMW0550	C7H8N4	N-Cyanomethyl-2-cyanimino-pyrrolidine	Heterocyclic compound	134881-46-2	1925.0	3308.31	34746.4	8794.09	13846.9	15371.6	16436.1
XMW0167	C12H16O	1-(2,3,4,5-Tetramethylphenyl)ethanone	Ketone	34764-71-1	1526.0	318724	231192	225768	195492	182617	204246
XMW0546	C11H21N	(5R,8aR)-5-Propyloctahydroindolizine	Heterocyclic compound	120057-35-4	1271.0	8465.65	7225.75	6409.93	7284.62	7394.81	7779.59
XMW0544	C15H24	Azulene, 1,2,3,3a,4,5,6,7-octahydro-1,4-dimethyl-7-(1-methylethenyl)-, [1R-(1.alpha.,3a.beta.,4.alpha.,7.beta.)]-	Terpenoids	22567-17-5	1473.0	1.21113e+06	883901	817267	614502	539826	510702
XMW0542	C10H16O	1-Cyclohexene-1-carboxaldehyde, 4-(1-methylethyl)-	Terpenoids	21391-98-0	1276.0	32429.1	157764	30212.1	33658.9	93950.9	31576.1
XMW0537	C9H10O	1H-Inden-5-ol, 2,3-dihydro-	Phenol	1470-94-6	1335.0	18464.9	15061.8	14057.5	10232.4	8759.56	8436.66
XMW0153	C10H16	1,3-Cyclopentadiene, 1,2,3,4,5-pentamethyl-	Hydrocarbons	4045-44-7	965.0	4468.45	3786.65	3843.07	3979.19	3553.98	4526.78
XMW0535	C9H10O2	p-Tolylacetic acid	Acid	622-47-9	1369.0	1.0752e+06	724236	657575	505788	424610	437410
XMW0177	C8H12O	Ethanone, 1-(2-methyl-1-cyclopenten-1-yl)-	Ketone	3168-90-9	1044.0	24950	15180.3	12180.8	9807.76	10283.9	11033.8
XMW0533	C9H8S	3-Methylbenzothiophene	Heterocyclic compound	1455-18-1	1315.0	3741.6	38956.8	158713	214291	225506	207949
XMW0178	C16H26O2	Acetic acid, (1,2,3,4,5,6,7,8-octahydro-3,8,8-trimethylnaphth-2-yl)methyl ester	Ester	314773-27-8	1748.0	29929.2	26725.5	26016.7	20200.2	19327.9	19289.8
XMW0181	C9H16O	5-Hepten-2-one, 4,6-dimethyl-	Ketone	31162-48-8	1015.0	105422	58737.5	41888.6	32172	30766.3	30052.7
XMW0183	C8H14O	2-Heptenal, 2-methyl-	Aldehyde	30567-26-1	1025.0	138557	78875.9	61400.1	56513.7	55104.2	53746.4
XMW0526	C10H16O	Acetaldehyde, (3,3-dimethylcyclohexylidene)-, (Z)-	Aldehyde	26532-24-1	1228.0	59337.3	80403.4	105586	130564	141961	149533
XMW0522	C8H11N	Pyridine, 3-propyl-	Heterocyclic compound	4673-31-8	1027.0	1.01239e+06	562258	399118	301953	289519	276535
XMW0557	C12H12OS	3-Acetyl-2,5-dimethylbenzo(b)thiophene	Heterocyclic compound	6179-04-0	1788.0	4391.83	8881.14	9842.58	8477.29	5561.73	7401.33
XMW0165	C15H26O	Cyclohexanol, 3-ethenyl-3-methyl-2-(1-methylethenyl)-6-(1-methylethyl)-, [1R-(1.alpha.,2.alpha.,3.beta.,6.alpha.)]-	Terpenoids	35727-45-8	1701.0	8282.02	12434.9	16896.9	24823.2	30091.6	41066.4
XMW0573	C4H8N2	1,5-Diazabicyclo[3.1.0]hexane	Heterocyclic compound	13090-31-8	951.0	305668	226776	172212	172662	184168	174896
XMW0575	C7H15NO2	L-Norleucine, methyl ester	Ester	21754-55-2	1061.0	6296.29	15176.8	4844.28	22983.2	9326.34	4139.85
XMW0155	C13H13NO	5-Phenyl-o-anisidine	Amine	39811-17-1	1947.0	4094.15	51732.9	65748.2	111404	115305	114546
XMW0611	C13H28	Decane, 2,3,6-trimethyl-	Hydrocarbons	62238-12-4	1201.0	6297.83	31537.3	4741.97	5282.94	15683.6	4733.11
XMW0156	C15H26O	Spiro[4.5]decan-7-one, 1,8-dimethyl-4-(1-methylethyl)-	Ketone	39510-26-4	1682.0	2977.52	12228.9	23431.4	34324.9	45710.2	42680.4
XMW0607	C9H10O2	Formic acid, 2-phenylethyl ester	Ester	104-62-1	1178.0	856.132	12443.4	19990.5	24378.8	25671.2	26408.4
XMW0158	C18H38	Pentadecane, 2,6,10-trimethyl-	Terpenoids	3892-00-0	1633.0	10722	38919.9	10760.7	12474.3	34611.3	12342.5
XMW0159	C16H34	2,6,10-Trimethyltridecane	Terpenoids	3891-99-4	1449.0	76998.6	217195	586809	67259.9	165542	58933.1
XMW0598	C9H10	.alpha.-Methylstyrene	Aromatics	98-83-9	983.694530443757	251.214	7807.23	7442.54	6965.23	7069.63	6902.3
XMW0592	C16H34	Pentadecane, 4-methyl-	Hydrocarbons	2801-87-8	1556.0	5833.1	22682.7	7354.55	8129.76	18576.4	7325.52
XMW0160	C13H18O	Megastigmatrienone	Ketone	38818-55-2	1473.0	845958	608354	558432	436688	386036	392322
XMW0587	C12H24O2	Octanoic acid-tert butyl ester	Ester	5457-66-9	1273.0	5173.46	5372.94	5116.12	6155.58	6972.95	7131.32
XMW0585	C6H9NO3	5-Isoxazolecarboxylic acid, 4,5-dihydro-5-methyl-, methyl ester, (R)-	Heterocyclic compound	64018-42-4	1071.0	232669	286525	317973	365137	404420	456365
XMW0584	C12H22O3	2,5-Dibutoxy-2,5-dihydrofuran	Heterocyclic compound	20295-23-2	1402.0	5619.31	4348.81	5278.86	3640.08	15217.7	4718.7
XMW0578	C8H16O	Furan, 2-butyltetrahydro-	Heterocyclic compound	1004-29-1	1004.0	9241.45	28513.9	12407	13650.8	18478	13944.6
XMW0163	C10H16O	Furan, 2-hexyl-	Heterocyclic compound	3777-70-6	1095.0	380549	281428	262447	281673	286335	294285
XMW0576	C8H11N	Benzeneethanamine	Amine	64-04-0	1102.0	550955	5.18278e+07	8.26873e+07	8.86984e+07	9.02355e+07	8.82857e+07
XMW0657	C8H7NO	Benzoxazole, 2-methyl-	Heterocyclic compound	95-21-6	1138.0	1457.67	4473.04	3986.21	3894.66	3995.2	3321.65
XMW0940	C13H16O	Benzenemethanol, .alpha.-2-cyclohexen-1-yl-	Alcohol	5723-89-7	1617.0	35788.3	55557	138542	219234	266000	364085
YZMW0169	C9H20O	2-Heptanol, 5-ethyl-	Alcohol	19780-40-6	1062.0	58540.1	71281.3	77556.6	90279	97192.3	111911
YZMW0219	C7H13NO2	Cyclohexanecarboxylic acid, 1-amino-	Acid	2756-85-6	1394.0	2.23146e+06	2.35584e+06	2.67362e+06	2.36635e+06	2.20381e+06	2.17636e+06
YZMW0218	C8H17NO2	L-Leucine, ethyl ester	Ester	2743-60-4	1098.0	9383.09	8955.74	9131.48	9483.38	9034.9	9043.68
YZMW0214	C7H7NO3	Phenol, 3-methyl-4-nitro-	Phenol	2581-34-2	1225.0	41322.7	58992	78676.1	105161	111080	122801
YZMW0213	C10H13NO2	L-Phenylalanine, methyl ester	Ester	2577-90-4	1416.0	6133.4	3944.72	5208.86	4090.67	3953.44	4240.69
YZMW0206	C8H16OS	Heptanethioic acid, S-methyl ester	Ester	2432-82-8	1192.0	9515.99	198306	245027	228757	222665	216095
YZMW0197	C9H12N4O3	1,3,7,9-Tetramethyluric acid	Heterocyclic compound	2309-49-1	2183.0	21259.3	81078.5	224019	282109	310857	281131
YZMW0193	C9H16O	5-Nonenal, (E)-	Aldehyde	2277-18-1	1107.0	88599.1	4.23763e+06	6.77862e+06	7.28856e+06	7.39921e+06	7.25226e+06
YZMW0191	C7H6N2	Benzonitrile, m-amino-	Amine	2237-30-1	1380.0	7430.36	5200.99	4853.94	3894.78	3096.55	3217.32
YZMW0190	C7H7NS	Benzenecarbothioamide	Amine	2227-79-4	1605.0	2035.33	1.39684e+06	2.81628e+06	3.23847e+06	3.09418e+06	3.29678e+06
YZMW0184	C4H7NO2	L-Azetidine-2-carboxylic acid	Acid	2133-34-8	1117.0	2121.81	73332.2	111809	118684	120722	116725
YZMW0176	C8H13NO2	2-Amino-2-norbornanecarboxylic acid	Acid	20448-79-7	1482.0	4994.8	2675.34	3898.43	4085.2	2853.17	3490.76
YZMW0171	C10H23N	1-Decanamine	Amine	2016-57-1	1255.0	1889.02	14157.2	20656.1	11614.5	9534.98	3408.74
YZMW0168	C8H16O	2-Hexanone, 3,4-dimethyl-	Ketone	19550-10-8	943.0	1855.12	13688.8	8204.24	7048.75	7624.75	10780.9
YZMW0349	C6H12O3	.alpha.-Hydroxyisocaproic acid	Acid	498-36-2	1134.0	6706.55	9867.76	3189.84	490.532	4766.88	1153.31
YZMW0163	C12H18O	6-tert-Butyl-2,4-dimethylphenol	Phenol	1879-09-0	1364.0	2335.31	35785.2	44553.2	20163	72015	43496.7
YZMW0162	C8H18O	3-Heptanol, 5-methyl-	Alcohol	18720-65-5	943.0	2417.81	9379.95	46831.8	47423.6	45303.8	49947.2
YZMW0159	C9H10N2	1H-Benzimidazole, 2-ethyl-	Heterocyclic compound	1848-84-6	1590.0	31027.1	47366	74369.2	81922.5	79700.4	80021.4
YZMW0158	C8H18O	4-Heptanol, 3-methyl-	Alcohol	1838-73-9	997.0	38573.1	91306.8	75943.9	69640.6	72653	64251.7
YZMW0157	C15H22O	(3S,5R,8S)-3,8-Dimethyl-5-(prop-1-en-2-yl)-2,3,5,6,7,8-hexahydroazulen-1(4H)-one	Terpenoids	18374-76-0	1721.0	6719.43	23387.5	47067.1	56946.3	62071.6	59239.5
YZMW0154	C5H10S	Thiophene, tetrahydro-2-methyl-	Heterocyclic compound	1795-09-1	868.0	59149.7	134734	506752	252300	171688	85729.6
YZMW0151	C12H24O6	1,4,7,10,13,16-Hexaoxacyclooctadecane	Heterocyclic compound	17455-13-9	1884.0	234.203	13798.8	21174.1	23055.7	21036	21534.3
YZMW0145	C8H12O	3,5-Heptadien-2-one, 6-methyl-, (E)-	Ketone	16647-04-4	1103.0	205294	153903	146738	161048	166829	175592
YZMW0143	C7H13NO	3-Quinuclidinol	Alcohol	1619-34-7	1157.0	707144	574859	482945	494453	503400	488323
YZMW0139	C8H16O	4-Heptanone, 3-methyl-	Ketone	15726-15-5	928.0	445.161	3011.86	27862.4	9832.11	31235.8	17869
YZMW0136	C7H14O2	Hexanoic acid, 4-methyl-	Acid	1561-11-1	1052.82817502668	919.374	46672.3	11064	10335.2	27459.6	9968.24
YZMW0135	C9H8O3	Benzenepropanoic acid, .alpha.-oxo-	Acid	156-06-9	1388.0	15039.5	3265.88	1566.37	470.537	1097.92	6400.04
YZMW0221	C9H17NO2	Cyclooctanecarboxylic acid, 1-amino-	Acid	28248-38-6	1588.0	1010.18	163795	347418	405121	383225	407258
YZMW0225	C11H14O	4-n-Propylacetophenone	Ketone	2932-65-2	1380.0	2.13593e+06	1.41342e+06	1.24999e+06	936032	813572	812698
YZMW0230	C8H16O4	12-Crown-4	Ether	294-93-9	1309.0	1001.53	3526.74	4592.86	5364.25	4806.76	4942.93
YZMW0340	C7H6O4	Gentisic acid	Acid	490-79-9	1510.0	12760.5	8990.68	7914.37	6324.54	5626.44	6196.16
YZMW0332	C11H10O4	4H-1-Benzopyran-4-one, 5-hydroxy-7-methoxy-2-methyl-	Ketone	480-34-2	1893.0	592.426	3977.51	6475.45	7034.21	6561.88	6648.8
YZMW0328	C7H16O2	Propane, 1,1-diethoxy-	Ether	4744-08-5	813.0	9497.46	8201.46	8959.08	8188.95	8621.3	11466
YZMW0324	C6H14O	3,3-Dimethylbutane-2-ol	Alcohol	464-07-3	728.0	131191	131191	2.65222e+07	2.75664e+07	2.59672e+07	2.53774e+07
YZMW0317	C6H9N3O3	Metronidazole	Alcohol	443-48-1	1592.0	18538.3	160649	331245	403869	398782	436364
YZMW0313	C12H14N2O2	L-Tryptophan, methyl ester	Ester	4299-70-1	2076.0	1259.68	3448.72	9574.85	11266.9	8400.88	13735.7
YZMW0312	C5H11NO2	tert-Butyl carbamate	Ester	4248-19-5	922.0	156.147	5835.21	4201.66	1424.71	3477.16	4361.7
YZMW0303	C10H19NO3	DL-Leucine, N-acetyl-, ethyl ester	Ester	4071-36-7	1403.0	2126.94	7669.67	1829.59	1948.98	4878.55	1224.22
YZMW0302	C12H14O4	Ethyl 4-hydroxy-3-methoxycinnamate	Ester	4046-02-0	1916.0	8457.04	10947.6	10015.4	11532.2	11199.4	12510.1
YZMW0297	C6H12S3	trans-3,5-Diethyl-1,2,4-trithiolane	Heterocyclic compound	38348-26-4	1333.0	11822.7	49097.3	34441	35979.5	32821.2	67785.7
YZMW0294	C5H6O3	1,3-Dioxol-2-one,4,5-dimethyl-	Ketone	37830-90-3	970.0	11339.7	8153.73	7787.98	4222.37	8294.62	4753.33
YZMW0285	C17H32O	Cycloheptadecanone	Ketone	3661-77-6	2092.0	19871.3	21773.2	37346.5	41564	40373.7	40646.6
YZMW0282	C9H14N2O	Pyrazine, 2-methoxy-5-(2-methylpropyl)-	Heterocyclic compound	36330-05-9	1240.0	160252	115200	102503	106866	108948	107215
YZMW0276	C10H18O	2-Heptenal, 2-propyl-	Aldehyde	34880-43-8	1180.0	6.12289e+06	5.03801e+06	4.62787e+06	4.67364e+06	4.67867e+06	4.59421e+06
YZMW0268	C6H4Cl2O2	1,2-Benzenediol, 4,5-dichloro-	Alcohol	3428-24-8	1633.0	9585.26	7415.48	11479	16855.7	19550.3	26980.1
YZMW0259	C6H4N2O5	Phenol, 2,5-dinitro-	Phenol	329-71-5	1457.0	175008	140758	134275	108289	98088	100517
YZMW0258	C8H14O3	2-Oxooctanoic acid	Acid	328-51-8	1207.0	2872.83	14144.3	36702.9	51603.6	52937	47206.1
YZMW0256	C4H4O5	Oxalacetic acid	Acid	328-42-7	1362.0	1484	103499	61475.9	44660.9	55228.7	56375.9
YZMW0243	C12H17N	4-Benzylpiperidine	Heterocyclic compound	31252-42-3	1537.0	9252.88	29994.3	47538.2	49437.3	43678.4	47338.3
YZMW0242	C8H10OS	Phenol, 3-methyl-4-(methylthio)-	Phenol	3120-74-9	1504.0	1.18518e+06	892161	781444	614045	515605	484330
YZMW0241	C6H11NO2	L-Pipecolinic acid	Acid	3105-95-1	1272.0	1609.72	14761.3	10571.5	12065.6	16057	14942.2
YZMW0232	C8H16O2	2-Ethyl-n-butyric acid ethyl ester	Ester	2983-38-2	914.0	36796.7	38741.7	31780.3	24233.9	29674.9	48193.7
YZMW0126	C9H12N2O2	Urea, (4-ethoxyphenyl)-	Ether	150-69-6	1945.0	2190.67	88233.4	107630	160800	176625	176657
YZMW0124	C10H18O	Cyclodecanone	Ketone	1502-06-3	1385.0	24464.5	1.14887e+06	2.26531e+06	2.12868e+06	2.05586e+06	2.08444e+06
YZMW0122	C7H5NS2	2-Mercaptobenzothiazole	Heterocyclic compound	149-30-4	1984.0	5335.18	299580	357599	365105	231427	355506
YZMW0001	C6H5NO3	Phenol, 4-nitro-	Phenol	100-02-7	1545.0	14133.5	9900.64	10184.5	9305.46	9400.24	12304.6
YC_949	C7H9NO	Phenol, 2-amino-4-methyl-	Phenol	95-84-1	1312.5	102675	2.53353e+06	1.03513e+07	1.40425e+07	1.45329e+07	1.34084e+07
YC_926	C5H9N3	Histamine	Amine	51-45-6	1499.0	834179	658041	586816	464084	363996	314191
YC_874	C5H10O	Tetrahydropyran	Heterocyclic compound	142-68-7	717.0	286.708	2600.31	5801.65	5595.6	6268.73	6386.86
YC_566	C12H8N2	Phenazine	Heterocyclic compound	92-82-0	1703.0	1437.2	3408.38	5884.4	8621.49	16659.5	11883.5
YC_509	C9H10O2	Phenol, 5-ethenyl-2-methoxy-	Phenol	621-58-9	1337.0	39801.3	32993	31239.2	22779.5	19148.9	18201.1
YC_482	C6H5NO2	2-Pyridinecarboxylic acid	Heterocyclic compound	98-98-6	1229.0	98378.5	146680	211010	276094	289861	312617
YC_1861	C8H16O2	1-Butanol, 2-methyl-, propanoate	Ester	2438-20-2	970.0	1601.77	5765.41	9295.89	11458	11627.4	15990.2
YC_1825	C7H15N	Piperidine, 1-ethyl-	Heterocyclic compound	766-09-6	858.0	431912	326190	312421	259378	237545	262145
YC_1273	C6H7NO	Phenol, o-amino-	Phenol	95-55-6	1215.0	4291.45	20221.2	12604.7	14781.1	11224.1	13313.3
YC_1249	C8H16O2	6-Methylheptanoic acid	Acid	929-10-2	1178.0	39275.2	495982	324397	259113	312813	290811
YC_1236	C5H14N4	Guanidine, (4-aminobutyl)-	Amine	306-60-5	1476.0	68447	81600.9	60156.4	78460.1	85218.2	74246.4
YC_1012	C10H16S2	4-(4-Methylpent-3-enyl)-3,6-dihydro-1,2-dithiin	Heterocyclic compound	73188-23-5	1622.0	27682	46913.2	98672.7	149084	188615	243456
XMW3775	C8H6S	Benzo[b]thiophene	Heterocyclic compound	95-15-8	1188.0	25762.4	81922.4	102549	99364.3	99260.2	99588.3
XMW3771	C8H6O4	1,3-Benzodioxole-5-carboxylic acid	Acid	94-53-1	1509.54653937948	31266.9	18605.2	11740.6	11895.5	16173.7	20421.6
XMW3751	C7H9NO	Ethanone, 1-(1-methyl-1H-pyrrol-2-yl)-	Heterocyclic compound	932-16-1	1091.0	175026	125020	114196	121083	120701	120365
XMW3710	C13H10	Fluorene	Aromatics	86-73-7	1583.0	5353.22	4967.39	5181.48	5793.18	5790.94	6071.47
XMW3693	C11H18O2	(Z)-(Z)-Hex-3-en-1-yl 2-methylbut-2-enoate	Ester	84060-80-0	1282.0	8495.97	35483.5	8780.53	9494.96	24464.9	15751.6
XMW3648	C10H18O	Cyclohexanol, 5-methyl-2-(1-methylethenyl)-	Terpenoids	7786-67-6	1181.0	26561.8	34434.6	31453.9	32026.8	35192.7	35236.6
XMW3539	C9H12O	Benzeneethanol, .alpha.-methyl-	Alcohol	698-87-3	1147.0	134669	106482	89436.3	94488.2	100362	96579.8
XMW3538	C9H12O	Phenol, 3-ethyl-5-methyl-	Phenol	698-71-5	1246.0	221062	159482	140856	146064	147871	144404
XMW3506	C15H24O2	cis-Hexenyl octyne carbonate	Ester	68480-29-5	1743.0	1215.58	4079.73	5700.12	7327.35	7150.5	8092.99
XMW3503	C10H14O3	Butanoic acid, 2-methyl-5-oxo-1-cyclopenten-1-yl ester	Ester	68227-51-0	1416.0	82105.7	99829.9	60033.4	48556	65650.6	44470.8
XMW3492	C4H4N2O3	Barbituric acid	Heterocyclic compound	67-52-7	1422.0	12783.6	12448.5	10254.6	10654.5	11748.9	14407.2
YC_988	C7H16O	2-Hexanol, 5-methyl-	Alcohol	627-59-8	870.0	2730.63	12882.3	53252.2	28369.9	19546.5	8096.15
YZMW0002	C8H6O4	Terephthalic acid	Acid	100-21-0	1629.0	9656.21	7492.13	10146	12189.7	14877.7	18220.2
YZMW0121	C7H12O2	Ethyl cyclobutanecarboxylate	Ester	14924-53-9	926.0	588.281	3270.23	12634.6	12603.7	11631.7	13343.1
YZMW0003	C6H4N2O4	Benzene, 1,4-dinitro-	Nitrogen compounds	100-25-4	1417.0	26351.7	21853	17523.6	13871.3	13851	12458.5
YZMW0115	C11H14O2	Butanoic acid, 2-methylphenyl ester	Ester	14617-90-4	1323.0	62896.8	44566	52582.9	50206.6	48992.3	45494.4
YZMW0100	C12H8S	Dibenzothiophene	Heterocyclic compound	132-65-0	1766.0	13929.7	10319.3	8379.69	7559.43	6976.73	6708.9
YZMW0090	C7H19N3	1,4-Butanediamine, N-(3-aminopropyl)-	Amine	124-20-9	1349.0	52816.8	36138.9	31119.9	23375.5	19777.7	19125.6
YZMW0085	C7H5NO4	Benzoic acid, 3-nitro-	Acid	121-92-6	1583.0	15223	13372.3	14917.3	14367.7	14931.4	15124.6
YZMW0083	C10H12O5	Propyl gallate	Ester	121-79-9	2015.0	33325.4	1.18999e+06	1.49536e+06	1.57609e+06	1.55003e+06	1.51336e+06
YZMW0077	C7H3Cl2N	Benzonitrile, 2,6-dichloro-	Halogenated hydrocarbons	1194-65-6	1341.0	7911.27	6089.72	5660.84	4451.74	3428.12	3184.01
YZMW0065	C10H4Cl2O2	Dichlone	Ketone	117-80-6	1793.0	1226.38	7483.53	10909.6	11865.1	11419.2	11624.2
YZMW0063	C18H33N	9-Octadecenenitrile, (Z)-	Nitrogen compounds	112-91-4	2084.0	11181.1	7593.96	5706.84	7455.05	7177.65	7864.22
YZMW0062	C6H14O4	Triethylene glycol	Alcohol	112-27-6	1160.0	873285	774315	601855	615288	653935	607465
YZMW0055	C4H8Cl2O	Bis(2-chloroethyl) ether	Ether	111-44-4	984.0	13805.3	1581.22	33444.7	19556.4	37752.2	32964.2
YZMW0054	C4H12N2O	Ethanol, 2-[(2-aminoethyl)amino]-	Alcohol	111-41-1	1072.0	712140	858274	975457	1.12524e+06	1.2449e+06	1.42361e+06
YZMW0050	C6H15NO2	Diisopropanolamine	Alcohol	110-97-4	1165.0	174047	325861	478725	491860	508015	512180
YZMW0044	C4H8N2S	Allylthiourea	Nitrogen compounds	109-57-9	1441.0	45458.3	141566	216120	200740	175470	177220
YZMW0043	C9H20N2S	Thiourea, N,N'-dibutyl-	Nitrogen compounds	109-46-6	1843.0	2646.94	2778.93	4349.88	5497.84	7379.84	5044.29
YZMW0040	C6H8N2	1,3-Phenylenediamine	Amine	108-45-2	1311.0	16076.2	292961	1.16176e+06	1.56438e+06	1.62146e+06	1.49914e+06
YZMW0036	C10H13NO3	L-Tyrosine, methyl ester	Ester	1080-06-4	1765.0	5752.72	3.94397e+06	5.99747e+06	6.40452e+06	6.09305e+06	6.38894e+06
YZMW0028	C5H10O4	1,2,3-Propanetriol, 1-acetate	Ester	106-61-6	1093.0	143376	106283	97560.3	104651	104138	104818
YZMW0022	C9H12O	3-Ethylanisole	Ether	10568-38-4	1124.0	25011.9	37755.2	30051.7	26718.5	26406.5	23003.8
YZMW0021	C5H12N2S	Thiourea, N,N'-diethyl-	Nitrogen compounds	105-55-5	1485.0	1.43272e+06	1.37572e+06	1.23542e+06	1.11111e+06	1.08302e+06	997964
YZMW0018	C7H8N2S	Thiourea, phenyl-	Nitrogen compounds	103-85-5	1850.0	3218.02	12822.9	35918.5	41466.7	35223.6	40923.8
YZMW0007	C8H10N2O	Urea, N-methyl-N'-phenyl-	Nitrogen compounds	1007-36-9	1654.0	4806.14	2421.86	6528.57	10959	13682.9	19571.5
YZMW0345	C7H10O	2-Norbornanone	Ketone	497-38-1	985.0	711.115	2082.75	6344.35	6762.91	6758.55	7774.76
YZMW0354	C7H14O	Cycloheptanol	Alcohol	502-41-0	1022.0	175757	100053	75457.2	63399	61737.1	58925.8
XMW0942	C6H7N3O2	4-Nitro-1,3-phenylenediamine	Amine	5131-58-8	1931.0	11321	448852	533357	919523	952101	925889
YZMW0679	C9H10O5	Ethyl gallate	Ester	831-61-8	1901.0	9830.27	4942.73	1932.25	7850.78	7571.25	7552.79
YZMW0720	C6H12O3	Ethanol, 2-[2-(ethenyloxy)ethoxy]-	Alcohol	929-37-3	1004.0	8071.59	165651	195295	172510	167793	163571
YZMW0714	C11H16N2O2	Pilocarpine	Ester	92-13-7	2078.0	2015.1	11379.1	17893.8	21601.1	21878.8	22290.4
YZMW0713	C17H19N3	Antazoline	Heterocyclic compound	91-75-8	2318.0	4158.81	10236.1	10703.6	13553.3	12623.2	13282.1
YZMW0712	C9H10O4	Benzoic acid, 2,4-dimethoxy-	Acid	91-52-1	1567.0	13388	12098.5	12175.5	10927.8	11376.1	12215.9
YZMW0711	C10H18	Naphthalene, decahydro-	Aromatics	91-17-8	1064.0	75810.2	51382.9	39791.9	39854.2	41411.4	39646.1
YZMW0710	C8H8O3	Mandelic acid	Acid	90-64-2	1487.0	1.26214e+07	1.16648e+07	1.15709e+07	1.00525e+07	8.88623e+06	8.77037e+06
YZMW0709	C13H8O2	Xanthone	Ketone	90-47-1	1855.0	320.097	92331	218441	304644	306100	343772
YZMW0699	C7H9NO2S	Benzenesulfonamide, 2-methyl-	Amine	88-19-7	1644.0	89703.8	82938.9	94213.5	119200	136521	164902
YZMW0695	C11H20O	Cycloundecanone	Ketone	878-13-7	1486.0	190963	167610	159200	179887	191810	181573
YZMW0686	C12H10N2O	N-Nitrosodiphenylamine	Amine	86-30-6	1865.0	505.323	3071.79	6594.65	8826.69	8937.29	10172.5
YZMW0685	C13H21NS	4,5-(Decamethylene)thiazole	Heterocyclic compound	84648-04-4	1832.0	14575.1	14092.2	14591.6	17285.3	15743.8	19315.8
YZMW0680	C13H24O	Cyclotridecanone	Ketone	832-10-0	1675.0	277.661	3607.2	3155.4	2492.47	2379.65	2064.26
YZMW0677	C6H10O3	4-Methyl-2-oxovaleric acid	Acid	816-66-0	979.0	6528.86	4378.46	3629.17	2360.35	3746.2	2890.33
YZMW0366	C10H12N2O	Serotonin	Amine	50-67-9	2128.0	754.853	70698.6	89237.2	110529	114053	118740
YZMW0675	C3H4O5	Tartronic acid	Acid	80-69-3	1479.0	959491	734881	821917	976051	994285	1.01912e+06
YZMW0673	C2H4N2S2	Ethanedithioamide	Amine	79-40-3	1423.0	11024.7	9612.98	8928.88	7975.91	7020.57	7549.33
YZMW0672	C3H6O3	L-Lactic acid	Acid	79-33-4	937.0	384.221	7858.29	10939.9	7980.96	15449.8	12343.7
YZMW0670	CH5N3S	Hydrazinecarbothioamide	Nitrogen compounds	79-19-6	1163.0	126407	257991	396082	414843	429266	451187
YZMW0659	C11H15N	4-Phenylpiperidine	Heterocyclic compound	771-99-3	1454.0	29703	42124.1	41496.9	32394.1	28668.5	28334.3
YZMW0657	C8H8O4	2H-Pyran-2-one, 3-acetyl-4-hydroxy-6-methyl-	Acid	771-03-9	1679.0	31888.4	22579.1	19996.1	17237.8	16991.4	17269.9
YZMW0649	C8H14O3	Ethene, 1,1'-[oxybis(2,1-ethanediyloxy)]bis-	Alcohol	764-99-8	1057.0	589.602	23072.8	146251	155522	179860	163250
YZMW0645	C4H8O2	Ethanol, 2-(vinyloxy)-	Alcohol	764-48-7	705.0	185201	1.48166e+07	2.29287e+07	2.26379e+07	2.2746e+07	2.17762e+07
YZMW0632	C13H16N2O2	L-Tryptophan, ethyl ester	Ester	7479-05-2	2156.0	943.656	23851	28874	34639.3	34342	36119.7
YZMW0629	C16H30O2	2H-Pyran-2-one, tetrahydro-6-undecyl-	Ester	7370-44-7	2148.0	1068.66	106699	129317	151176	152431	158352
YZMW0625	C11H25N	1-Undecanamine	Amine	7307-55-3	1330.0	344985	282955	273387	207629	160279	147101
YZMW0723	C7H8O3	2-Furanpropionic acid	Acid	935-13-7	1158.0	111286	91919.8	75412.2	78369.8	79775.4	77395.6
YZMW0724	C8H15NO	1-Azacyclononan-2-one	Ketone	935-30-8	1420.0	613496	484945	466762	391483	347573	369613
YZMW0729	C7H3ClN2O2	4-Chloro-3-nitrobenzonitrile	Halogenated hydrocarbons	939-80-0	1489.0	416110	304887	320501	377272	369916	382929
YZMW0731	C12H23NO	Azacyclotridecan-2-one	Ketone	947-04-6	1782.0	2500.34	2714.94	2921.02	4200.56	3406.28	4469.62
w44	C11H20O4	Butanoic acid, 2-butoxy-1-methyl-2-oxoethyl ester	Ester	7492-70-8	1356.0	193417	131226	117772	88270.5	76869.7	72973.5
w42	C14H30O	2-Ethyl-1-dodecanol	Alcohol	19780-33-7	1622.0	14208.7	61281.9	51348.9	68726.6	91933.7	112980
w40	C12H22O2	6,7-Dodecanedione	Ketone	13757-90-9	1392.0	51441.5	2.34664e+06	4.4136e+06	4.18232e+06	4.03856e+06	4.09862e+06
w37	C10H16O	2-Cyclohexene-1-carboxaldehyde, 2,6,6-trimethyl-	Aldehyde	432-24-6	1116.0	40352.6	3.1329e+06	5.26527e+06	5.45821e+06	5.80269e+06	5.56236e+06
w21	C10H14O2	2H-Pyran-2-one, 6-pentyl-	Ketone	27593-23-3	1453.0	115116	63123.4	59041.4	40359.3	40240.4	41831.5
w20	C9H16O2	.delta.-Nonalactone	Ester	3301-94-8	1396.0	26383.7	70425.5	54033.5	58372.3	59152.2	53894.3
w19	C8H14O2	2H-Pyran-2-one, tetrahydro-6-propyl-	Ketone	698-76-0	1288.0	82180.2	324282	98349.2	107492	218428	111494
w15	C9H18O	2-Nonen-1-ol	Alcohol	22104-79-6	1105.0	35865.7	27603.4	26004.7	22608.9	23741.8	20744.7
w14	C16H34O	Octane, 1,1'-oxybis-	Ether	629-82-3	1659.0	2392.04	1936.43	2575.38	4502.61	4871.21	5875.37
w11	C13H20O	3,5,9-Undecatrien-2-one, 6,10-dimethyl-, (E,Z)-	Ketone	13927-47-4	1535.0	23583.3	17288.4	13998.9	12410.1	11670.3	11266.2
w10	C13H26O	2-Undecanone, 6,10-dimethyl-	Ketone	1604-34-8	1408.0	3024.31	6321.1	5819.54	4034.86	3618.38	1077.75
w07	C11H10	1H-Indene, 1-ethylidene-	Hydrocarbons	2471-83-2	1315.0	18009.5	78226.2	39478.4	28229.7	29806	17735.3
w01	C8H16O	Cyclooctyl alcohol	Alcohol	696-71-9	1155.0	38752	144263	27755.9	29740.2	71826.5	27778.3
YZMW0767	C8H9NO	Acetophenone, 4'-amino-	Ketone	99-92-3	1500.0	830295	652145	571751	403947	324795	298949
YZMW0764	C7H8N2O2	Benzenamine, 2-methyl-5-nitro-	Amine	99-55-8	1626.0	14607.6	21206	50091.2	77878.6	95309.5	127175
YZMW0761	C8H8O5	Benzoic acid, 3,4,5-trihydroxy-, methyl ester	Ester	99-24-1	1814.0	41776.8	43563.1	43284.1	42598	44490.7	42308.6
YZMW0760	C6H8O6	Tricarballylic acid	Acid	99-14-9	1794.0	4219.88	148757	224196	238966	227366	237261
YZMW0758	C6H6N2O2	m-Nitroaniline	Amine	99-09-2	1486.0	731136	665631	660817	583270	517085	511683
YZMW0757	C10H14O2	p-tert.-Butylcatechol	Phenol	98-29-3	1534.0	13226.1	9801.28	9916.96	7910	7074.36	7243.96
YZMW0756	C10H13ClO	4-tert-Butyl-2-chlorophenol	Phenol	98-28-2	1487.0	145073	191949	190390	167990	153161	151600
YZMW0753	C15H17N3	Guanidine, N,N'-bis(2-methylphenyl)-	Amine	97-39-2	2191.0	613.063	15406.8	26884.4	35433.5	39899.6	38585.5
YZMW0745	C3H8N2O	Urea, N,N'-dimethyl-	Amine	96-31-1	1126.0	744.964	72745.5	82311.3	70941.6	42755.3	74187.3
YZMW0738	C6H5Cl2N	Benzenamine, 3,4-dichloro-	Amine	95-76-1	1433.0	1.34382e+06	1.00134e+06	934895	726488	642964	634692
YZMW0734	C6H8N2	1,2-Benzenediamine	Amine	95-54-5	1219.0	33401.8	42219.5	44364.6	47527.7	53317.5	51123.7
YZMW0615	C10H26N4	Spermine	Amine	71-44-3	1814.0	8036.42	9917.13	12119.4	11191.9	10418.1	10558.3
YZMW0611	C7H9NO2S	Benzenesulfonamide, 4-methyl-	Amine	70-55-3	1673.0	43942.7	29073.8	48055.3	53551.9	57015.1	63730.4
YZMW0600	C8H15NO2	Cycloheptanecarboxylic acid, 1-amino-	Acid	6949-77-5	1498.0	26374	23291.9	20887.2	17802.2	14883	15926.9
YZMW0495	C7H6N2O4	Benzene, 2-methyl-1,3-dinitro-	Nitrogen compounds	606-20-2	1459.0	635809	498928	494726	399796	354180	375159
YZMW0484	C7H16O	3-Hexanol, 3-methyl-	Alcohol	597-96-6	827.0	624.136	18907.5	46539.5	45843.5	33204.6	46789.2
YZMW0482	C6H5NO2	Niacin	Acid	59-67-6	1242.0	70490.4	50454.8	44616.6	46678.2	47024.8	45789.3
YZMW0472	C7H8O2S	3-Thien-2-ylpropanoic acid	Acid	5928-51-8	1361.0	236.719	15468.8	8855.72	6438.09	7845.37	8082.81
YZMW0471	C5H11NO2	Butyl carbamate	Ester	592-35-8	1058.0	1266.48	5195.9	3926.77	3934.85	6273.64	4321.45
YZMW0465	C3H6N2OS	Acetamide, N-(aminothioxomethyl)-	Amine	591-08-2	1321.0	84931.8	395203	287765	278347	331236	275511
YZMW0458	C9H12O2	Phenol, 4-(ethoxymethyl)-	Phenol	57726-26-8	1379.0	11493.1	7735.46	6865.17	5233.48	4760.32	4450.45
YZMW0456	CH5N3O	Hydrazinecarboxamide	Amine	57-56-7	1257.0	80859.6	405753	144424	113954	252542	98830.2
YZMW0453	C8H12N2O3	Barbital	Ketone	57-44-3	1506.0	18801.7	35971	21056.5	20858.1	32471.3	21017.7
YZMW0452	C6H4N2O5	Phenol, 2,6-dinitro-	Phenol	573-56-8	1514.0	1.03365e+06	728806	656424	509731	452552	453501
YZMW0439	C6H7NS	Cyclopentathiazole	Heterocyclic compound	5661-10-9	1100.0	116228	1.00011e+07	1.56403e+07	1.66202e+07	1.69187e+07	1.64996e+07
YZMW0436	C18H20O2	Diethylstilbestrol	Phenol	56-53-1	2332.0	741.256	18554.9	21876	24100	21323.2	23767.5
YZMW0426	C9H11NO3	2-Amino-3-(4-hydroxyphenyl)-propanoic acid	Acid	556-03-6	2028.0	585.68	7528.62	11462.8	16370.6	16586	17693.1
YZMW0421	C6H5NO2	4-Pyridinecarboxylic acid	Acid	55-22-1	1373.0	37331.9	30670.3	27728.8	21806.4	18673.4	17661.1
YZMW0420	C7H5NO4	Benzoic acid, 2-nitro-	Acid	552-16-9	1567.0	736058	602641	611152	531434	456355	466330
YZMW0415	C8H17N	Cyclooctanamine	Amine	5452-37-9	1132.0	3860.79	27747.1	33064.3	26258.6	22499.7	24203.1
YZMW0414	C7H15N	Cycloheptylamine	Amine	5452-35-7	1008.0	7716.44	50254.9	14442.8	8257.85	18688.1	6275.89
YZMW0399	C7H8N2O2	Benzoic acid, 3,5-diamino-	Acid	535-87-5	1894.0	182.744	12146.2	17409	19837.7	17311.8	18038.2
YZMW0398	C7H7NO2	Trigonelline	Nitrogen compounds	535-83-1	1387.0	43824.9	24129.7	15950.8	11741.8	12433.4	23012.1
YZMW0396	C8H10O2	Phenol, 4-(methoxymethyl)-	Phenol	5355-17-9	1306.0	3322.25	96073.2	392814	532430	551182	508162
YZMW0391	C8H16O2	t-C4H9CH2C(O)OCH2CH3	Ester	5340-78-3	878.0	1792.86	92946.3	334136	177967	122349	44965.1
YZMW0387	C11H12O5	3,5-Dimethoxy-4-hydroxycinnamic acid	Acid	530-59-6	2139.0	2175	182924	220718	258717	260276	267255
YZMW0376	C7H10N2OS	Propylthiouracil	Heterocyclic compound	51-52-5	1965.0	6770.93	10161.3	19550.7	29052.6	32420.3	33716.5
YZMW0490	C4H7N3O	Creatinine	Acid	60-27-5	1494.0	76326.7	252964	79398.7	89446	165895	85781.9
YZMW0502	C7H16O	3-Ethyl-2-pentanol	Alcohol	609-27-8	873.0	1296.91	10794.3	32532.5	18425.8	12279.7	7274.49
YZMW0598	C4H6N2	1H-Imidazole, 2-methyl-	Heterocyclic compound	693-98-1	1050.0	1.18758e+06	791473	620673	633726	652301	621078
YZMW0594	C4H10N2O	Isopropylurea	Nitrogen compounds	691-60-1	1188.0	25970.4	147260	189618	179953	172095	169378
YZMW0592	C12H22O2	2-Ethylhexyl methacrylate	Ester	688-84-6	1296.0	15944.7	61422.2	18247.8	19899	39904.3	20025.3
YZMW0588	C7H13NO	2-Azacyclooctanone	Ketone	673-66-5	1328.0	2756.54	7527.8	13781.6	19625.5	25109.8	30064.1
YZMW0586	C9H16O	Cyclooctanecarboxaldehyde	Aldehyde	6688-11-5	1192.0	73405.1	57473.9	48902.5	51657.4	52627	52054.2
YZMW0579	C7H7NO2	Salicylamide	Amine	65-45-2	1471.0	439595	313181	285290	216472	192035	183773
YZMW0577	C9H9N	Benzenepropanenitrile	Nitrogen compounds	645-59-0	1245.0	71583.3	9206.58	16307.7	20366.6	23275.9	26792.9
YZMW0568	C8H9NS	Ethanethioamide, N-phenyl-	Amine	637-53-6	1562.0	19153.9	15673.2	16405.9	14367.7	12713.3	13526.2
YZMW0566	C5H5NO2	1H-Pyrrole-2-carboxylic acid	Acid	634-97-9	1231.0	143512	101559	89742.9	93470.7	94748.3	92915.2
YZMW0560	C12H11NO2	Carbaril	Ester	63-25-2	1899.0	2599.18	303681	463771	516864	463530	488780
YZMW0557	C11H20O2	1-Octen-3-yl-n-propionate	Ester	63156-02-5	1181.0	3169.78	135443	185651	171688	166465	160706
YZMW0556	C7H15NO	Enanthamide	Amine	628-62-6	1238.0	110194	75027.3	68033.8	69771	70512	69202.8
YZMW0555	C6H5ClN2O2	Benzenamine, 2-chloro-5-nitro-	Amine	6283-25-6	1636.0	27779.4	12162	16855.1	19509.7	21011	19322.2
YZMW0545	C4H9NO2	.alpha.-Aminoisobutanoic acid	Acid	62-57-7	1051.0	9298.18	57225.7	94384.6	63579.1	128054	71211.2
YZMW0540	C8H18O	2-Heptanol, 2-methyl-	Alcohol	625-25-2	885.0	1214.53	21419.9	36433.5	15628.8	43431.9	44641.6
YZMW0539	C7H16O	2-Hexanol, 2-methyl-	Alcohol	625-23-0	786.0	268.98	39936.5	268.98	268.98	268.98	38736.6
YZMW0536	C13H24O4	Diethyl azelate	Ester	624-17-9	1688.0	17467	28917.4	21394.1	17176.5	18714.7	38466.4
YZMW0531	C8H8O3	Benzeneacetic acid, 3-hydroxy-	Acid	621-37-4	1554.0	52732.4	39585.3	34528.7	27632.7	24279.9	23099.3
YZMW0529	C9H12N2O	Urea, N-ethyl-N'-phenyl-	Amine	621-04-5	1684.0	14828.5	48248.8	15813.1	23317.1	54999.3	23112.6
YZMW0527	C6H4ClNO3	Phenol, 2-chloro-4-nitro-	Phenol	619-08-9	1450.0	33020.4	18023.8	15339.7	12242.3	11100.6	10351.7
YZMW0517	C10H12N2	Tryptamine	Amine	61-54-1	1742.0	4188.6	5369.75	5334.11	5293.36	6086.89	6042.27
YZMW0512	C9H11NO2	dl-3-Amino-3-phenylpropionic acid	Acid	614-19-7	1660.0	101174	83635.6	157843	262871	327080	432245
XMW3471	C5H11NO2	5-Aminovaleric acid	Acid	660-88-8	1202.0	342292	958944	1.16971e+06	1.11344e+06	1.08252e+06	1.06139e+06
XMW3443	C7H8N2O	Urea, phenyl-	Nitrogen compounds	64-10-8	1610.0	8459.08	11422.4	25221.5	37216.6	43287.9	58855.7
XMW3422	C9H14N2	n-Pentylpyrazine	Heterocyclic compound	6303-75-9	1234.0	20195.4	37831.7	51066.7	62124.2	64548.2	66680.6
XMW1158	C10H15NO2	Tricyclo[3.3.1.1(3,7)]decane, 2-nitro-	Nitrogen compounds	54564-31-7	1514.0	1.11604e+06	775010	686284	523854	459062	455163
XMW1207	C7H13NO4	Propanedioic acid, amino-, diethyl ester	Ester	6829-40-9	1240.0	1505.75	1090.76	727.46	6054.69	10447.6	8661.86
XMW1203	C5H6O3	2,5-Furandione, dihydro-3-methyl-	Ketone	4100-80-5	1006.0	1712.33	11889.9	6339.79	5545.89	7373.94	5586.82
XMW1202	C6H6O2S	Ethanone, 1-(4-hydroxy-3-thienyl)-	Ketone	5556-16-1	1199.0	7914.34	43790.3	7402.47	11060.7	22129.1	3763.19
XMW1193	C7H16O2	1,2-Hexanediol, 2-methyl-	Alcohol	56255-50-6	1046.0	277.901	6232.72	40869.4	26614	49984	45435.8
XMW1190	C16H22O2S	(2,6,6-Trimethylcyclohex-1-enylmethanesulfonyl)benzene	Sulfur compounds	56691-74-8	2158.0	8249.24	889250	1.18e+06	1.43103e+06	1.46996e+06	1.49254e+06
XMW1184	C15H20O2	(Z)-Deca-8-en-4,6-diyn-1-yl 3-methylbutanoate	Ester	126693-81-0	1832.0	3812.19	4253.35	4716.54	5036.35	5227.37	4411.53
XMW1179	C8H16Cl2O	Butane, 1,1'-oxybis[4-chloro-	Ether	6334-96-9	1399.0	153512	113364	92225.6	127781	116795	112354
XMW1178	C13H14N2O	5-Propoxy-2,2'-bipyridyl	Heterocyclic compound	58792-52-2	1933.0	2258.96	3933.7	3865.75	5902.25	5009.31	4981.64
XMW1177	C15H24O	11,11-Dimethyl-4,8-dimethylenebicyclo[7.2.0]undecan-3-ol	Alcohol	79580-01-1	1646.0	144273	218381	296426	362851	372113	431219
XMW1171	C13H12O2	Benzene, 1-methoxy-4-phenoxy-	Ether	1655-69-2	1631.0	223231	167135	160880	142751	138574	141432
XMW1167	C15H24O	(1R,3E,7E,11R)-1,5,5,8-Tetramethyl-12-oxabicyclo[9.1.0]dodeca-3,7-diene	Terpenoids	19888-34-7	1606.0	35959.5	56207.4	119374	188898	225612	275713
XMW1160	C11H16O2	Benzaldehyde diethylacetal	Ether	774-48-1	1291.0	3289.93	3856.91	3610.05	4310.7	3542.85	1943.07
XMW1156	C9H13N	Cyclopentanecarbonitrile, 3-(1-methylethylidene)-	Nitrogen compounds	89683-72-7	1209.0	934.75	5756.3	7387.22	6201.82	5731.31	4983.65
XMW3420	C8H17I	Octane, 1-iodo-	Halogenated hydrocarbons	629-27-6	1238.0	205599	153659	130894	135378	140842	133591
XMW1153	C15H24	1R,4R,7R,11R-1,3,4,7-Tetramethyltricyclo[5.3.1.0(4,11)]undec-2-ene	Terpenoids	137235-59-7	1355.0	902067	628164	568183	429803	381986	360733
XMW1151	C10H16O2	7-Oxabicyclo[4.1.0]heptane, 1-methyl-4-(2-methyloxiranyl)-	Terpenoids	96-08-2	1294.0	2993.59	3931.04	8820.81	12653	15360.5	15384.4
XMW1149	C15H24	Panaginsene	Terpenoids	871660-96-7	1338.0	654790	531519	489112	357460	295409	270262
XMW1145	C8H10ClNO	Ethanol, 2-(4-chlorophenyl)amino-	Alcohol	2933-81-5	1646.0	88338.9	87721.7	74561.7	83182.7	95279.4	90186.3
XMW1144	C11H12O3	4-Acetoxy-3-methoxystyrene	Ester	46316-15-8	1492.0	11988.2	8736.34	8014.14	7023.2	6855.2	7682.9
XMW1139	C11H18	Naphthalene, 1,2,3,4,4a,5,6,7-octahydro-4a-methyl-	Aromatics	13943-77-6	1167.0	954.943	316.629	13779.1	22584.5	31163.4	40890.9
XMW1132	C4H4N4	3-Amino-4-pyrazolecarbonitrile	Heterocyclic compound	16617-46-2	1567.0	264581	208224	205386	169279	141296	145313
XMW1129	C10H12O3	Ethyl mandelate	Ester	774-40-3	1373.0	182693	107928	105134	79315.6	69777.1	64790.9
XMW1124	C7H11NO	2-Azabicyclo[3.2.1]octan-3-one	Ketone	26396-67-8	1341.0	34263.1	27517.4	24709.4	19188.4	15343.6	13655.7
XMW1122	C8H16O	7-Octen-2-ol	Alcohol	39546-75-3	1064.0	145.337	538.571	5940.36	10788.3	16781.1	23010.4
XMW1119	C7H14O4	Diethoxymethyl acetate	Ester	14036-06-7	992.0	2404.26	13780.5	13656.2	13163.5	12427.3	13239.3
WMW0214	C11H24	Nonane, 4,5-dimethyl-	Hydrocarbons	17302-23-7	1046.0	43950.5	244460	50074.3	48079.5	131295	51976.9
XMW1209	C9H18O2	Propanoic acid, 2-methyl-, 2-methylbutyl ester	Ester	2445-69-4	1016.0	54640	302946	42860.8	44746.1	133858	38703.7
XMW1211	C9H18O2	2-Heptanol, acetate	Ester	5921-82-4	1043.0	833.652	129451	864950	935879	1.08158e+06	1.00055e+06
XMW1212	C7H8O3	2-Furancarboxylic acid, ethyl ester	Ester	614-99-3	1047.0	1838.81	8844.66	24587.8	31732.3	35905.6	40122
XMW1284	C7H16O2	Propane, 1-(1-ethoxyethoxy)-	Ether	20680-10-8	821.0	3298.05	3378.94	3846.52	2681.58	3325.48	3714.55
XMW1275	C16H28S	Thiophene, 2-dodecyl-	Heterocyclic compound	4861-61-4	1892.0	278.265	68236.2	101053	111610	100471	106291
XMW1274	C20H32	8-(2,6-Dimethyl-hepta-1,5-dienyl)-3,7,7-trimethyl-bicyclo[4.2.0]oct-2-ene	Hydrocarbons	113725-56-7	1885.0	4291.13	31616.2	48046.5	53117	47903.8	50820.2
XMW1260	C13H24O	1-Cyclohexene-1-propanol, .alpha.,2,6,6-tetramethyl-	Alcohol	3293-47-8	1452.0	39529.8	19253.9	11644.8	7798.49	2680.85	858.094
XMW1258	C15H24O3	Acetic acid, (4,6,8,9-tetramethyl-3-oxabicyclo[3.3.1]non-6-en-1-yl)methyl ester	Ester	309722-81-4	1667.0	60186.1	65182.4	72444.6	82872.4	87655.8	100385
XMW1256	C13H20O	2-Butanone, 4-(2,6,6-trimethyl-1,3-cyclohexadien-1-yl)-	Ketone	20483-36-7	1424.0	3.84597e+06	2.99411e+06	2.88339e+06	2.36473e+06	2.09581e+06	2.20059e+06
XMW1255	C13H26O2	Octanoic acid, 2-pentyl ester	Ester	55193-30-1	1419.0	14015.5	49461.5	13232.2	13627.6	33364.9	12545.5
XMW1254	C13H16	Naphthalene, 1,2-dihydro-4,5,7-trimethyl-	Aromatics	53156-11-9	1444.0	4439.61	14924.4	26294.1	23794.2	20810.1	21780.2
XMW1251	C7H8OS2	2-Propanone, 1-(5-methyl-3H-1,2-dithiol-3-ylidene)-	Ketone	1005-55-6	1643.0	36897.5	40071.7	46192.6	54527.6	51384.7	52948.4
XMW1246	C10H18O2	2-Butenoic acid, hexyl ester	Ester	19089-92-0	1238.0	519480	403216	334797	346563	364664	344937
XMW1244	C11H22O2	Hexanoic acid, pentyl ester	Ester	540-07-8	1287.0	15647.1	63667.7	12961.1	14113.9	35836.9	13275.9
XMW1241	C6H9NO3	Acetic acid, cyano-, 2-methoxyethyl ester	Ester	10258-54-5	1162.0	163003	323327	439995	455310	471278	478343
XMW1240	C11H22O2	Hexanoic acid, 2-methylbutyl ester	Ester	2601-13-0	1247.0	5449.83	315693	595332	576630	565064	526318
XMW1239	C12H24O2	1,3-Dioxepane, 2-heptyl-	Heterocyclic compound	61732-92-1	1470.0	9190.92	17231	17349.7	20069.2	19275.3	19077.8
XMW1234	C5H8N2O3	Propanoic acid, 2-acetylhydrazono-	Acid	64096-81-7	1384.0	1031.42	164474	323445	303824	292979	297015
XMW1232	C8H20N2	Hydrazine, 1,1-bis(2-methylpropyl)-	Nitrogen compounds	16596-38-6	991.0	3172.84	694874	824969	726763	707862	683054
XMW1229	C9H14	Bicyclo(3.3.1)non-2-ene	Hydrocarbons	6671-66-5	989.0	15464.2	7930.34	6625.92	6042.75	6858.81	6640.29
XMW1228	C10H18O4	Butanedioic acid, dipropyl ester	Ester	925-15-5	1339.0	28491	23321.3	21530.7	15653.9	13481.7	11511.7
XMW1227	C9H14O2	(E)-2-Methylbut-2-en-1-yl methacrylate	Ester	88142-95-4	1088.0	252533	271742	288720	333293	364396	401794
XMW1226	C10H20O2	Hexanoic acid, 2-methylpropyl ester	Ester	105-79-3	1149.0	1148.33	13318.1	18410.9	17597	18346	16237.6
XMW1222	C7H6Cl2O3	2,4-Dioxabicyclo[3.2.0]hept-6-en-3-one, 1,5-dichloro-6,7-dimethyl-	Ketone	35436-20-5	1387.0	18041.7	1.64226e+07	3.2487e+07	3.04779e+07	2.95117e+07	2.99248e+07
XMW1220	C6H10O4	Ethyl hydrogen succinate	Ester	1070-34-4	1079.0	3319.88	3659.25	4005.81	4816.73	4976.64	5388.23
XMW1218	C10H20O2	2-Nonanone, 3-(hydroxymethyl)-	Ketone	67801-33-6	1093.0	314641	230023	210326	224878	221934	224268
XMW1112	C12H24O2	n-Caprylic acid isobutyl ester	Ester	5461-06-3	1348.0	5831.18	36454	57432.7	50378.4	46957.8	46211.1
XMW1107	C9H14N2O2	N,N'-Methylenebismethacrylamide	Amine	2359-15-1	1566.0	12523.2	15420	10516	9775.9	13225.8	11042
XMW1102	C11H10O2	Vinyl trans-cinnamate	Ester	17719-70-9	1447.0	135678	83652.4	70450.4	52310.2	47076.7	47736.1
XMW1018	C12H17N	1-Phenylcyclohexylamine	Amine	2201-24-3	1517.0	191570	139259	130027	102096	93825.9	95115.5
XMW1014	C6H8ClN3O	5-Pyrimidinamine, 2-chloro-4-ethoxy-	Heterocyclic compound	54484-70-7	1543.0	13447.6	219669	374733	393548	353749	383206
XMW1012	C12H19NO2S	4-Methylthio-2-5-dimethoxyamphetamine	Amine	61638-07-1	1919.0	6891.89	10712.8	8380.57	9958.9	9118.4	9591.66
XMW1007	C10H8N4O	N-(4-Methylphenyl)-2-diazo-2-cyano-acetamide	Amine	122098-07-1	1837.0	149.628	45120.8	99043.1	126206	128744	129996
XMW1005	C13H16O3	3-[4-Hydroxyisopent-2(Z)-enyl]-4-hydroxyacetophenone	Ketone	24672-83-1	2120.0	826.037	134423	163412	196890	199818	206516
XMW1003	C13H16N2	4,4-Dimethyl-1,2,3,4-tetrahydro-.gamma.-carboline	Heterocyclic compound	22315-87-3	1977.0	11774.7	43500.4	41870.7	88248.8	70280.2	73690.3
XMW1001	C13H20N2	3-Butyl-2-methyl-6,7-dihydro-5H-cyclopenta[b]pyridine-4-amine	Amine	124790-36-9	1878.0	1498.45	10266.3	13410.1	11788.8	9850.37	9302.14
XMW1000	C15H22O	(E)-5-((1R,3R,6S)-2,3-Dimethyltricyclo[2.2.1.02,6]heptan-3-yl)-2-methylpent-2-enal	Terpenoids	19903-70-9	1679.0	10847.2	10213.6	13514.8	17598	24070.5	27064
XMW0993	C13H16N2	Pyrimido[1,6-a]indole, 1,2,3,4-tetrahydro-2,5-dimethyl-	Heterocyclic compound	22106-07-6	1924.0	59797.1	86677.1	78612.8	85797.2	78587	84980.3
XMW0992	C15H22	(2R,8R,8aS)-8,8a-Dimethyl-2-(prop-1-en-2-yl)-1,2,3,7,8,8a-hexahydronaphthalene	Terpenoids	5090-61-9	1511.0	1.07157e+06	758825	722775	598817	538555	595081
XMW0989	C14H20O	12-Oxatetracyclo[4.3.1.1(2,5).1(4,10)]dodecane, 11-isopropylidene-	Heterocyclic compound	105191-67-1	1626.0	4411.6	4288.16	8644.2	12048.9	15906.8	19097.7
XMW0988	C13H17N	Isoquinoline, 1-butyl-3,4-dihydro-	Heterocyclic compound	33351-43-8	1602.0	4275.95	229295	495826	583622	554528	591489
XMW0987	C15H22	Eudesma-2,4,11-triene	Terpenoids	82462-31-5	1479.0	4.41625e+06	3.21997e+06	3.08597e+06	2.43088e+06	2.24271e+06	2.22967e+06
XMW0974	C15H24	1,2,4-Methenoazulene, decahydro-1,5,5,8a-tetramethyl-, [1S-(1.alpha.,2.alpha.,3a.beta.,4.alpha.,8a.beta.,9R*)]-	Terpenoids	1137-12-8	1374.0	95160.3	62384.8	54863.9	39794.6	34933.7	35386.7
XMW0972	C16H26O	Khusimyl methyl ether	Ether	300349-20-6	1680.0	231.105	2328.73	5020.49	7401.12	8755.8	12038.9
XMW0971	C12H14O2	Benzyl angelate	Ester	37526-87-7	1446.0	46763.6	33621.9	27286.4	24555.1	30686.1	40280.4
XMW0966	C14H22O	1-((1S,3aR,4S,7R,7aR)-3a,7a-Dimethyloctahydro-1H-4,7-methanoinden-1-yl)ethanone	Ketone	66748-84-3	1589.0	36177.5	137077	263802	317462	320076	339499
XMW0953	C11H14O2	Phenylacetic acid propyl ester	Ester	4606-15-9	1331.0	749105	621718	577244	428334	352962	324020
XMW0952	C12H24O2	4-Methylhexyl 3-methylbutanoate	Ester	1215127-80-2	1312.0	10695.2	49433	234520	210301	254782	192380
XMW0950	C13H18	Naphthalene, 1,2,3,4-tetrahydro-1,4,6-trimethyl-	Aromatics	22824-32-4	1375.0	22700.6	15168.7	14071.4	11666.1	10158.6	11395.8
XMW0946	C10H14O2	Ethanol, 2-(4-ethylphenoxy)-	Alcohol	54411-10-8	1418.0	1.12929e+06	879353	846595	696685	616585	649438
XMW1016	C13H18O2	(4,4-Dimethyl-2,4,5,6-tetrahydro-1H-inden-2-yl)acetic acid	Acid	113522-67-1	1684.0	11744	13301.5	10589.4	8401.45	8466.2	6784.93
XMW1020	C11H15BrO	(3-Bromo-1-methylpropoxymethyl)benzene	Halogenated hydrocarbons	51666-29-6	1545.0	32875.6	37406.5	36115	38007	38522.1	5256.42
XMW1100	C13H20O	2-Buten-1-one, 1-(2,6,6-trimethyl-1-cyclohexen-1-yl)-	Ketone	35044-68-9	1419.0	118949	91594.6	88656.8	73162	65593.5	69982.8
XMW1021	C15H22O	1,7-Dimethyl-4-(propan-2-ylidene)tricyclo[4.4.0.02,7]decan-3-one	Terpenoids	62332-96-1	1746.0	565.911	2414.11	3892.21	4718.65	5164.77	5499.51
XMW1095	C14H22	Benzene, 1,2-diethyl-3,4,5,6-tetramethyl-	Aromatics	33884-69-4	1531.0	15182.6	10397	8845.04	6686.89	5786.1	5847.84
XMW1087	C7H10O4	2(3H)-Furanone, 5-(acetyloxy)dihydro-5-methyl-	Ketone	57681-51-3	1213.0	1847.04	9716.22	5048.33	6735.84	10844.5	6847.3
XMW1084	C10H16O2	2-Butenoic acid, 3-hexenyl ester, (E,Z)-	Ester	65405-80-3	1242.0	207727	148642	131566	135555	139640	135411
XMW1083	C10H20O2	7-Octene-2,6-diol, 2,6-dimethyl-	Alcohol	29210-77-3	1237.0	285302	208273	180936	187903	193152	184983
XMW1079	C11H22O2	Butanoic acid, 1-methylhexyl ester	Ester	39026-94-3	1197.0	117119	187521	92402.8	99424.5	122788	86031.1
XMW1071	C9H16O2	Butanoic acid, cyclopentyl ester	Ester	6290-13-7	1121.0	39994.7	1.91652e+06	4.44958e+06	4.70702e+06	4.84145e+06	4.69245e+06
XMW1067	C9H16O2	Butanoic acid, 2-pentenyl ester, (Z)-	Ester	42125-13-3	1098.0	61755.2	228947	53536.6	613304	133499	328524
XMW1064	C8H12N2	1,4-Methano-1H-Cyclopropa[d]pyridazine, 4,4a,5,5a-tetrahydro-6,6-dimethyl-, (1.alpha.,4.alpha.,4a.alpha.,5a.alpha.)-	Heterocyclic compound	109746-10-3	1191.0	49660.2	45357.9	48892.3	53888.1	61487.5	66433.9
XMW1063	C4H4N6	4,4'-Bitriazolyl	Heterocyclic compound	16227-15-9	1666.0	19528	20417.4	22603.3	24871.2	24875.6	27317.6
XMW1061	C10H16S	Thiophene, 2-hexyl-	Heterocyclic compound	18794-77-9	1277.0	9966.98	32602.6	7621.57	8628.57	21045.3	7970.55
XMW1055	C7H11N	Cyclobutanecarbonitrile, 3,3-dimethyl-	Nitrogen compounds	53783-86-1	915.0	370.479	2601.3	23434.4	8318.72	26439.4	14954.6
XMW1052	C15H23NO	2(1H)-Pyridinone, 1-cyclohexyl-3,4,5,6-tetramethyl-	Ketone	82754-44-7	1984.0	2318.08	78367.5	103390	109822	105942	107032
XMW1051	C16H21NO	1-Phenyl-3-methyl-3-morpholylpentyne	Heterocyclic compound	181814-57-3	1857.0	238.39	12352.3	26475.4	35638.2	35785.6	40067
XMW1046	C14H26O3	Heptanoic acid, anhydride	Acid	626-27-7	1676.0	14447.2	33219.4	13173.3	15385.7	33648.6	15866.4
XMW1042	C15H22O	2(3H)-Naphthalenone, 4,4a,5,6,7,8-hexahydro-4a,5-dimethyl-3-(1-methylethylidene)-, (4ar-cis)-	Terpenoids	19598-45-9	1817.0	163133	174042	173006	173508	181177	171452
XMW1037	C15H22O	Phenol, 5-(1,5-dimethyl-4-hexenyl)-2-methyl-, (R)-	Terpenoids	30199-26-9	1753.0	61530	32645.2	22190.6	22437.8	24007	21999.3
XMW1036	C16H24	Cyclobuta[1,2:3,4]dicyclooctene, 1,2,5,6,6a,6b,7,8,11,12,12a,12b-dodecahydro-, (6a.alpha.,6b.beta.,12a.alpha.,12b.beta.)-	Hydrocarbons	61277-44-9	1759.0	78104.2	87148.1	92532.7	68986.1	62910.8	62366.8
XMW1033	C17H26O2	trans-Valerenyl acetate	Ester	101527-74-6	1808.0	16660.8	17087.7	16937.8	16285	17220.2	16509.5
XMW1286	C4H6N2O	1H-Imidazole-4-methanol	Alcohol	822-55-9	1284.0	6953.86	24930.2	5769.2	6494.13	15840.7	5459.97
XMW1290	C6H10N2O	3-n-Propyl-2-pyrazolin-5-one	Ketone	29211-70-9	1358.0	3972.9	107767	65278.3	48909.2	63075.6	63115.5
XMW1293	C2H6N2O	Acetamide, 2-amino-	Amine	598-41-4	1074.0	34981.9	42665.3	48621.7	56172.7	62829.3	72319.4
XMW2932	C12H24O2	4-Methylpentyl 4-methylpentanoate	Ester	35852-42-7	1315.0	523.452	15445.8	53912.8	69931.2	72481.8	67761.6
XMW2851	C13H26O2	Decanoic acid, propyl ester	Ester	30673-60-0	1492.0	508.847	3827.6	9780.6	11636.2	11326	13721.7
XMW2812	C3H4N2	1H-Imidazole	Heterocyclic compound	288-32-4	965.558441558442	14802.7	10808.6	7734.52	8418.62	8170.93	8039.07
XMW2563	C6H6O3	Furyl hydroxymethyl ketone	Ketone	17678-19-2	1087.0	384431	459348	520254	605291	668909	746932
XMW2498	C15H22O	2(3H)-Naphthalenone, 4,4a,5,6,7,8-hexahydro-4,4a-dimethyl-6-(1-methylethylidene)-, (4R-cis)-	Terpenoids	15764-04-2	1836.0	832.58	4758.97	11881.9	13219.8	14140.2	15134
XMW2439	C9H13N	Pyridine, 3-(2-methylpropyl)-	Heterocyclic compound	14159-61-6	1076.0	52630.3	62981.7	71500.1	82507.7	91359.4	102636
XMW2412	C6H8O2	Furan, 2-(methoxymethyl)-	Heterocyclic compound	13679-46-4	845.0	9364.95	6842.67	6901.48	5863.49	5419.5	5527.85
XMW2363	C9H10O3	Benzoic acid, 4-methoxy-, methyl ester	Ester	121-98-2	1373.0	18497.4	14972.7	11444.6	8717.28	7169.86	8320.12
XMW2348	C9H13NO	Phenol, 3-(ethylamino)-4-methyl-	Phenol	120-37-6	1501.0	4.46157e+06	3.55874e+06	3.23926e+06	2.42017e+06	1.96428e+06	1.84048e+06
XMW2311	C10H14O	Benzene, butoxy-	Ether	1126-79-0	1169.0	4070.75	7810.42	15998.5	20325.4	28914.9	37335.3
XMW2306	C8H18O3	Ethanol, 2-(2-butoxyethoxy)-	Alcohol	112-34-5	1192.0	6174.42	1.45764e+06	2.11976e+06	1.96825e+06	1.87791e+06	1.82698e+06
XMW2286	C18H36O2	Butyl myristate	Ester	110-36-1	1987.0	23992.5	67410.1	61147.9	106547	114875	105597
XMW2269	C6H12Cl2O	Bis(2-chloro-1-methylethyl) ether	Ether	108-60-1	1026.0	7565.67	4471.67	3699.13	3644.69	3584.34	4386.2
XMW2242	C3H5ClO	Oxirane, (chloromethyl)-	Halogenated hydrocarbons	106-89-8	725.0	813.52	27451.6	35703	14058	38209.2	9765.37
XMW2233	C13H22O2	2,6-Octadien-1-ol, 3,7-dimethyl-, propanoate, (Z)-	Ester	105-91-9	1455.0	79414.6	64630.8	61930.6	50192.5	48664.1	48301.2
XMW2210	C7H5NS	Benzene, isothiocyanato-	Sulfur compounds	103-72-0	1167.0	4781.68	107126	292427	549478	732822	1.13947e+06
XMW1501	C15H22O	2,6,10-Cycloundecatrien-1-one, 2,6,9,9-tetramethyl-, (E,E,E)-	Terpenoids	471-05-6	1758.62857142857	86025.5	47872.2	31682.1	31438.7	33596.9	31601.7
XMW1495	C20H32	.alpha.-Phellandrene, dimer	Aromatics	7350-11-0	1801.0	439010	467984	459223	455232	479334	450928
XMW1492	C13H18O	Benzeneacetaldehyde, .alpha.-methyl-4-(2-methylpropyl)-	Aldehyde	51407-46-6	1458.0	438672	346081	338111	270595	239466	249393
XMW1491	C16H28O2	Lavandulyl caproate	Ester	59550-36-6	1650.0	4337.74	7585.55	10419.3	16272.1	23257.3	29896
XMW1490	C10H10O2	3-Methoxycinnamaldehyde	Aldehyde	56578-36-0	1451.0	7.86278e+06	5.08089e+06	4.37003e+06	3.13701e+06	2.74738e+06	2.60502e+06
XMW1487	C19H37N	(2R,4aS,5S,8aS)-2,5-Dipentyldecahydroquinoline	Heterocyclic compound	220024-74-8	2089.0	1970.51	2550.59	5384.65	9657.82	10130.5	9377.89
XMW2869	C4H8N2O2	1.2-diacetylhydrazine	Nitrogen compounds	3148-73-0	1243.0	150168	108862	93583.5	97835.2	101212	97085.4
XMW2972	C15H24	1H-Benzocycloheptene, 2,4a,5,6,7,8,9,9a-octahydro-3,5,5-trimethyl-9-methylene-, (4aS-cis)-	Terpenoids	3853-83-6	1448.0	1.93087e+06	1.21228e+06	1.03141e+06	729379	633113	598824
XMW1476	C10H12O2	1-Propanone, 1-(4-methoxyphenyl)-	Ketone	121-97-1	1513.0	167311	133498	117202	98231.3	87132.1	95268.2
XMW2989	C10H14O	Benzene, 2-methoxy-1,3,5-trimethyl-	Ether	4028-66-4	1170.0	487.691	16196.3	36980.5	60630.8	81759.5	121119
XMW3409	C8H10OS	4-Methoxy-.alpha.-toluenethiol	Alcohol	6258-60-2	1351.0	93269.8	62958.6	57627	42160.8	37904	34778.6
XMW3408	C4H8OS	S-Ethyl ethanethioate	Ester	625-60-5	755.0	483263	381839	347984	301741	329664	299752
XMW3388	C8H11N	Pyridine, 2-propyl-	Heterocyclic compound	622-39-9	1000.0	15704	13274.1	11678.4	9748.87	10663.7	9520.12
XMW3367	C11H14N2	1H-Indole-3-ethanamine, N-methyl-	Heterocyclic compound	61-49-4	1804.0	88546.6	93223.5	92426.5	92797.5	98331.7	92217.3
XMW3294	C8H8O2	Ethanone, 2-hydroxy-1-phenyl-	Ketone	582-24-1	1157.0	12423.7	357680	1.1378e+06	2.20727e+06	2.95693e+06	4.65447e+06
XMW3282	C10H7NO3	1H-Indole-2,3-dione, 1-acetyl-	Ketone	574-17-4	1651.0	898.754	898.754	898.754	2225.76	6474.25	9207.73
XMW3272	C4H9N3O2	Creatine	Acid	57-00-1	1772.0	2994.42	2105.45	6606.84	9783.29	11719.6	13454.8
XMW3235	C13H16O2	2-methyl-2-butenoic aci phenethyl ester	Ester	55719-85-2	1589.0	35547.3	1.93096e+06	3.7513e+06	4.29384e+06	4.11128e+06	4.3567e+06
XMW3233	C4H8N2O	Urea, 2-propenyl-	Nitrogen compounds	557-11-9	1188.0	89204.8	5.14776e+06	7.08321e+06	6.60342e+06	6.36394e+06	6.23586e+06
XMW3172	C16H30O	cis-11-Hexadecenal	Aldehyde	53939-28-9	1805.0	749821	783864	766691	772255	814126	766223
XMW3167	C5H10O3	Butanoic acid, 3-hydroxy-, methyl ester, (S)-	Ester	53562-86-0	877.0	5149.29	555586	1.98331e+06	1.06467e+06	725913	366783
XMW3164	C12H22O2	Hexanoic acid, 2-hexenyl ester, (E)-	Ester	53398-86-0	1391.0	6865.33	3.81957e+06	6.98904e+06	6.66892e+06	6.44385e+06	6.53157e+06
XMW3160	C8H10OS	1-Butanone, 1-(2-thienyl)-	Ketone	5333-83-5	1252.0	5390.31	25856.3	3941.78	4694.19	13758.6	3489.97
XMW3152	C9H12O	Phenol, 2,4,6-trimethyl-	Phenol	527-60-6	1210.31874662345	1617.83	8303.55	42332.7	59351.4	65423.5	56183.8
XMW3114	C13H26O2	Nonanoic acid, butyl ester	Ester	50623-57-9	1486.0	972880	878587	886436	763890	670213	665639
XMW3112	C20H40O	Isophytol	Terpenoids	505-32-8	1948.0	25016.8	1.18388e+06	1.40114e+06	2.29445e+06	2.33821e+06	2.33442e+06
XMW3110	C4H5N3	Aminopyrazine	Amine	5049-61-6	1104.0	38062.5	27997.6	26587.2	28749.5	28666.3	29954.4
XMW3106	C5H6N2	2-Aminopyridine	Heterocyclic compound	504-29-0	1002.03753351206	4468.24	146039	167478	148753	144971	139343
XMW3101	C9H18O	5-Nonanone	Ketone	502-56-7	1073.0	276292	340580	381137	436681	487372	548314
XMW3099	C10H12O2	3-Allyl-6-methoxyphenol	Phenol	501-19-9	1375.0	45611.3	31273.6	28757.7	23868.7	19162.9	18541.6
XMW3097	C10H16O	2-Cyclohexen-1-one, 2-methyl-5-(1-methylethyl)-, (S)-	Terpenoids	499-71-8	1246.0	994002	694368	616434	640034	648606	635464
XMW3064	C10H16O	Bicyclo[3.1.0]hexan-3-one, 4-methyl-1-(1-methylethyl)-, [1S-(1.alpha.,4.beta.,5.alpha.)]-	Terpenoids	471-15-8	1114.0	20930.9	17240.4	13328.3	11258.3	10648.9	8233.63
XMW3018	C8H10O2	1-Butanone, 1-(2-furanyl)-	Ketone	4208-57-5	1078.0	312351	366183	405974	471061	517821	578305
XMW1478	C14H24O2	Geranyl isobutyrate	Terpenoids	2345-26-8	1514.0	93416.9	67084.6	61316.8	46984.6	41686.1	42120.3
XMW1475	C15H14N2O2	1-Acetyl-1,3-diphenylurea	Nitrogen compounds	39510-74-2	2182.0	4334.57	4334.57	27952.2	41931.2	46557.4	42250
XMW1296	C7H14O2	Propanoic acid, 2-methyl-, propyl ester	Ester	644-49-5	859.337068160598	285.839	7224.97	27799	14015.6	10092	5126.55
XMW1373	C20H40O2	Octadecanoic acid, ethyl ester	Ester	111-61-5	2195.0	7984.99	621904	1.69203e+06	2.24778e+06	2.52159e+06	2.20948e+06
XMW1371	C19H38O2	Heptadecanoic acid, ethyl ester	Ester	14010-23-2	2092.0	3668.37	446141	779317	832411	809862	782338
XMW1368	C17H34O2	Pentadecanoic acid, ethyl ester	Ester	41114-00-5	1894.78138222849	8707.04	1.14755e+06	1.74889e+06	1.9488e+06	1.75322e+06	1.85216e+06
XMW1362	C19H38O	Oxirane, heptadecyl-	Heterocyclic compound	67860-04-2	2115.0	5848	13842.3	13318.8	14688.6	13485.1	14114.7
XMW1361	C15H30O	2-Pentadecanone	Ketone	2345-28-0	1698.33459500378	915.742	8001.04	9042.37	9658.25	10965.8	10965.8
XMW1359	C15H30O2	Ethyl tridecanoate	Ester	28267-29-0	1687.0	214.307	2075.86	11829.6	16768.6	19619.8	19691.5
XMW1354	C12H22O2	cis-5-Dodecenoic acid	Acid	2430-94-6	1544.75566150179	18051.5	15225.6	14370.9	13092.9	13120.6	13601.5
XMW1353	C17H32O2	(Z)-Ethyl pentadec-9-enoate	Ester	56219-09-1	1865.0	1438	198198	447884	607492	607170	680543
XMW1348	C13H26O	2-Tridecanone	Ketone	593-08-8	1495.81901489118	17518.4	58344.5	31432.5	38560.8	65155.1	45753.7
XMW1346	C13H26O	4-Tridecanone	Ketone	26215-90-7	1461.0	3311.94	10448.7	3393.51	3774.03	7277.64	3902.1
XMW1345	C13H26O2	Octanoic acid, 3-methylbutyl ester	Ester	2035-99-6	1446.0	21935.3	151286	303714	284131	255610	262867
XMW1341	C10H8S	Thiophene, 3-phenyl-	Heterocyclic compound	2404-87-7	1378.0	104673	69306.2	61474.1	47236.3	40791.2	40254.9
XMW1337	C13H28	Nonane, 3-methyl-5-propyl-	Hydrocarbons	31081-18-2	1052.0	123619	804938	136433	142938	402459	136960
XMW1336	C11H13NO3	N-Benzyloxy-2-carbomethoxyaziridine	Heterocyclic compound	53084-33-6	1581.0	42804	72070.1	22277.4	30887.9	40954	57689.3
XMW1333	C10H12O2	Benzoic acid, 3,4-dimethyl-, methyl ester	Ester	38404-42-1	1355.0	372940	262465	237145	181747	162425	154570
XMW1327	C9H20N2	Propanal, dipropylhydrazone	Amine	34687-35-9	1102.0	21154.2	67396.6	20883.5	18947.7	42668.1	24519.3
XMW1326	C7H11NO2	2,6-Piperidinedione, 3-ethyl-	Ketone	25115-69-9	1325.0	14488.5	46296.5	14990.1	17894.8	29249	15523.2
XMW1323	C9H8O2	2(3H)-Benzofuranone, 3-methyl-	Ketone	32267-71-3	1295.0	3840.15	9516.53	19173.6	28790.4	35412	36476.4
XMW1322	C6H4N4O	7(1H)-Pteridinone	Ketone	2432-27-1	1785.0	6947.32	7580.87	7532.77	7282.19	8066.12	7268.19
XMW1318	C8H8O2	2-Methyl-3(2-furyl)acrolein	Aldehyde	874-66-8	1162.0	1000.89	382367	1.15374e+06	2.224e+06	2.97678e+06	4.67072e+06
XMW1317	C8H14ClN	8-Azabicyclo[3.2.1]octane, 3-chloro-8-methyl-	Heterocyclic compound	51275-31-1	1222.0	18826.4	20857.5	18297.2	19488.4	21370.4	21632.2
XMW1316	C8H9NO2	4-Methoxyformanilide	Amine	5470-34-8	1548.0	16107	15287.1	12482.7	11595.5	11528.8	8737.56
XMW1311	C7H6O2	2-Propenal, 3-(2-furanyl)-	Aldehyde	623-30-3	1111.0	150700	1.0435e+07	1.60801e+07	1.75031e+07	1.73757e+07	1.714e+07
XMW1305	C9H18O2	Ethyl 5-methylhexanoate	Ester	10236-10-9	1068.0	1254.66	2035.04	5648.69	13091.5	22045.6	38317.6
XMW1372	C19H36O2	(Z)-Ethyl heptadec-9-enoate	Ester	1089325-29-0	2071.0	2760.2	15676.3	23362	28769.5	28859.6	30504.5
XMW1378	C9H10O	4,6-Octadiyn-3-one, 2-methyl-	Ketone	29743-33-7	1163.0	1260.56	98998.3	320356	621325	833135	1.32817e+06
XMW1473	C10H16O2	2-Cyclohexen-1-one, 4-hydroxy-3-methyl-6-(1-methylethyl)-, trans-	Ketone	55955-53-8	1432.0	6459.53	16233	5757.97	5956.67	10945.8	5500.22
XMW1381	C10H14	Bicyclo[3.2.1]oct-2-ene, 3-methyl-4-methylene-	Terpenoids	49826-53-1	1168.0	47512.7	1.11932e+06	3.48068e+06	6.72961e+06	9.02842e+06	1.42199e+07
XMW1472	C11H22	Cyclohexane, 1-ethyl-2-propyl-	Hydrocarbons	62238-33-9	1099.0	156380	112435	102649	108372	108110	108335
XMW1470	C10H16O	[1,1'-Bicyclopentyl]-2-one	Ketone	4884-24-6	1299.0	14352.1	51689.8	14664.9	18033.9	33423.2	17257.3
XMW1468	C11H20O	(2,2,6-Trimethyl-bicyclo[4.1.0]hept-1-yl)-methanol	Alcohol	78996-11-9	1325.0	36155.6	110968	109354	85831.1	97294.5	103240
XMW1467	C6H10N2	1H-Pyrazole, 1,3,5-trimethyl-	Heterocyclic compound	1072-91-9	1032.0	230718	165443	146284	125313	168433	146052
XMW1464	C11H16O	Benzene, (butoxymethyl)-	Ether	588-67-0	1238.0	295828	213311	186907	194364	196293	193396
XMW1463	C12H20O3	2-Oxabicyclo[2.2.2]octan-6-ol, 1,3,3-trimethyl-, acetate	Ester	57709-95-2	1344.0	448932	359696	328321	242647	199690	181981
XMW1462	C14H22O2S	2-Thiophenecarboxylic acid, 5-nonyl-	Acid	59782-34-2	2114.0	6315.56	10906.1	11806.5	16174.2	18109.2	16288.6
XMW1459	C10H16S	Thiophene, 2-butyl-5-ethyl-	Heterocyclic compound	54411-06-2	1223.0	3104.22	17287.7	2156.4	5362.3	11134.9	4804.06
XMW1458	C15H20O4	Pentandioic acid, (p-t-butylphenyl) ester	Ester	212762-88-4	2120.0	9844.85	1.03402e+06	1.29985e+06	1.56965e+06	1.60611e+06	1.64611e+06
XMW1454	C6H6O3	Isomaltol	Heterocyclic compound	3420-59-5	989.0	7353.89	17160.4	38566.1	35579.6	37642	43854.4
XMW1443	C17H20O2	Benzoic acid, 1,2,3,4,5-pentamethylcyclopenta-2,4-dienyl ester	Ester	119254-26-1	1849.0	712.262	7341.93	20284.8	27650.2	27145.1	31286.6
XMW1441	C12H15N3S	Thiazol-2-amine, N-(4-dimethylaminobenzyl)-	Amine	13159-95-0	2227.0	922.108	2151.58	6988.73	7804.48	8981.78	8742.27
XMW1439	C9H11NO2	Benzene, (1-nitropropyl)-	Nitrogen compounds	5279-14-1	1383.0	256652	173549	155108	118404	102099	101476
XMW1435	C14H22O2	Isobutyric acid, 2-pinen-10-yl ester	Ester	29021-37-2	1466.0	2.85656e+06	2.05342e+06	1.85558e+06	1.40898e+06	1.24039e+06	1.17764e+06
XMW1429	C4H7N3O	1-(2-Hydroxyethyl)-1,2,4-triazole	Alcohol	3273-14-1	1194.0	36034.8	295703	405818	385395	373881	372532
XMW1424	C2H3N3	1H-1,2,3-Triazole	Heterocyclic compound	288-36-8	1001.0	491.234	7785.34	9131.92	8309.81	8035.92	7683.72
XMW1421	C13H16O3	3,4-Hexanedione, 1-(phenylmethoxy)-	Ketone	118006-73-8	1728.0	2625.43	10105.5	15345.4	20877.6	24249.2	24070.3
XMW1417	C14H26O2	Octanoic acid, 3-hexenyl ester, (Z)-	Ester	61444-41-5	1562.0	359719	286808	284451	242229	202458	207376
XMW1413	S6	Hexathiane	Sulfur compounds	13798-23-7	1500.0	45825.4	103592	43525.7	47440.1	62556.2	47249.4
XMW1411	C15H24	1,3,6,10-Dodecatetraene, 3,7,11-trimethyl-, (Z,E)-	Terpenoids	26560-14-5	1491.0	1.3809e+07	1.21467e+07	1.19537e+07	1.03898e+07	9.14731e+06	9.09426e+06
XMW1408	C15H24	1H-Cyclopropa[a]naphthalene, 1a,2,3,3a,4,5,6,7b-octahydro-1,1,3a,7-tetramethyl-, [1aR-(1a.alpha.,3a.alpha.,7b.alpha.)]-	Terpenoids	489-29-2	1398.0	405467	264820	227743	167876	141749	136533
XMW1405	C12H10	Acenaphthene	Aromatics	83-32-9	1482.0	8452.93	6517.27	6469.12	4846.56	4680.04	4552.62
XMW1402	C11H10OS	2-Acetyl-3-methylbenzo[b]thiophene	Heterocyclic compound	18781-31-2	1721.0	717.048	3295.35	6058.31	7204.58	7650.97	6652.23
XMW1393	C11H20	1-Undecyne	Hydrocarbons	2243-98-3	1095.0	564885	406899	375281	401525	401599	407841
XMW1391	C11H17N	Pyridine, 2-hexyl-	Heterocyclic compound	1129-69-7	1307.0	1772.22	29112.2	115615	155297	161504	149542
WMW0216	C12H20O2	Fenchyl acetate	Ester	13851-11-1	1224.0	151061	227553	331568	450869	475416	518192
BPMW003	C5H4O3	3-Furancarboxylic acid	Acid	488-93-7	995.688311688312	784.009	6100.42	7893.94	7528.43	6894.92	7228.57
WMW0212	C11H14O3	Benzoic acid, 4-ethoxy-, ethyl ester	Ester	23676-09-7	1522.0	58491.1	40713.5	39489.9	34825.4	32104.2	35391.5
KMW0381	C10H20O2	Hexanoic acid, butyl ester	Ester	626-82-4	1189.39232409382	49259.5	764760	1.00683e+06	946755	918525	896947
KMW0370	C11H20O	2-Methylisoborneol	Terpenoids	2371-42-8	1198.0	631175	487800	444411	453968	455457	447209
KMW0368	C7H8O2S	Ethanethioic acid, S-(2-furanylmethyl) ester	Ester	13678-68-7	1172.0	359159	289936	245161	248977	255127	245858
KMW0351	C9H14N2	Pyrazine, 2,3-diethyl-5-methyl-	Heterocyclic compound	18138-04-0	1158.0	5157.23	272081	914121	1.78448e+06	2.41295e+06	3.83774e+06
KMW0334	C10H18O	Cyclohexanone, 5-methyl-2-(1-methylethyl)-	Terpenoids	10458-14-7	1169.0	5958.64	6040.74	4205.01	4299.45	4680.18	4157.39
KMW0323	C7H8O	Benzyl alcohol	Alcohol	100-51-6	1034.76394849785	60091.4	43319.6	58035.5	95390.1	135293	170679
KMW0293	C8H12O	2,4-Octadienal, (E,E)-	Aldehyde	30361-28-5	1115.0	6414.07	298939	445771	485909	482151	475867
KMW0288	C9H18O2	Heptanoic acid, ethyl ester	Ester	106-30-9	1097.80042918455	24393.7	81594.2	112710	122536	117764	118078
KMW0287	C9H14O	(Z,Z)-3,6-Nonadienal	Aldehyde	21944-83-2	1100.0	252231	180230	163914	173346	172702	173159
KMW0284	C8H10O	Phenylethyl Alcohol	Alcohol	60-12-8	1116.09989373007	1.2024e+06	5.8276e+07	1.33858e+08	1.50765e+08	1.45745e+08	1.44272e+08
KMW0278	C6H6OS	Ethanone, 1-(2-thienyl)-	Ketone	88-15-3	1092.0	79977.9	61724.5	58955.1	65766.3	66589.8	70174.9
KMW0276	C8H18O	1-Octanol	Alcohol	111-87-5	1069.76369495166	93863.6	117932	130355	150988	164215	185373
KMW0266	C5H6S2	2-Thiophenemethanethiol	Alcohol	6258-63-5	1105.0	22453.1	287083	431684	459811	463316	453637
KMW0262	C9H16O	1-Nonen-3-one	Ketone	24415-26-7	1076.0	882698	1.08282e+06	1.2218e+06	1.4006e+06	1.54539e+06	1.73763e+06
KMW0260	C7H10O2	2-Cyclopenten-1-one, 2-hydroxy-3,4-dimethyl-	Ketone	21835-00-7	1075.0	1.61628e+06	1.99138e+06	2.27275e+06	2.63129e+06	2.93251e+06	3.32298e+06
KMW0259	C10H16	.gamma.-Terpinene	Terpenoids	99-85-4	1060.2454642476	29387.7	54105.2	37161.8	29998.3	28796.3	22994.9
KMW0379	C10H15N	Pyridine, 2-pentyl-	Heterocyclic compound	2294-76-0	1202.0	20086.1	907559	6.93506e+06	1.00213e+07	1.09119e+07	9.39946e+06
KMW0382	C7H8O	Phenol, 2-methyl-	Phenol	95-48-7	1052.72145144077	1984.73	1611.61	3076.31	1793.3	3889.77	3057.24
KMW0474	C11H22O	2-Undecanone	Ketone	112-12-9	1294.65153970827	3566.08	12525.7	4149.79	4330.46	7971.78	4189.08
KMW0383	C7H10O3	2(5H)-Furanone, 5-ethyl-3-hydroxy-4-methyl-	Ketone	698-10-2	1195.0	1.91607e+06	2.2439e+06	2.42074e+06	2.36697e+06	2.32675e+06	2.27625e+06
KMW0466	C10H18S	3-Cyclohexene-1-methanethiol, .alpha.,.alpha.,4-trimethyl-	Alcohol	71159-90-5	1283.0	113.144	113.144	5236.72	7874.69	8813.14	12390.3
KMW0457	C8H9NO	Ethanone, 1-(2-aminophenyl)-	Ketone	551-93-9	1308.0	307268	8.45045e+06	3.58197e+07	4.89811e+07	5.1032e+07	4.70826e+07
KMW0454	C10H14O	1-Cyclohexene-1-carboxaldehyde, 4-(1-methylethenyl)-	Aldehyde	2111-75-3	1274.0	14970.9	60258	13375.1	14772.3	37515.4	15166.3
KMW0453	C12H20O2	Linalyl acetate	Terpenoids	115-95-7	1257.0	2596.23	16607.3	39930	25835.8	20007	14128.9
KMW0451	C6H9NOS	5-Thiazoleethanol, 4-methyl-	Heterocyclic compound	137-00-8	1278.0	64557.6	343819	57292	63976.4	191861	57409.7
KMW0437	C10H12O2	Acetic acid, 2-phenylethyl ester	Ester	103-45-7	1260.08629989212	26051.5	1.29852e+07	3.29141e+07	1.75315e+07	1.07785e+07	4.35922e+06
KMW0434	C10H16O	1-Cyclohexene-1-carboxaldehyde, 2,6,6-trimethyl-	Terpenoids	432-25-7	1226.96871628911	27028.2	42663.7	60749.7	75732.1	80631	84619.1
KMW0432	C10H16O	Neral	Terpenoids	106-26-3	1240.0	1.00969e+07	7.22241e+06	6.3465e+06	6.59076e+06	6.69831e+06	6.4901e+06
KMW0431	C8H10N2	5H-5-Methyl-6,7-dihydrocyclopentapyrazine	Heterocyclic compound	23747-48-0	1146.0	2543.93	26678.1	19857.1	16119.1	13059.1	5935.83
KMW0427	C8H16O2S	3-Mercaptohexyl acetate	Ester	136954-20-6	1248.0	661.122	5114.49	10333.2	10047.2	9948.17	9184.38
KMW0425	C7H5NS	Benzothiazole	Heterocyclic compound	95-16-9	1228.0	190484	316229	479440	629942	666467	712508
KMW0423	C8H14O2	2(3H)-Furanone, 5-butyldihydro-	Ester	104-50-7	1261.0	3232.97	12895.3	1906.42	2733.6	6913.61	2575.63
KMW0411	C11H18O2	1,6-Octadien-3-ol, 3,7-dimethyl-, formate	Ester	115-99-1	1215.0	397.767	11222.8	69306.1	98514.4	106184	94781.2
KMW0408	C10H14O	Benzenemethanol, .alpha.,.alpha.,4-trimethyl-	Terpenoids	1197-01-9	1189.06166219839	22253.4	25600.8	36295.2	38703.2	41796.5	36941.7
KMW0406	C12H26	Dodecane	Hydrocarbons	112-40-3	1200.0	21090.2	91932.9	14309	15601.2	45465.9	15267.8
KMW0404	C10H8	Naphthalene	Aromatics	91-20-3	1189.55223880597	12553.6	976772	1.40885e+06	1.30117e+06	1.23853e+06	1.21967e+06
KMW0395	C10H12O	Estragole	Ether	140-67-0	1202.4811218986	5355.32	22521.3	13191	8864.25	7124.85	4137.12
KMW0390	C10H20O2	Octanoic acid, ethyl ester	Ester	106-32-1	1196.99731903485	34328.4	2.66708e+07	3.81061e+07	3.54994e+07	3.40365e+07	3.34021e+07
KMW0384	C8H9NO2	Benzene, (2-nitroethyl)-	Nitrogen compounds	6125-24-2	1304.0	817.15	17172.2	72636.6	100662	103831	95985.4
KMW0251	C9H16O	5-Heptenal, 2,6-dimethyl-	Aldehyde	106-72-9	1054.99199145756	896007	1.12138e+06	1.27025e+06	1.4211e+06	1.61117e+06	1.79751e+06
KMW0249	C10H20O	7,8-DIHYDROLINALOOL	Terpenoids	18479-49-7	1135.0	5723.14	6450.95	7986.16	6817.46	6721.99	5799.45
KMW0139	C5H10O2S	Propanoic acid, 2-mercapto-, ethyl ester	Ester	19788-49-9	897.0	104.95	236984	200640	61519.8	188053	166969
KMW0128	C6H12O2	Hexanoic acid	Acid	142-62-1	987.200832466181	1960.82	183984	219221	192772	187177	181620
KMW0122	C7H14O	Heptanal	Aldehyde	111-71-7	901.304121022431	5371.99	5267.73	7994.96	9059.54	6894.79	7221.68
KMW0119	C7H14O2	Pentanoic acid, ethyl ester	Ester	539-82-2	901.651186790506	261.465	1837.76	3325.8	3859.91	5625.5	9135.74
KMW0118	C7H14O2	Butanoic acid, propyl ester	Ester	105-66-8	899.159663865546	241.148	31739.5	26474.2	19035.4	25561.6	23345.4
KMW0117	C4H8O2S	Methyl 2-(methylthio)acetate	Ester	16630-66-3	909.780334728033	110.685	21696.9	19194.2	14579.9	17022.1	14887.2
KMW0115	C8H8	Styrene	Aromatics	100-42-5	893.0	970787	758506	467117	411798	379690	443949
KMW0114	C5H10OS	3-mercapto-2-pentanone	Ketone	67633-97-0	902.0	2135.6	6088.84	5311.34	9472.38	5401.05	16446
KMW0112	C8H10	o-Xylene	Aromatics	95-47-6	894.211017740429	10714.3	15394.9	12643.6	10330.1	10706.5	9373.44
KMW0102	C6H14O	1-Hexanol	Alcohol	111-27-3	869.208770257388	6259.76	64729.9	258996	136384	119274	65566.6
KMW0100	C7H12O	1-Hepten-3-one	Ketone	2918-13-0	881.0	265.537	33191.3	120257	63727.4	43550.4	22404.8
KMW0096	C5H10O2	Butanoic acid, 3-methyl-	Acid	503-74-2	850.497394599716	4017.72	22380.8	62542.5	39856.6	80869.7	84893.1
KMW0078	C9H16O	8-Nonen-2-one	Ketone	5009-32-5	1085.0	39536.1	45916.4	49406.5	56486.1	62120.7	70293.9
KMW0077	C6H12O2	Propanoic acid, propyl ester	Ester	106-36-5	810.246495891735	5822.83	5577.54	5927.82	2116.58	5661.9	8601.78
KMW0037	C5H10O	3-Penten-2-ol	Alcohol	1569-50-2	701.0	7627.57	1.22409e+06	1.72999e+06	1.12844e+06	1.69088e+06	1.65413e+06
KMW0035	C4H8O2	Butanoic acid	Acid	107-92-6	790.409538621047	452.381	15651.8	42122.4	26168.6	24495.7	20815.5
GMW0407	C20H38	Neophytadiene	Terpenoids	504-96-1	1837.0	1895.69	22331.3	45794.3	55463.8	53438	52896.3
GMW0406	C13H20O2	4-Hydroxy-β-damascone	Ketone	102488-09-5	1618.0	2754.54	500.492	3697.78	6736.97	8507.29	11556.1
GMW0400	C12H22O2	Allyl nonanoate	Ester	7493-72-3	1377.0	18876	1.39575e+06	1.54486e+06	2.29397e+06	2.2665e+06	2.27758e+06
GMW0396	C15H22O	2(1H)Naphthalenone, 3,5,6,7,8,8a-hexahydro-4,8a-dimethyl-6-(1-methylethenyl)-	Terpenoids	1000188-66-5	1781.0	12472.8	9552.29	8454.82	7764.74	7872.12	8158.44
GMW0393	C15H24	(1R,3aS,5aS,8aR)-1,3a,5a-Trimethyl-4-methylenedecahydrocyclopenta[c]pentalene	Terpenoids	71596-72-0	1412.0	13629.1	8982.05	8687.18	6124.47	4270.6	3403.87
GMW0392	C15H24	.beta.-Longipinene	Terpenoids	41432-70-6	1403.0	53031	34101.7	30125	20768.6	17424.2	16732.9
GMW0389	C8H16O3	Isoamyl lactate	Ester	19329-89-6	1047.0	294.079	20070	148314	156336	185756	174807
GMW0319	C12H26O3	2-Octanol, 8,8-dimethoxy-2,6-dimethyl-	Alcohol	141-92-4	1414.0	1703.33	1695.44	2801.26	7788.91	11758.9	16982.8
GMW0315	C8H16O2	Pentanoic acid, propyl ester	Ester	141-06-0	978.0	100.245	1940.22	2831.35	1349.49	3258.96	100.245
KMW0142	C6H14S	1-Hexanethiol	Alcohol	111-31-9	922.0	9842.76	5691.84	4070.81	6401.78	5417.56	11478.6
KMW0147	C7H9N	Pyridine, 2-ethyl-	Heterocyclic compound	100-71-0	906.0	1198.2	12669.2	10569.9	3901.75	9753.51	8886.37
KMW0150	C9H12	Benzene, 1,2,4-trimethyl-	Aromatics	95-63-6	994.943240454076	11664.9	20075.3	15620.1	13410.3	15680.1	12999.8
KMW0190	C7H10N2	Pyrazine, trimethyl-	Heterocyclic compound	14667-55-1	1004.0	5213.08	7428.76	8757.59	9385.09	9990.49	12038.1
KMW0232	C9H18O2	Octanoic acid, methyl ester	Ester	111-11-5	1126.0	19797	556493	536420	469527	427875	440309
KMW0231	C6H8O3	Furaneol	Ketone	3658-77-3	1070.0	1.29276e+06	912752	632150	694609	685119	668142
KMW0214	C6H6N2O	Acetylpyrazine	Heterocyclic compound	22047-25-2	1023.0	1.02228e+06	569072	408844	309755	296456	284981
KMW0212	C8H8O	Benzeneacetaldehyde	Aldehyde	122-78-1	1045.59613319012	30558.9	290057	61003.6	59100	65039.4	55397.5
KMW0207	C6H8OS	2-Furanmethanethiol, 5-methyl-	Alcohol	59303-05-8	995.0	9030.07	5048.87	4563.87	4001	4120.49	3753.7
KMW0205	C7H12O	Cyclohexene, 1-methoxy-	Ether	931-57-7	1014.0	10555.9	55543.2	8449.25	8363.75	24706.2	7412.12
KMW0203	C7H7NO	Ethanone, 1-(2-pyridinyl)-	Ketone	1122-62-9	1034.0	4750.34	3264.27	3390.05	3012.24	7085.68	6463.5
KMW0202	C8H18O	3-Octanol	Alcohol	589-98-0	993.0	1843.59	7579.14	7937.59	7758.23	6721.44	6425.34
KMW0191	C8H16O2	Hexanoic acid, ethyl ester	Ester	123-66-0	999.217527386541	10509.4	2.2494e+06	2.68185e+06	2.34406e+06	2.2914e+06	2.21929e+06
KMW0188	C4H8S2	2-Methyl-1,3-dithiacyclopentane	Heterocyclic compound	5616-51-3	1026.0	29019	15929	11494	9045.04	8533.98	8423.86
KMW0151	C6H12O3	Butanoic acid, 3-hydroxy-, ethyl ester	Ester	5405-41-4	943.0	127.676	848.807	8520.63	4162.2	9457.25	6378.14
KMW0186	C8H16O	Octanal	Aldehyde	124-13-0	1003.27604726101	1763.57	31818.3	36205.4	32356.1	31294.4	30823.8
KMW0181	C10H16O	2,3-Dehydro-1,8-cineole	Terpenoids	92760-25-3	991.0	6319.1	4659.71	5086.75	7353.84	7316.56	9677.58
KMW0177	C8H12O	(5Z)-Octa-1,5-dien-3-one	Ketone	65767-22-8	984.0	144516	15395.3	43884.4	39297.7	43253	53067.8
KMW0175	C6H6O	Phenol	Phenol	108-95-2	980.699008868023	195549	139661	112644	93460.2	120605	106313
KMW0170	C8H14O	1-Octen-3-one	Ketone	4312-99-6	979.0	1411.61	5141.84	9473.41	7046.66	5559.7	8710.62
KMW0167	C5H8OS	3(2H)-Thiophenone, dihydro-2-methyl-	Ketone	13679-85-1	996.0	609.111	26218.6	31012	27721.6	26936.7	26011.2
KMW0161	C8H16O	3-Octanone	Ketone	106-68-3	986.0	9346.09	13664.9	23055	24424.1	26901.9	37344.3
KMW0160	C4H10OS	1-Propanol, 3-(methylthio)-	Alcohol	505-10-2	978.27657378741	4649.56	202509	528385	297260	629320	564372
KMW0158	C7H6O	Benzaldehyde	Aldehyde	100-52-7	962.460896767466	45305	70513.4	29743.8	41805.4	38563.2	49504.2
KMW0154	C5H12O	2-Pentanol	Alcohol	6032-29-7	699.009384775808	327005	3.56183e+07	5.53857e+07	3.30522e+07	5.46124e+07	4.93594e+07
KMW0472	C8H7N	Indole	Heterocyclic compound	120-72-9	1298.64937871421	403.51	42715.9	192825	261114	262886	249847
KMW0477	C4H6O2	Butyrolactone	Ester	96-48-0	912.043795620438	1103.04	13167	76266.9	27275	85917.7	49408.3
KMW0717	C8H14O6	(+)-Diethyl L-tartrate	Ester	87-91-2	1355.0	12053	8130.42	7049.7	5231.96	4650.86	4253.88
KMW0708	C15H26O	7-epi-a-Eudesmol	Terpenoids	123123-38-6	1658.0	232606	178283	351148	609017	780198	1.0419e+06
KMW0697	C16H32O	Hexadecanal	Aldehyde	629-80-1	1820.31029619182	53049.7	60319.9	66995.3	65689.7	66553.5	61050.4
KMW0685	C15H26O	trans-Farnesol	Terpenoids	106-28-5	1722.0	2592.58	6971.14	13132.1	19548.4	21477.3	21753.7
KMW0684	C12H22O2	.delta.-Dodecalactone	Ester	713-95-1	1720.0	12934	44281.3	14636.9	17514.9	38848.2	18061.7
KMW0678	C15H26O	4,8-Methanoazulen-9-ol, decahydro-2,2,4,8-tetramethyl-, stereoisomer	Terpenoids	4586-22-5	1566.0	147177	124396	129593	119238	108395	115027
KMW0676	C16H32O2	Tetradecanoic acid, ethyl ester	Ester	124-06-1	1793.0	13335.7	4.03028e+06	6.11347e+06	6.5242e+06	6.20852e+06	6.50701e+06
KMW0674	C12H24O	trans-2-Dodecen-1-ol	Alcohol	69064-37-5	1478.0	916684	1.102e+06	826288	756806	871480	686546
KMW0671	C15H26O	(1R,4R)-1-methyl-4-(6-Methylhept-5-en-2-yl)cyclohex-2-enol	Terpenoids	58334-55-7	1616.0	12068.6	1881.04	7182.55	13980.1	15066.1	20971.4
KMW0668	C10H8O3	2H-1-Benzopyran-2-one, 7-methoxy-	Heterocyclic compound	531-59-9	1742.65350877193	8294.45	6062.28	4560.33	4004.48	4177.55	3846.17
KMW0665	C16H32O2	n-Butyl laurate	Ester	106-18-3	1786.0	18318.8	117312	176225	186576	179446	186057
KMW0664	C15H26O	3-Cyclohexen-1-ol, 1-(1,5-dimethyl-4-hexenyl)-4-methyl-	Terpenoids	15352-77-9	1671.0	73479.6	80516.8	84947.9	90304	93545.8	97411.6
KMW0662	C13H18O2	4-Oxo-β-ionone	Terpenoids	29790-29-2	1659.0	7903.67	6002.97	11061.7	18753.1	24172.1	32337.7
KMW0660	C12H20O2	2(3H)-Furanone, dihydro-5-(2-octenyl)-, (Z)-	Ester	18679-18-0	1662.0	9181.96	9181.96	57589.5	96396.1	120958	166433
KMW0654	C15H30O2	Methyl tetradecanoate	Ester	124-10-7	1728.1798245614	30017.9	109878	94547.1	109484	98946.4	115785
KMW0653	C15H26O2	Pentanoic acid, 3,7-dimethyl-2,6-octadienyl ester, (E)-	Ester	10402-47-8	1659.0	25284.3	24428	43962.7	68634.3	86629.7	112476
KMW0646	C15H28O2	Citronellyl valerate	Ester	7540-53-6	1625.0	73610	111346	261074	404730	495167	670564
KMW0640	C14H28O	Tetradecanal	Aldehyde	124-25-4	1613.0	7580.76	5685.85	6963.95	6783.21	4938.9	5025.86
KMW0639	C13H20O2	3-Buten-2-one, 4-(2,2,6-trimethyl-7-oxabicyclo[4.1.0]hept-1-yl)-	Terpenoids	23267-57-4	1473.0	172551	126137	125361	104564	94646	102094
KMW0637	C11H20O2	2H-Pyran-2-one, 6-hexyltetrahydro-	Ester	710-04-3	1609.0	6430.12	18486.5	5628.6	6664.3	14578.6	6228.73
KMW0636	C15H24O	1H-3a,7-Methanoazulen-5-ol, octahydro-3,8,8-trimethyl-6-methylene-	Terpenoids	28231-03-0	1610.0	24486.3	19240.1	22156.1	27250.4	29666.8	38426.1
KMW0631	C15H26O	Guaiol	Terpenoids	489-86-1	1596.0	15194	20690.2	41447.7	63501.7	73378.2	86528.1
KMW0629	C12H26O	1-Dodecanol	Alcohol	112-53-8	1474.0	701925	513947	467982	380476	340371	344624
KMW0622	C15H24	Cyclohexene, 3-(1,5-dimethyl-4-hexenyl)-6-methylene-, [S-(R*,S*)]-	Terpenoids	20307-83-9	1524.0	589733	444019	462473	414378	398488	440534
KMW0712	C11H20O2	2(3H)-Furanone, 5-heptyldihydro-	Ester	104-67-6	1577.0	7441.62	21820.6	17486.4	20104.9	23598.2	20685.9
KMW0721	C18H36O	Octadecanal	Aldehyde	638-66-4	2021.0	1362.94	95392.3	150947	205495	214177	222042
KMW0722	C8H8O	4-Vinylphenol	Phenol	2628-17-3	1223.0	19148.4	26366.3	42950.4	55820.2	59467.3	61792.7
NMW0059	C5H6N2	4-Aminopyridine	Heterocyclic compound	504-24-5	1158.0	609554	494966	420507	433106	445512	437435
NMW0055	C10H18O	6-Octenal, 3,7-dimethyl-, (R)-	Terpenoids	2385-77-5	1153.0	64313.7	70048.8	44591.3	46083.4	54286.7	44703.6
NMW0054	C4H8O2S	Propanoic acid, 3-(methylthio)-	Acid	646-01-5	1092.91845493562	12521.6	20912.1	22190.1	23636.3	22846.5	22300
NMW0052	C10H14O	2-Methyl-6-methyleneocta-2,7-dien-4-one	Terpenoids	539-70-8	1145.0	869610	714778	594207	609398	624764	599956
NMW0042	C8H16O2	Valproic Acid	Acid	99-66-1	1116.0	9522.91	575672	928466	970299	1.00829e+06	971821
NMW0041	C11H18	(E)-4,8-Dimethylnona-1,3,7-triene	Terpenoids	19945-61-0	1116.0	33797.8	20648.5	16437.3	11945.5	11039.6	11028.5
NMW0035	C8H11N	Benzenamine, N,N-dimethyl-	Amine	121-69-7	1101.0	10205.4	7524.52	7619.42	8552.15	9109.53	10350.8
NMW0033	C5H5NO	2(1H)-Pyridinone	Ketone	142-08-5	1094.0	546830	408480	378799	407097	412384	427530
NMW0031	C8H15NO	Hygrine	Heterocyclic compound	496-49-1	1092.0	9917.13	7458.04	6716.86	7158.68	7207.54	7011.91
NMW0026	C4H8S2	1,4-Dithiane	Heterocyclic compound	505-29-3	1068.0	5423.5	9476.45	10789.5	10940.4	12805.7	13932.9
NMW0025	C8H8O2	Acetic acid, phenyl ester	Ester	122-79-2	1061.97636949517	2.27768e+06	2.77467e+06	3.16198e+06	3.65808e+06	4.04238e+06	4.57387e+06
NMW0022	C8H10O	Benzenemethanol, .alpha.-methyl-	Alcohol	98-85-1	1061.20597652081	509614	622355	704705	817840	901400	1.01953e+06
NMW0021	C6H8N2	2-Pyridinemethanamine	Heterocyclic compound	3731-51-9	1054.0	118586	81576.8	62414	63704.1	65370.9	61726.2
NMW0019	C8H19N	1-Octanamine	Amine	111-86-4	1045.0	232645	161320	127373	130703	135216	129060
NMW0012	C9H12	Benzene, 1,2,3-trimethyl-	Aromatics	526-73-8	1024.22625400213	175588	98512.9	71265.1	53718.4	52446.1	49345.4
NMW0011	C8H6O	Benzofuran	Heterocyclic compound	271-89-6	1000.0	6666.67	6183.07	5204.05	4311.38	5099.52	4113.17
NMW0008	C8H14O4	Hexanedioic acid, dimethyl ester	Ester	627-93-0	1243.0	1501.15	12769.6	25147.5	24386.3	23241.2	22356
NMW0004	C10H18O2	1,2-Cyclohexanediol, 1-methyl-4-(1-methylethenyl)-	Terpenoids	1946-00-5	1321.0	209483	636078	280760	312124	457521	304952
NMW0003	C15H22O	2,6,9,11-Dodecatetraenal, 2,6,10-trimethyl-, (E,E,E)-	Terpenoids	17909-77-2	1752.0	80195.9	51054.2	38407.7	35414.5	35808.8	33748.4
KMW0737	C13H20O2	2-Cyclohexen-1-one, 4-(3-hydroxy-1-butenyl)-3,5,5-trimethyl-	Ketone	34318-21-3	1647.0	128090	114738	148051	203797	240832	299573
KMW0731	C22H46	Docosane	Hydrocarbons	629-97-0	2200.0	1710.32	166364	278674	310699	316135	312544
KMW0619	C14H24O2	Butanoic acid, 3,7-dimethyl-2,6-octadienyl ester, (E)-	Ester	106-29-6	1562.0	36783.8	46469.1	54926.8	65661.5	62871.6	65310.3
KMW0615	C9H16O2	2(3H)-Furanone, 5-butyldihydro-4-methyl-, cis-	Ketone	55013-32-6	1337.0	4978.4	9392.99	5913.56	6365.16	7394.21	5942.2
KMW0613	C15H24	.alpha.-Farnesene	Terpenoids	502-61-4	1508.0	106721	89415.6	76287.2	68208.3	63234.6	65113.9
KMW0538	C13H22O2	Isobornyl propionate	Ester	2756-56-1	1388.0	469304	2.84685e+06	5.01939e+06	4.73992e+06	4.56279e+06	4.59324e+06
KMW0534	C12H24O2	Butyl caprylate	Ester	589-75-3	1389.0	38529.6	847882	1.52867e+06	1.45304e+06	1.40595e+06	1.41951e+06
KMW0531	C9H16O	3,6-Nonadien-1-ol, (E,Z)-	Alcohol	56805-23-3	1156.0	670011	543568	453829	465963	473757	463272
KMW0523	C11H24O	1-Undecanol	Alcohol	112-42-5	1371.0	119440	77361.6	72491.6	59223.7	52699.2	51852
KMW0521	C9H16O2	2(3H)-Furanone, dihydro-5-pentyl-	Ester	104-61-0	1368.028713418	2794.15	57439	2794.15	10104.9	45422.2	7457.12
KMW0515	C12H22O2	6-Octen-1-ol, 3,7-dimethyl-, acetate	Terpenoids	150-84-5	1353.73626373626	21598	23970.9	29544.4	20985	17129	14433.8
KMW0514	C11H14O2	Benzenepropanoic acid, ethyl ester	Ester	2021-28-5	1353.0	114002	103879	106999	82750.1	73916.5	68828.2
KMW0512	C15H24	.alpha.-Cubebene	Terpenoids	17699-14-8	1351.0	702780	491749	452179	339634	296218	278779
KMW0509	C15H24	Cyclohexene, 4-ethenyl-4-methyl-3-(1-methylethenyl)-1-(1-methylethyl)-, (3R-trans)-	Terpenoids	20307-84-0	1338.0	5.00716e+06	4.15535e+06	3.86264e+06	2.87048e+06	2.36533e+06	2.17039e+06
KMW0508	C10H14O	p-Cymen-7-ol	Alcohol	536-60-7	1295.29983792545	19306.7	34009.1	88204.6	150423	186310	224565
KMW0504	C9H10O	Benzene, 1-ethenyl-4-methoxy-	Ether	637-69-4	1156.0	120849	97151	80398.7	83968.3	86059.4	84352.2
KMW0503	C8H9NO2	Methyl anthranilate	Ester	134-20-3	1348.50993377483	430121	310552	285367	219679	199072	188610
KMW0500	C11H14O2	Butanoic acid, phenylmethyl ester	Ester	103-37-7	1347.0	885285	610330	553353	414823	366543	348618
KMW0498	C10H18O2	4-Oxodecanal	Aldehyde	43160-78-7	1333.0	51439.6	123706	59108.1	66238.5	87992.1	60413.2
KMW0494	C11H22O2	Decanoic acid, methyl ester	Ester	110-42-9	1326.0	27856.2	227907	299063	273079	280991	278430
KMW0493	C9H10O2	2-Methoxy-4-vinylphenol	Phenol	7786-61-0	1316.0	439197	1.16217e+07	4.95496e+07	6.77573e+07	7.05985e+07	6.5101e+07
KMW0492	C6H10O2	2(3H)-Furanone, 5-ethyldihydro-	Ester	695-06-7	1054.85592315902	25199.2	149716	87275.8	90855.9	148868	93424.1
KMW0491	C9H10O2	Hydrocinnamic acid	Acid	501-52-0	1336.25827814569	84071.1	68643.3	61825.5	46188.8	38293.2	35041.6
KMW0490	C9H16O2	trans-3-Methyl-4-octanolide	Ester	39638-67-0	1288.0	14217.1	57551.3	19049.5	24330.5	40992.8	28064.1
KMW0488	C13H28	Tridecane	Hydrocarbons	629-50-5	1309.0	16412.4	35894.9	27265.8	27336.6	26738.1	26294.3
KMW0485	C13H26O2	Undecanoic acid, ethyl ester	Ester	627-90-7	1494.0	7147.71	41461.4	95920.7	115028	117619	139155
KMW0483	C11H22O	Undecanal	Aldehyde	112-44-7	1308.44370860927	1093.91	8366.21	21595.8	29372.2	30959.8	28469.6
KMW0481	C11H22O2	Acetic acid, nonyl ester	Ester	143-13-5	1309.0	1220.65	9647.54	33418.8	45935.2	44471.6	44459.1
KMW0539	C6H8O2	2(5H)-Furanone, 5-ethyl-	Ketone	2407-43-4	966.0	204070	148416	130097	127180	129964	126815
KMW0540	C10H12O2	Eugenol	Phenol	97-53-0	1362.36263736264	16466.2	59480.6	165581	330213	464692	589147
KMW0542	C12H24O2	Decanoic acid, ethyl ester	Ester	110-38-3	1395.63776918829	39050.6	3.45778e+07	6.66813e+07	6.28125e+07	6.07712e+07	6.17183e+07
KMW0578	C15H26O2	Butanoic acid, 3-methyl-, 1-ethenyl-1,5-dimethyl-4-hexenyl ester	Ester	1118-27-0	1464.0	1.27845e+06	903977	826942	625102	552500	532727
KMW0605	C15H26O2	Pentanoic acid, 1-ethenyl-1,5-dimethyl-4-hexenyl ester	Ester	10471-96-2	1510.0	302373	214359	194318	149626	132692	132806
KMW0602	C15H32	Pentadecane	Hydrocarbons	629-62-9	1499.37178754997	177576	270191	148848	130073	181524	110208
KMW0599	C13H26O2	Dodecanoic acid, methyl ester	Ester	111-82-0	1526.0	7475.39	8171.03	5095.61	7114.2	6296.92	7292
KMW0594	C14H28O2	Dodecanoic acid, ethyl ester	Ester	106-33-2	1594.80906921241	25916.7	1.66764e+07	3.44125e+07	4.00584e+07	3.8285e+07	4.08835e+07
KMW0589	C15H24	Humulene	Terpenoids	6753-98-6	1466.78101772441	1.08914e+06	927832	878973	745084	671064	644736
KMW0585	C14H26O2	Citronellyl isobutyrate	Terpenoids	97-89-2	1483.0	1.4118e+06	1.12228e+06	1.04332e+06	869286	777699	776481
KMW0577	C10H16O2	2H-Pyran-2-one, 5,6-dihydro-6-pentyl-	Ketone	54814-64-1	1501.0	92293.6	80933.2	72367.2	57948.1	51944.2	53947.9
KMW0545	C12H24O	Dodecanal	Aldehyde	112-54-9	1409.0	11029.7	35807.4	12023.8	10093.7	22499.5	9976.44
KMW0571	C14H28O2	Butyl caprate	Ester	30673-36-0	1590.0	9098.67	462930	894542	1.027e+06	986118	1.04423e+06
KMW0568	C10H18O2	2H-Pyran-2-one, tetrahydro-6-pentyl-	Ester	705-86-2	1502.44630071599	19633.7	62155	21793.1	24422.3	50904.2	23739.2
KMW0565	C15H24	Caryophyllene	Terpenoids	87-44-5	1432.4957167333	917177	607914	568956	460898	384420	366421
KMW0564	C15H24	.alpha.-Guaiene	Terpenoids	3691-12-1	1437.0	615959	459166	410718	311596	273921	268754
KMW0561	C10H18O2	2(3H)-Furanone, 5-hexyldihydro-	Ester	706-14-9	1473.78640776699	91321.2	55616.5	47899.4	35967.7	28935.1	28832.7
KMW0558	C14H24O2	1,5-Dimethyl-1-vinyl-4-hexenyl butyrate	Ester	78-36-4	1418.0	124864	91754	83607.6	65369.9	59602.6	61223.5
KMW0557	C9H10O3	Benzoic acid, 2-hydroxy-, ethyl ester	Ester	118-61-6	1276.4451647758	974.79	2497.43	4947.62	8202.73	10588.7	16368.5
KMW0552	C15H24	(-)-.beta.-Bourbonene	Terpenoids	5208-59-3	1384.0	293769	267443	156360	148478	171718	434384
KMW0550	C13H20O	Damascone, .beta.-	Terpenoids	23726-91-2	1413.0	5.38146e+06	4.2933e+06	4.14725e+06	3.51102e+06	3.11729e+06	3.31264e+06
KMW0549	C12H22O	4a(2H)-Naphthalenol, octahydro-4,8a-dimethyl-,(4.alpha.,4a.alpha.,8a.beta.)-	Alcohol	19700-21-1	1430.0	8532.08	18581	6602.79	5679.72	13150.1	5697.21
GMW0313	C14H18O2	Butanoic acid, 3-methyl-, 3-phenyl-2-propenyl ester	Ester	140-27-2	1686.0	29036.7	111250	39632.3	47417.4	114057	34724.4
GMW0310	C15H24	Bicyclo[7.2.0]undec-4-ene, 4,11,11-trimethyl-8-methylene-	Hydrocarbons	13877-93-5	1490.0	193324	219593	220813	193961	135265	135188
WMW0208	C10H16O2	2H-Pyran-2-one, tetrahydro-6-(2-pentenyl)-, (Z)-	Heterocyclic compound	25524-95-2	1518.0	28017.8	73660	45903.2	56622.6	80352.1	61113.2
D254	C15H24O	2H-2,4a-Methanonaphthalen-8(5H)-one, 1,3,4,6,7,8a-hexahydro-1,1,5,5-tetramethyl-	Terpenoids	23787-90-8	1613.0	13140.6	12724.7	12119.4	12996.8	13678	11641.6
D251	C20H32	Hibaene	Terpenoids	2359-73-1	1941.0	2782.23	174754	17140.9	24866.8	28118.7	30224
D249	C11H14O3	Ethanol, 2-phenoxy-, propanoate	Ester	23495-12-7	1442.0	1260.34	184552	331867	310086	269500	273122
D247	C4H7NS	Thiazole, 4,5-dihydro-2-methyl-	Heterocyclic compound	2346-00-1	878.0	565.741	21136.2	76005.7	40993.6	28547.2	15470.8
D245	C10H14O	4-Phenyl-2-butanol	Alcohol	2344-70-9	1262.35167206041	2474.72	1.91288e+06	4.76637e+06	2.54058e+06	1.56973e+06	458213
D243	C15H22O2	(5a.alpha.,9a.beta.,9b.beta.)-5,5a,6,7,8,9,9a,9b-octahydro-6,6,9a-trimethylnaphtho[1,2-c]furan-1-(3H)-one (drimenin)	Heterocyclic compound	2326-89-8	1941.0	27800	356731	420955	711899	737147	720050
D241	C15H26O	3-Cyclohexene-1-methanol, .alpha.,4-dimethyl-.alpha.-(4-methyl-3-pentenyl)-, [R-(R*,R*)]-	Terpenoids	23178-88-3	1683.0	351.134	2064.29	4988.83	9149.73	11410.1	16917.2
D24	C6H7NO2S	Benzenesulfonamide	Amine	98-10-2	1525.0	366771	265710	239003	203382	197397	201096
D226	C12H24O	2-Dodecanone	Ketone	6175-49-1	1395.0	14331.8	20271.3	17577.1	18360	16332.5	16657.1
D222	C11H20O2	Hexanoic acid, 3-methyl-2-butenyl ester	Ester	76649-22-4	1284.0	2286.55	10038.7	4033.62	5756.94	9728.47	9293.66
D218	C7H12O2	Cyclohexanecarboxylic acid	Acid	98-89-5	1121.30620985011	6883.26	78341.5	72018	60782.5	55952.1	56000
D216	C14H22O	.alpha.-Irone	Terpenoids	79-69-6	1526.0	379421	279064	276457	239920	221238	250688
D215	C15H26O2	Daucol	Terpenoids	887-08-1	1638.0	193454	145646	142471	174230	191776	209885
D213	C12H8O	2,4-Hexadiyn-1-one, 1-phenyl-	Ketone	495-74-9	1637.0	399.403	3816.93	2211.01	2341.41	4188.59	1820.84
D211	C4H10N2	Piperazine	Heterocyclic compound	110-85-0	852.0	28258	34105.1	33657	49556.7	32739.6	37979.2
D210	C6H5NO2	Benzene, nitro-	Nitrogen compounds	98-95-3	1080.0	72705.9	88151.8	98420.5	111344	124486	135814
D204	C13H26O2	Pentyl octanoate	Ester	638-25-5	1484.0	245461	181646	180618	142438	126736	131596
D203	C11H22O2	cis-4-Hepten-1-al diethyl acetal	Ether	18492-65-4	1187.0	1195.6	162272	192163	178629	174051	167065
D202	C9H16O2	3-Hexen-1-ol, propanoate, (Z)-	Ester	33467-74-2	1101.0	39646.3	28336.7	34832.7	30537.5	34813.6	32291.8
D201	C20H38O2	Ethyl Oleate	Ester	111-62-6	2168.0	7693.62	860027	1.40885e+06	1.56602e+06	1.5855e+06	1.56765e+06
D200	C7H8O2	Benzenemethanol, 3-hydroxy-	Alcohol	620-24-6	1346.2472406181	105269	78015.1	78933.3	58142.3	49675.5	45243.7
D194	C12H10O	o-Hydroxybiphenyl	Phenol	90-43-7	1523.26968973747	4692.25	4607.72	3547.73	3650.35	3538.64	3346.22
D191	C10H14O2	2-Hexanoylfuran	Heterocyclic compound	14360-50-0	1239.0	4.90703e+06	3.44425e+06	3.0424e+06	3.15474e+06	3.20805e+06	3.1354e+06
D190	C4H4N2	Pyrazine	Heterocyclic compound	290-37-9	726.191723415401	102.186	8422.98	320.57	329.926	102.186	3392.8
D253	C7H8N2O	2-Acetyl-3-methylpyrazine	Heterocyclic compound	23787-80-6	1086.0	9169.44	8158.07	8829.35	9543.05	10394.6	11686.9
D262	C7H14S2	(Z)-sec-Butyl propenyl disulfide	Sulfur compounds	24351-70-0	1149.0	5248.29	8469.99	4957.24	4459.33	4955.04	3564.8
D347	C14H28O2	n-Capric acid isobutyl ester	Ester	30673-38-2	1546.30512514899	7421.23	13456.3	10815	11738.6	13684.3	11395.4
D265	C12H23N	Dodecanenitrile	Nitrogen compounds	2437-25-4	1490.0	18649.2	40882.5	16147.2	15711.1	31002.2	18784.2
D340	C12H16O	3-Hexanone, 1-phenyl-	Ketone	29898-25-7	1424.0	288077	229181	252537	306320	348104	461684
D334	C12H22O3	n-Hexylacetoacetic acid ethyl ester	Ester	29214-60-6	1437.0	490.615	20162.7	35840.5	33492.4	28349.5	29319.9
D328	C15H22	(5R,10R)-10-Methyl-6-methylene-2-(propan-2-ylidene)spiro[4.5]dec-7-ene	Terpenoids	28908-27-2	1495.0	669797	702289	581177	546524	410446	511301
D325	C15H22O	(3R,3aR,7S,8aS)-3,6,8,8-Tetramethyl-4,7,8,8a-tetrahydro-1H-3a,7-methanoazulen-2(3H)-one	Terpenoids	288249-25-2	1640.0	235143	207994	272506	357472	412898	508967
D322	C15H22O	(3S,3aR,6R,8aS)-3,7,7-Trimethyl-8-methylenehexahydro-1H-3a,6-methanoazulen-2(3H)-one	Terpenoids	28624-27-3	1669.0	21271.9	22262.7	24665.9	26334	27986.6	30943.4
D320	C15H26O	(3E,7E)-1,5,5,8-Tetramethylcycloundeca-3,7-dienol	Terpenoids	28446-26-6	1614.0	4606.77	8070.39	10647.2	13603.3	12457.9	12689.5
D319	C15H26O	.beta.-Acorenol	Terpenoids	28400-11-5	1636.0	20805.3	15291.8	18373.4	24040.8	31499.7	36100.7
D316	C10H16	Adamantane	Hydrocarbons	281-23-2	1116.0	57123	757842	1.17606e+06	1.23716e+06	1.26865e+06	1.23278e+06
D311	C10H16O	3-p-Menthen-7-al	Aldehyde	27841-22-1	1169.0	333914	274032	230998	234759	240566	232970
D304	C20H30O2	(1S,4aR,5S,8aR)-1,4a-Dimethyl-6-methylene-5-((E)-3-methylpenta-2,4-dien-1-yl)decahydronaphthalene-1-carboxylic acid	Terpenoids	2761-77-5	2385.0	120.66	2820.7	3643.95	5270.48	5143.67	5213.17
D303	C14H26O2	2H-Pyran-2-one, tetrahydro-6-nonyl-	Ketone	2721-22-4	1929.0	20286.5	90421.6	23728.9	27103.7	63815.8	26878.2
D30	C10H18O2	1-Octen-3-yl-acetate	Ester	2442-10-6	1111.0	20064.7	61135.3	78508.4	81589.7	80520.8	79581.2
D299	C10H18O	Ethanol, 2-(3,3-dimethylcyclohexylidene)-, (Z)-	Alcohol	26532-23-0	1225.0	330691	487724	707280	964159	1.01917e+06	1.11326e+06
D295	C10H12O	Benzene, 1-methoxy-4-(1-propenyl)-, (Z)-	Ether	25679-28-1	1254.0	467.981	8102.15	13171	13660.8	13940	13424.2
D292	C15H24	Bicyclo[2.2.1]heptane, 2-methyl-3-methylene-2-(4-methyl-3-pentenyl)-, (1S-endo)-	Terpenoids	25532-78-9	1448.0	120016	81425.5	68895	46695.2	39508.6	41870.6
D285	C13H22O3	Cyclopentaneacetic acid, 3-oxo-2-pentyl-, methyl ester	Ester	24851-98-7	1665.06024096385	2231.79	3323.59	6637.2	10239.4	14009.4	17152.2
D282	C15H26O2	Citronellyl tiglate	Terpenoids	24717-85-9	1658.0	14715	55138.5	142646	237008	299325	405068
D281	C17H26O	Avocadynofuran	Heterocyclic compound	24708-33-6	1827.0	7746.35	9779.08	11289.9	10770.2	10552.6	10053.5
D276	C10H14O	Bicyclo[3.1.0]hex-3-en-2-one, 4-methyl-1-(1-methylethyl)-	Terpenoids	24545-81-1	1171.0	367.411	16298.5	49204.1	94090.7	126743	199908
D274	C10H8O2	2H-1-Benzopyran-2-one, 3-methyl-	Ketone	2445-82-1	1490.0	2.71524e+06	2.36374e+06	2.32063e+06	1.97335e+06	1.71814e+06	1.70247e+06
D27	C9H9NS	Benzene, (2-isothiocyanatoethyl)-	Ester	2257-09-2	1469.0	805216	785392	748689	656696	597288	562429
D268	C6H10S4	Tetrasulfide, di-2-propenyl	Sulfur compounds	2444-49-7	1532.0	7294.91	9494.29	9655.51	8747.62	9266.27	9903.74
D19	C12H10O	2-Naphthyl methyl ketone	Ketone	93-08-3	1620.0	2983.84	2770.89	5892.08	9186.58	10558.8	13343.8
D187	C6H6O2	Resorcinol	Phenol	108-46-3	1277.65785213168	490.606	10659.4	2770.83	2120.66	6661.2	2470.14
D180	C17H25NO2	Citronellyl anthranilate	Ester	68555-57-7	2191.0	1833.1	125474	164512	199953	210130	206534
D18	C11H10O	Naphthalene, 2-methoxy-	Ether	93-04-9	1458.0	67258.2	52931.4	50465.9	39805	35968.9	36114.8
D123	C15H14O	2-Propanone, 1,3-diphenyl-	Ketone	102-04-5	1780.0	22068.2	19697.2	19663.2	19471.8	18256	19129.1
D121	C15H14O2	Benzeneacetic acid, 4-methylphenyl ester	Ester	101-94-0	1799.0	46269.5	49669.2	48853.9	48070.3	50953.8	48027.9
D120	C15H20O	Octanal, 2-(phenylmethylene)-	Acid	101-86-0	1727.82037239869	4026.29	12198.2	10984.6	12793.3	12157.8	13123.6
D119	C14H20O	2-Benzylidene-1-heptanol	Alcohol	101-85-9	1676.0	69534.9	66516.9	72088.7	84336.4	84466.8	93920.4
D112	C9H10O2	Benzeneacetic acid, methyl ester	Ester	101-41-7	1178.0	3728.61	273284	918421	1.79006e+06	2.42121e+06	3.84734e+06
D111	C10H10O	2-Propenal, 2-methyl-3-phenyl-	Aldehyde	101-39-3	1309.0	2214.25	45060.7	197950	270472	281102	260136
D110	C10H16O2	Bicyclo[3.1.1]heptan-3-one, 2-hydroxy-2,6,6-trimethyl-	Ketone	10136-65-9	1256.0	34420.7	158237	27386	30250.3	84142.2	25723.7
D106	C10H10O2	Ethanone, 1,1'-(1,4-phenylene)bis-	Ketone	1009-61-6	1451.0	757777	464098	404381	293256	270903	272637
D103	C14H20O2	Butanoic acid, 1,1-dimethyl-2-phenylethyl ester	Ester	10094-34-5	1493.0	120551	330208	112948	123229	211628	115020
D1026	C15H28O3	1,7-Dioxacycloheptadecan-8-one	Ketone	3391-83-1	1917.0	38416.2	69792.2	48849.9	53976.6	58285.2	52950.4
CY_234	C8H6O4	1,2-Benzenedicarboxylic acid	Acid	88-99-3	1621.0	2100.72	2804.12	7145.11	11335.8	13894	18481.2
CY_230	C6H10O3	2(3H)-Furanone, dihydro-3-hydroxy-4,4-dimethyl-, (.+/-.)-	Heterocyclic compound	79-50-5	1032.0	43070.6	28159.4	25407.4	26188.9	25446.1	26515.9
CY_023	C12H8O	Dibenzofuran	Heterocyclic compound	132-64-9	1515.0	29741.1	22075.8	20712.8	17065.6	14505.5	14078
BPMW021	C14H12O3	Benzyl 4-hydroxybenzoate	Ester	94-18-8	2157.20620842572	482.033	14829.4	17412.3	19637.8	19846.6	20315
BPMW014	C11H20O4	Nonanedioic acid, dimethyl ester	Ester	1732-10-1	1549.01492537313	10509.1	17821.1	15296.9	16375.5	17092.5	16586.5
BPMW013	C9H10O4	2-Hydroxyethyl salicylate	Ester	87-28-5	1543.56672651107	42022.3	25914.6	24825.8	21137.2	19313.4	23709.5
BPMW012	C7H5NO2	2(3H)-Benzoxazolone	Ester	59-49-4	1527.64179104478	74640.5	54783.3	53162	45381.9	42723.3	46395
BPMW009	C7H8N2O	3-Pyridinecarboxamide, N-methyl-	Heterocyclic compound	114-33-0	1437.49284487693	85598.5	70052.2	71603	56123.1	48679.3	49612.3
BPMW007	C9H10O2	m-Tolylacetic acid	Acid	621-36-3	1341.90528634361	1.30916e+06	1.06118e+06	980443	722733	594998	543925
D1246	C8H14O2	2-Butenoic acid, 2-methyl-, propyl ester, (Z)-	Ester	53082-57-8	987.0	658.11	101149	120166	105520	102455	99363.3
D125	C12H16O2	Benzeneacetic acid, 2-methylpropyl ester	Ester	102-13-6	1393.0	142048	208029	274837	244110	231481	227921
D126	C15H14O2	Benzeneacetic acid, phenylmethyl ester	Ester	102-16-9	1818.0	555439	593264	580634	573882	604185	565727
D1612	C12H14O3	Oxiranecarboxylic acid, 3-methyl-3-phenyl-, ethyl ester	Aldehyde	77-83-8	1524.0	402196	289969	279221	243944	227066	245941
D178	C15H24O	(1R,3aR,5aR,9aS)-1,4,4,7-Tetramethyl-1,2,3,3a,4,5a,8,9-octahydrocyclopenta[c]benzofuran	Terpenoids	104188-25-2	1544.0	323801	217035	192297	145652	126465	122910
D1751	C12H16O	Ethanone, 1-[4-(1,1-dimethylethyl)phenyl]-	Ketone	943-27-1	1416.0	284473	207427	191578	145428	129949	120726
D1750	C11H14O3	Butylparaben	Ester	94-26-8	1730.54945054945	1132.81	3971.59	6266.94	7894.1	8984.47	8413.46
D1745	C10H12O3	Propylparaben	Ester	94-13-3	1628.77428998505	15299	14023.4	14917.4	52876.9	25905.8	101525
D1738	C12H12O	Naphthalene, 2-ethoxy-	Ether	93-18-5	1530.0	2241.31	68805.1	117904	123953	110880	120491
D1732	C12H20O2	Acetic acid, 1,7,7-trimethyl-bicyclo[2.2.1]hept-2-yl ester	Ester	92618-89-8	1288.0	4012.4	5963.62	8139.06	11133.9	13640.8	15226.1
D171	C13H18O	3-(4-Isopropylphenyl)-2-methylpropionaldehyde	Aldehyde	103-95-7	1464.0	1.8739e+06	1.33614e+06	1.21413e+06	921515	810516	765906
D1666	C12H22O	Cyclododecanone	Ketone	830-13-7	1502.0	666323	519542	465855	367088	296115	249258
D163	C10H14O2	dl-Camphoroquinone	Terpenoids	10373-78-1	1306.0	31256.8	35971	32293.5	33585.9	34897.6	34519.5
D157	C13H16O2	Propanoic acid, 2-methyl-, 3-phenyl-2-propenyl ester	Ester	103-59-3	1586.0	19434.7	34530.6	55430.9	62729.3	61114.2	63495.6
D133	C11H22O2	4-Heptanol, 2,6-dimethyl-, acetate	Ester	10250-45-0	1092.0	1.56672e+06	1.17356e+06	1.07233e+06	1.1508e+06	1.16732e+06	1.18758e+06
D156	C13H18O2	Propanoic acid, 2-methyl-, 3-phenylpropyl ester	Ester	103-58-2	1408.0	7791.23	5134.46	4714.68	3442.7	2687.11	2712.81
D155	C17H16O2	2-Propenoic acid, 3-phenyl-, 2-phenylethyl ester	Ester	103-53-7	2169.0	110.497	19158.2	22161.2	28155.1	27085.2	29574.9
D141	C10H20O2	Acetic acid, 2-ethylhexyl ester	Ester	103-09-3	1154.0	3538.78	21815.9	471.092	1359.85	10291.4	1283
D1396	C9H20O	3-Nonanol	Alcohol	624-51-1	1095.0	17150.7	25504.2	32236.8	35211.4	34690.4	35249
D138	C9H14O6	Triacetin	Ester	102-76-1	1350.0	107620	72529.3	67411.6	52313.6	46113	44542.9
D1354	C8H18O	4-Octanol	Alcohol	589-62-8	978.0	51979.3	249329	351039	352234	415619	348799
D1352	C8H8O3	Benzoic acid, 3-methoxy-	Acid	586-38-9	1413.0	92725.6	66002.6	61549.2	47162.6	42281	40700.4
D343	C10H12O2	3-Methoxyphenyl acetone	Ketone	3027-13-2	1413.0	127412	99915	98354.1	84512.7	77178.8	81020.3
D348	C10H18O	Cyclobutaneethanol, 1-methyl-2-(1-methylethenyl)-, cis-	Alcohol	30820-22-5	1219.0	19249.7	25820.6	24147.6	26270.4	30154	29200.8
GMW0309	C15H24	7-epi-Silphiperfol-5-ene	Terpenoids	138752-23-5	1348.0	3.13059e+06	2.13329e+06	1.91499e+06	1.43757e+06	1.25555e+06	1.19004e+06
GMW0208	C10H16O2	2-Nonynoic acid, methyl ester	Ester	111-80-8	1311.0	4098.91	9559.95	14117.1	17614.5	16555	16367.3
GMW0200	C6H8O2	Sorbic Acid	Acid	110-44-1	1068.7969924812	260288	321608	366722	420992	466248	525793
GMW0199	C14H26O4	Decanedioic acid, diethyl ester	Ester	110-40-7	1787.0	1201.12	8800.66	13431.4	13632	13181.6	13277.6
GMW0192	C16H30O2	Oxacycloheptadecan-2-one	Ketone	109-29-5	1933.0	22403.1	926727	1.1397e+06	1.91457e+06	1.97484e+06	1.96073e+06
GMW0181	C4H6O3	Propylene Carbonate	Ester	108-32-7	931.0	240.8	2561.65	12161	4623.56	12043	5429.22
GMW0166	C13H22O2	Geranyl propionate	Ester	105-90-8	1475.0	129223	97529.3	88622.9	71396.9	64371.9	65911.6
GMW0159	C11H16O	Benzenepentanol	Alcohol	10521-91-2	1446.88393367639	122511	76855.9	64659.6	49766.5	45035.6	44071.1
GMW0158	C10H18O	3-Decen-2-one	Ketone	10519-33-2	1233.0	1.72784e+06	1.2163e+06	1.07123e+06	1.1105e+06	1.12761e+06	1.10297e+06
GMW0153	C10H10O2	2-Propen-1-ol, 3-phenyl-, formate	Ester	104-65-4	1360.0	1459.67	35425	20774.5	14221.2	17502.5	18528.5
GMW0115	C4H10S3	Trisulfide, methyl propyl	Sulfur compounds	17619-36-2	1150.0	3.47387e+06	2.81367e+06	2.36496e+06	2.41953e+06	2.48227e+06	2.39369e+06
GMW0105	C11H22O	3-Undecanone	Ketone	2216-87-7	1283.0	5580.84	20207.6	5593.29	6451.39	13894.3	6671.98
GMW0094	C5H12S2	Ethyl n-propyl disulfide	Sulfur compounds	30453-31-7	1026.0	110469	61595.6	44361.5	34025.1	32553.5	30912.4
GMW0078	C15H24	.beta.-Bisabolene	Terpenoids	495-61-4	1509.0	2.58789e+06	1.82495e+06	1.73819e+06	1.43106e+06	1.28085e+06	1.40797e+06
GMW0072	C4H6O4	Methylmalonic acid	Acid	516-05-2	1246.0	2.7318e+06	1.98966e+06	1.7335e+06	1.80048e+06	1.83415e+06	1.77381e+06
GMW0069	C15H22O	Solavetivone	Ketone	54878-25-0	1838.0	12506.8	12880.4	13221.4	15498.1	15724	17591.2
GMW0066	C8H8O3	Benzoic acid, 2-methoxy-	Acid	579-75-9	1482.86693318104	886412	638671	588463	460672	405453	413166
GMW0058	C19H38O2	Nonadecanoic acid	Acid	646-30-0	2236.0	3600.91	22467	36006.6	42769.3	43432.3	40683.2
GGMW0185	C14H10	Anthracene	Aromatics	120-12-7	1786.0	1575.48	585608	892122	953879	907713	950915
GGMW0183	C9H14S3	3,4-Dimethyl-2-(propyldisulfanyl)thiophene	Heterocyclic compound	126876-33-3	1664.0	8973.39	9353.81	9413.56	9936.37	9919.2	11203.5
GMW0207	C10H18O2	2-Nonenoic acid, methyl ester	Ester	111-79-5	1261.0	1889.33	6905.7	4627.06	34855.3	66000.2	58054.2
D349	C16H28O	8-Cyclohexadecen-1-one	Ketone	3100-36-5	1968.0	9636.51	340533	413095	656281	663915	668716
GMW0300	C7H8S	Benzenethiol, 2-methyl-	Alcohol	137-06-4	1089.0	6359.27	6060.73	6118.57	6630.09	7245.71	7888.54
GMW0299	C12H22O	2-n-Heptylcyclopentanone	Ketone	137-03-1	1431.0	11473.1	38401.3	18327	7449.72	11483.9	5506.75
GMW0296	C6H6O2S	2-Furancarbothioic acid, S-methyl ester	Ester	13679-61-3	1182.0	8227.08	81088	106371	100675	96864.6	95174.9
GMW0295	C10H10O2S	Furfuryl sulfide	Heterocyclic compound	13678-67-6	1463.0	1955.91	9458.53	2441.7	2722.29	7484.49	2559.51
GMW0294	C10H14O3	Butanoic acid, 3-methyl-, 2-furanylmethyl ester	Ester	13678-60-9	1224.0	550.289	6666.19	12618.1	14840.9	13358.7	14092.7
GMW0291	C12H13N	6-Isopropylquinoline	Heterocyclic compound	135-79-5	1510.0	5648.88	5434.01	4288.61	3511.57	3875.17	3451.08
GMW0288	C5H10O2S	3-(Methylthio)propanoic acid methyl ester	Ester	13532-18-8	1025.0	520684	289729	206350	156251	149477	144062
GMW0279	C15H15NO2	Benzoic acid, 2-amino-, 2-phenylethyl ester	Ester	133-18-6	2120.0	1844.76	153807	186326	220674	219954	229173
GMW0278	C9H20O	2-Heptanol, 2,6-dimethyl-	Alcohol	13254-34-7	1006.0	3420.3	27073.3	31265.1	28099.7	26878.4	26197.6
GMW0277	C9H14O	Bicyclo[2.2.1]heptan-2-one, 3,3-dimethyl-	Ketone	13211-15-9	1083.0	16456.3	19176.2	21149.5	24659.8	27196.8	29703.9
GMW0273	C11H20O	2-n-Hexylcyclopentanone	Ketone	13074-65-2	1341.0	37902.3	32122.9	27483	19806.1	16919.9	15078.7
GMW0266	C14H22O	.alpha. Isomethyl ionone	Terpenoids	127-51-5	1480.0	1.32493e+06	965598	893537	705487	630546	651567
GMW0262	C8H15N	Octanenitrile	Nitrogen compounds	124-12-9	1081.0	483929	576334	641222	749104	825843	921752
GMW0258	C9H16O2	Hexanoic acid, 2-propenyl ester	Ester	123-68-2	1080.0	155414	192028	218473	255218	280198	312009
GMW0254	C12H16O2	Benzenepropanol, propanoate	Ester	122-74-7	1445.0	358884	253380	185285	233961	331117	455989
GMW0245	C11H12O3	Oxiranecarboxylic acid, 3-phenyl-, ethyl ester	Ester	121-39-1	1529.0	13107.6	8572.45	7302.6	5286.31	4701.15	4330.64
GMW0242	C11H12O3	1,3-Benzodioxole-5-propanal, .alpha.-methyl-	Aldehyde	1205-17-0	1542.0	202723	143217	124613	95361.6	81204.1	84145
GMW0235	C8H10S	2,6-Dimethylthiophenol	Phenol	118-72-9	1226.0	5914.34	9608.92	13088.4	17298.9	17490.3	19345.5
GMW0223	C10H12O3	Ethanone, 1-(3,4-dimethoxyphenyl)-	Ketone	1131-62-0	1569.0	46147.2	50255.8	92674.8	127626	143549	178881
GGMW0074	C11H18	(3E,5Z)-1,3,5-Undecatriene	Hydrocarbons	51447-08-6	1174.0	1909.24	320.493	19726.6	18928.6	23059.9	26046.2
GGMW0071	C10H14O	Phenol, 2,3,5,6-tetramethyl-	Phenol	527-35-5	1319.0	76428.8	1.91408e+06	7.46295e+06	1.00041e+07	1.03393e+07	9.59793e+06
GGMW0050	C7H12O	Cyclohexanone, 4-methyl-	Ketone	589-92-4	959.0	54041	39157.4	31690.6	32995.1	36241.5	35406.4
GGMW0037	C9H20O	5-Nonanol	Alcohol	623-93-8	1092.0	56425	45233.5	47450.3	50174.4	46434.5	48948.3
D41	C12H14O3	4-(p-Acetoxyphenyl)-2-butanone	Ketone	3572-06-3	1645.0	22600.4	21635.9	25497.9	34504.3	39635.5	47648.2
D407	C10H18O	7-Octen-4-ol, 2-methyl-6-methylene-, (S)-	Terpenoids	35628-05-8	1097.0	294657	220522	205830	223664	227366	236156
D404	C12H20O2	Hexahydro-3-butylphthalide	Heterocyclic compound	3553-34-2	1653.0	98698.1	83629.3	93184.2	119912	137073	159570
D402	C10H14O2	Piperitenone oxide	Ketone	35178-55-3	1368.0	49169.4	32016.7	27079.5	19666.8	17038.8	14704.6
D401	C10H18O	2-Isopropyl-5-methylhex-2-enal	Aldehyde	35158-25-9	1106.0	898.003	14333.6	21758.1	18096.2	23560.3	20847.5
D396	C14H26O2	9-Dodecen-1-ol, acetate, (E)-	Ester	35148-19-7	1607.0	1687.18	2343.63	4485.48	6548.61	8034.98	9795.02
D393	C12H18O2	1,3-Cyclohexadiene-1-carboxylic acid, 2,6,6-trimethyl-, ethyl ester	Ester	35044-59-8	1434.0	769617	591112	590777	442940	386445	375792
D391	C9H20S2	1,9-Nonanedithiol	Alcohol	3489-28-9	1592.0	138011	831597	1.55305e+06	1.76375e+06	1.69164e+06	1.78346e+06
D386	C15H22O	Squamulosone	Terpenoids	34413-94-0	1771.0	10296.5	9655.73	12449.1	15803.5	17437.4	21340.9
D385	C8H10N2	5,6,7,8-Tetrahydroquinoxaline	Heterocyclic compound	34413-35-9	1212.0	4922.54	212169	1.7208e+06	2.5118e+06	2.72094e+06	2.34905e+06
D380	C11H18O2	3(2H)-Furanone, 2-hexyl-5-methyl-	Ketone	33922-66-6	1446.0	9491.14	24165.9	45376.3	38407.9	30242.3	33388.3
D377	C18H37Cl	Octadecane, 1-chloro-	Halogenated hydrocarbons	3386-33-2	2070.0	1177.71	25663.8	18477.2	34786.1	70140.8	47520.9
D375	C14H22O	4H-Inden-4-one, 1,2,3,5,6,7-hexahydro-1,1,2,3,3-pentamethyl-	Ketone	33704-61-9	1508.0	306048	691434	292701	324260	425199	321143
D369	C15H26O	Kessane	Terpenoids	3321-66-2	1537.0	24017.1	45424.4	29769.1	31335	43108.6	30108.6
D365	C8H10N2O	2-Acetyl-3-ethylpyrazine	Heterocyclic compound	32974-92-8	1168.0	470.661	10445.9	32512.9	63872.2	85854.8	137634
D363	C8H16O2	Butanoic acid, 3-methyl-, 1-methylethyl ester	Ester	32665-23-9	904.0	345.571	2543.67	7470.07	7671.86	7692.22	8754.4
D362	C10H10O4	3,4-Methylenedioxybenzyl acetate	Ester	326-61-4	1514.0	15275.4	11140.2	9978.06	8071.81	7625.06	7906.21
D358	C12H22O2	4-tert-Butylcyclohexyl acetate	Ester	32210-23-4	1368.0	10329.8	50809.5	15756.6	18133.7	24429	13037.9
D354	C13H22O2	3-Cyclohexene-1-carboxaldehyde, 4-(4-hydroxy-4-methylpentyl)-	Aldehyde	31906-04-4	1687.0	30141.4	31803.5	30574.3	27933.3	26336.2	23158
D352	C14H22O	2-Butenal, 2-methyl-4-(2,6,6-trimethyl-1-cyclohexen-1-yl)-	Aldehyde	3155-71-3	1584.0	13097.1	11786.4	26818.1	42928.6	53161.3	72192.7
D35	C9H12O2	2-Ethoxy-4-methylphenol	Phenol	2563-07-7	1254.0	246.433	80122.9	207758	110898	69585.5	31657.3
D418	C16H28O4	(2E,6E)-Methyl 10,11-dihydroxy-3,7,11-trimethyldodeca-2,6-dienoate	Ester	36999-94-7	1788.0	208.179	10341.1	14774	15970.2	15406.2	15740.4
D419	C15H24O	2-Penten-1-ol, 2-methyl-5-(2-methyl-3-methylenebicyclo[2.2.1]hept-2-yl)-, [1S-[1.alpha.,2.alpha.(E),4.alpha.]]-	Terpenoids	37172-32-0	1741.0	11801.7	12495	12140.8	11447.3	11782.2	11343.7
D421	C16H28O	Naphtho[2,1-b]furan, dodecahydro-3a,6,6,9a-tetramethyl-	Heterocyclic compound	3738-00-9	1766.0	21532.7	12676.7	9420.9	9052.11	9687.66	9195.06
D60	C12H14O4	Piperonyl isobutyrate	Ester	5461-08-5	1652.0	511.44	1193.36	4795.99	5960.79	6571.52	8855.27
GGMW0028	C6H10O2	Methyl tiglate	Ester	6622-76-0	866.0	4364.92	4160.49	6370	7010.34	7860.09	9080.6
D94	C7H8S	Benzenemethanethiol	Alcohol	100-53-8	1092.0	78123.5	58179.6	53480.9	59050.9	59491.1	61290.2
D84	C9H20O2	Heptane, 1,1-dimethoxy-	Ether	10032-05-0	1072.0	2214.94	2896.54	3323.01	3295.08	5135.56	4866.71
D81	C9H12O3	2-Furanpropanoic acid, ethyl ester	Ester	10031-90-0	1178.0	188.537	5626.58	8685.43	8816.62	9468.8	9834.51
D767	C13H18O	Benzenepropanal, 4-(1,1-dimethylethyl)-	Aldehyde	18127-01-0	1521.0	3.00481e+06	2.13173e+06	1.93087e+06	1.48783e+06	1.32027e+06	1.31027e+06
D76	C10H22O2	Octanal dimethyl acetal	Ether	10022-28-3	1178.0	124.358	1063.16	3919.92	13045.2	23788.9	57217.5
D74	C9H10O2	4-Acetylanisole	Ketone	100-06-1	1348.0	23291.1	18212	20341.4	16011.2	15739.6	12992.8
D73	C12H14O2	2-Propenoic acid, 3-phenyl-, 1-methylethyl ester	Ester	7780-06-5	1485.0	3.60262e+06	4.73927e+06	4.76934e+06	4.10289e+06	3.58608e+06	3.56023e+06
D7	C15H26O6	Tributyrin	Ester	60-01-5	1814.0	34934.2	41129.6	44439.7	43713.8	47783.6	40968.5
D59	C14H28O2	Butanoic acid, decyl ester	Ester	5454-09-1	1597.0	3339.92	2.01852e+06	4.24257e+06	4.97159e+06	4.74041e+06	5.06305e+06
D424	C16H28O	5-Cyclohexadecen-1-one	Ketone	37609-25-9	1939.0	116057	94852.3	103378	107120	89013.3	129941
D56	C12H14O2	2-Buten-1-ol, 3-methyl-, benzoate	Ester	5205-11-8	1485.0	618904	548726	535555	466422	418712	408182
D457	C12H24O2	1-Hexanol, 5-methyl-2-(1-methylethyl)-, acetate	Ester	40853-55-2	1260.0	11826.8	48150.6	11737	11754.9	29441.2	11867.5
D456	C12H24O	8-Dodecen-1-ol, (Z)-	Alcohol	40642-40-8	1468.0	482349	349550	316129	242400	218610	206838
D444	C13H20O3	2-Furancarboxylic acid, octyl ester	Ester	39251-88-2	1642.0	68267.4	32949.7	20383.5	23762.3	25606.3	23979.2
D443	C11H16O3	2-Furancarboxylic acid, hexyl ester	Ester	39251-86-0	1447.0	12961.9	45099.7	8217.85	9288.87	25407.4	7977.55
D442	C9H16O2	2(3H)-Furanone, 5-butyldihydro-4-methyl-	Ketone	39212-23-2	1302.0	3698.47	9759.79	3216	3759.85	6057.22	3515.44
D432	C14H26O2	8-Dodecen-1-ol, acetate, (E)-	Ester	38363-29-0	1602.0	11087.5	16379.7	36288.8	57709.7	68525.7	84204.3
D429	C15H22O	2-Methyl-6-(p-tolyl)hept-2-en-4-ol	Terpenoids	38142-57-3	1583.0	8547.25	6977.43	7065.35	7519.67	7498.43	8232.69
D425	C13H20O	3-Cyclohexene-1-carboxaldehyde, 4-(4-methyl-3-pentenyl)-	Aldehyde	37677-14-8	1519.0	574509	415603	378985	289315	261123	261504
NMW0060	C10H18O	Cyclohexanol, 1-methyl-4-(1-methylethenyl)-, trans-	Terpenoids	7299-40-3	1161.0	126.661	1651.74	5759.68	10653	14488.4	21878.8
NMW0072	C10H18O	Cyclohexanol, 2-methyl-5-(1-methylethenyl)-, (1.alpha.,2.beta.,5.alpha.)-	Terpenoids	38049-26-2	1192.0	393040	1.64576e+06	2.05647e+06	1.95497e+06	1.89657e+06	1.86145e+06
QWMW1271	C10H18O2	2(3H)-Furanone, dihydro-4-methyl-5-pentyl-	Ketone	33673-62-0	1502.0	554987	428414	381898	288881	242406	202495
QWMW1268	C12H18O	Benzeneethanol, .alpha.-(2-methylpropyl)-	Alcohol	7779-78-4	1383.71065709553	325071	212772	160818	121523	111955	150372
QWMW1267	C13H18O2	Acetic acid, phenyl-, isopentyl ester	Ester	102-19-2	1497.0	2.68955e+06	2.25853e+06	2.0132e+06	1.70828e+06	1.46019e+06	1.60274e+06
QWMW1265	C5H9NS2	Propane, 1-isothiocyanato-3-(methylthio)-	Ester	505-79-3	1317.0	3429.58	109182	150261	137392	130066	142452
QWMW1263	C8H14O	2-Octen-4-one	Ketone	4643-27-0	1006.0	3428.15	6788.39	3487.4	3219.52	4742.16	3715.53
QWMW1258	C10H10O2	2-Propenal, 3-(2-methoxyphenyl)-	Aldehyde	1504-74-1	1533.0	1.23618e+06	870087	824004	704431	657204	704042
QWMW1253	C8H14O2	2-Butenoic acid, 2-methylpropyl ester	Ester	589-66-2	983.0	18798.8	29714.4	68762.1	63730.5	72661.7	94196.5
QWMW1251	C12H14O2	2-Propen-1-ol, 3-phenyl-, propanoate	Ester	103-56-0	1555.0	43338.1	38248.8	40679.5	38290.4	33020.4	36928
QWMW1241	C10H14O3	Phenol, 4-(ethoxymethyl)-2-methoxy-	Phenol	13184-86-6	1553.0	7194.4	7187.38	7475.8	7607.25	8357.24	9447.63
QWMW1236	C19H24O2	2-Propenoic acid, 3-phenyl-, 1-ethenyl-1,5-dimethyl-4-hexenyl ester	Ester	78-37-5	2132.0	8087.25	772745	942541	1.11712e+06	1.07722e+06	1.16441e+06
QWMW1228	C8H6O2	1(3H)-Isobenzofuranone	Ester	87-41-2	1351.0	342085	236481	214590	162356	142256	134731
QWMW1227	C10H8O2	2H-1-Benzopyran-2-one, 6-methyl-	Ester	92-48-8	1570.82338902148	10711.9	8761.78	8873.21	8185.03	7798.4	7361.46
QWMW1223	C8H10O	Phenol, 2,6-dimethyl-	Phenol	576-26-1	1107.30277185501	43468.4	2.80453e+06	4.52713e+06	4.78438e+06	4.92423e+06	4.79601e+06
QWMW1222	C14H18O2	2-Propenoic acid, 3-phenyl-, pentyl ester	Ester	3487-99-8	1755.0	14907.3	17028.2	15871.5	12321.6	11318.5	11063.8
QWMW1221	C5H12S	2-Butanethiol, 3-methyl-	Alcohol	2084-18-6	773.0	20275.5	15907.8	14580.3	14824.4	13910.2	14772.1
QWMW1220	C8H10S2	Benzyl methyl disulfide	Ether	699-10-5	1417.0	26144.6	19378.8	18185.8	14109.2	12509.3	11805.8
QWMW1216	C8H10O2S	Propanethioic acid, S-(2-furanylmethyl) ester	Ester	59020-85-8	1257.0	46552.2	27610	35820.3	34390.8	35702.9	33117.8
QWMW1190	C9H10O2	ortho-Methoxyacetophenone	Ketone	579-74-8	1285.0	2442.65	4354.31	9025.36	15877.9	19001.7	24026.7
QWMW1186	C12H16O2	p-Cresyl isovalerate	Acid	55066-56-3	1389.0	56707.3	31290	24680.1	17263.3	16109.7	18009.1
QWMW1178	C9H6O2	Benzofuran-2-carboxaldehyde	Aldehyde	4265-16-1	1349.0	33633.9	23779.7	22124.9	16776.7	14762.2	13903.3
QWMW1171	C7H10OS	2-methyl-5-[(methylthio)methyl]furan	Heterocyclic compound	13679-60-2	1080.0	47507.3	51271.1	54257.4	60493.5	67116.6	72385
QWMW1168	C17H30O	9-Cycloheptadecen-1-one, (Z)-	Ketone	542-46-1	2075.0	1124.66	9780.18	13764.3	21289.7	20894.4	22883.2
QWMW1270	C15H30O2	Pentadecanoic acid, 3-methylbutyl ester	Ester	2306-91-4	1645.0	83498.5	873693	1.71071e+06	1.95834e+06	1.7616e+06	1.90271e+06
QWMW1274	C11H20O2	5-Hexyl-5-methyloxolan-2-one	Ester	7011-83-8	1494.0	26032.7	110674	28824.5	33311.2	85969.6	32459.7
QWMW1275	C10H18O2	2-Oxepanone, 7-butyl-	Ketone	5579-78-2	1414.0	17661.3	71800	17251.6	18777.9	48318.7	17606.3
WAMW0458	C15H22O3	2-Ethylhexyl salicylate	Ester	118-60-5	1817.32954545455	314383	331180	327166	323977	339888	317560
WAMW0456	C16H22O3	Homosalate	Ester	118-56-9	1897.0	15669.8	9695.27	7119.05	12702.7	11556.5	13244.6
WAMW0438	C9H11NO2	Carbamic acid, methyl-, 3-methylphenyl ester	Ester	1129-41-5	1465.0	98467.3	69551.9	63052.8	50891.3	46421.9	45677.4
WAMW0409	C6H11NO2	Cyclohexane, nitro-	Nitrogen compounds	1122-60-7	1083.0	404042	480113	540970	631510	693423	775810
WAMW0407	C8H16O2	Formic acid, heptyl ester	Ester	112-23-2	1039.0	37693.1	227209	163756	116442	258429	125476
WAMW0402	C8H16O3	2-Butoxyethyl acetate	Ester	112-07-2	1090.0	191912	171635	167549	190771	191842	176716
WAMW0369	C6H14O3	2-Propanol, 1,1'-oxybis-	Alcohol	110-98-5	1038.0	460.115	5731.29	129397	44680.9	161799	96962.6
WAMW0352	C12H24O	Undecanal, 2-methyl-	Aldehyde	110-41-8	1365.0	3321.81	44447.4	24904.7	19733.3	26046.5	24281.5
WAMW0327	C9H18O2	Butanoic acid, 3-methyl-, butyl ester	Ester	109-19-3	1046.35193133047	1534.48	18600.3	122046	125274	146796	135914
WAMW0309	C6H12O3	1-Methoxy-2-propyl acetate	Ester	108-65-6	870.0	495.074	42106.2	148883	77025	54120.5	25736.6
WAMW0300	C5H8O2	2(3H)-Furanone, dihydro-5-methyl-	Ketone	108-29-2	955.0	18700.3	14652.9	9262.88	9437.73	10700.2	9533.34
WAMW0288	C4H8O2	Butanal, 3-hydroxy-	Aldehyde	107-89-1	758.0	516419	412684	444918	390534	426746	429759
WAMW0286	C13H20	Benzene, heptyl-	Aromatics	1078-71-3	1366.0	315461	204813	185541	139388	121409	119411
WAMW0222	C7H14O	2-Hexanone, 4-methyl-	Ketone	105-42-0	848.0	73630.4	55215.4	53752.1	45760.6	41743	43287.7
WAMW0163	C6H12N4	Methenamine	Amine	100-97-0	1213.0	2213.35	10381.3	1747.59	2165.84	5735.67	1719.79
WAMW0162	C6H13NO	N-Ethylmorpholine	Heterocyclic compound	100-74-3	871.0	9845.68	16764.5	14505.2	11376.4	11912.7	10222.7
QWMW1328	C4H10S4	2,4,5,7-Tetrathiaoctane	Sulfur compounds	85544-38-3	1484.0	9208	16808.4	22574.5	22736.1	23058.9	23725.5
QWMW1320	C12H16O2	1-Butanol, 3-methyl-, benzoate	Ester	94-46-2	1439.0	13093.6	10671.6	11350.3	9300.92	10568.7	13859.1
QWMW1301	C10H22O2	Hexane, 1,1-diethoxy-	Ether	3658-93-3	1092.0	7360.36	5707.38	6862.4	5431.26	6964.18	4790.23
QWMW1287	C9H16O	Non-8-enal	Aldehyde	39770-04-2	1094.0	815131	587746	544115	580729	582104	594299
QWMW1282	C9H10O3	Phenol, 2-methoxy-, acetate	Ester	613-70-7	1260.0	3139.01	4496.62	6392.03	6519.33	7301.6	7175.53
QWMW1276	C14H28O2	Nonanoic acid, 3-methylbutyl ester	Ester	7779-70-6	1559.0	4316.07	15680	8286.4	7636.59	8415.21	7038.13
QWMW1144	C6H12O2S2	2,5-Dimethyl-1,4-dithiane-2,5-diol	Alcohol	55704-78-4	1426.0	122315	98807.9	97078.8	89429.7	86173.6	98083.2
QWMW1136	C7H8OS	Phenol, 2-(methylthio)-	Phenol	1073-29-6	1166.20320855615	4101.68	6681.67	9228.84	9170.15	9816.31	10086.1
QWMW1126	C12H14O3	Benzoic acid, 2-hydroxy-, 3-methyl-2-butenyl ester	Ester	68555-58-8	1300.0	6457.44	33564.3	144415	198041	206587	189307
QWMW0960	C17H16O4	1-(Benzoyloxy)propan-2-yl benzoate	Ester	19224-26-1	2122.0	267.458	17249.6	19124.4	23349.9	24304.6	26062.8
QWMW0959	C10H14O2	Benzene, 4-ethyl-1,2-dimethoxy-	Ether	5888-51-7	1320.0	8717.62	213001	879856	1.19714e+06	1.23992e+06	1.14816e+06
QWMW0953	C8H8O3	Benzaldehyde, 3-hydroxy-4-methoxy-	Aldehyde	621-59-0	1469.0	23534.6	17661.2	16293.6	12849.5	11519.8	11063.1
QWMW0930	C4H6O4	Butanedioic acid	Acid	110-15-6	1271.0	1653.2	8217.02	1787.3	1746.82	4703.62	1221.31
QWMW0909	C11H12O	3-Buten-2-one, 3-methyl-4-phenyl-	Ketone	1901-26-4	1385.0	27938.3	18966.9	15328.6	12486.8	11906.9	17898.9
QWMW0901	C12H22O2	2-Oxepanone, 7-hexyl-	Ketone	16429-21-3	1635.0	127419	159553	344958	392690	356850	384119
QWMW0884	C12H14O4	Propanoic acid, 2-methyl-, 4-formyl-2-methoxyphenyl ester	Ester	20665-85-4	1672.0	9160.18	6919.11	6555.37	7406.2	7809.14	7276.94
QWMW0879	C13H16O	5-Methyl-2-phenyl-2-hexenal	Aldehyde	21834-92-4	1493.0	48263.4	46803.3	51677.1	48728	44484.4	55132
QWMW0878	C13H22O	3-Buten-2-ol, 4-(2,6,6-trimethyl-1-cyclohexen-1-yl)-	Alcohol	22029-76-1	1428.0	994136	786637	754416	632722	561505	588222
QWMW0865	C18H36O2	Myristic acid isobutyl ester	Ester	25263-97-2	1932.0	9566.97	29285.4	19542	32983.1	39857.2	27982.4
QWMW0846	C10H18O2	trans-2-Decenoic acid	Acid	334-49-6	1392.0	48947.5	1.41099e+06	2.73463e+06	2.56199e+06	2.47314e+06	2.50721e+06
QWMW0843	C10H18O2	4-Octenoic acid, ethyl ester, (Z)-	Ester	34495-71-1	1187.0	34328.4	2.66666e+07	3.80978e+07	3.5495e+07	3.40305e+07	3.33958e+07
QWMW0842	C10H18O	9-Decen-2-one	Ketone	35194-30-0	1188.0	9383.33	282494	382806	358219	345467	337914
QWMW0822	C14H18O2	cis-3-Hexenyl phenyl acetate	Ester	42436-07-7	1632.0	15139.6	25507.8	54333.2	85303	108396	139778
QWMW0820	C7H13NS	Hexane, 1-isothiocyanato-	Ester	4404-45-9	1190.0	4958.83	3.09338e+06	4.49116e+06	4.14448e+06	3.95827e+06	3.88975e+06
QWMW0818	C10H10O2S2	Bis(2-furfuryl)disulfide	Heterocyclic compound	4437-20-1	1678.0	11721.7	11761.7	11863.4	10208.4	10631.5	9065.35
QWMW0808	C15H24	Tricyclo[2.2.1.0(2,6)]heptane, 1,7-dimethyl-7-(4-methyl-3-pentenyl)-, (-)-	Terpenoids	512-61-8	1420.0	2.13204e+06	1.67971e+06	1.62789e+06	1.3402e+06	1.18574e+06	1.25573e+06
QWMW0790	C9H19NS2	5,6-Dihydro-2,4,6-triethyl-4H-1,3,5-dithiazine	Heterocyclic compound	54717-17-8	1435.0	7587.86	18041	6483.23	5833.77	12441	5322.56
QWMW0785	C16H26O2	Sclareolide	Terpenoids	564-20-5	2122.39467849224	1066.44	7142.75	10102.8	12022.6	11055.7	11881.9
QWMW0781	C10H12O2	Phenol, 2-methoxy-6-(2-propenyl)-	Phenol	579-60-2	1429.0	647610	490453	462191	334488	261395	253048
QWMW0774	C8H8OS	Benzenecarbothioic acid, S-methyl ester	Ester	5925-68-8	1316.0	12839.5	370170	1.41061e+06	1.87172e+06	1.93124e+06	1.79827e+06
QWMW0763	C13H16O3	Ethyl 2-benzylacetoacetate	Ester	620-79-1	1587.0	18950.9	13593.1	14673	17173	18115.1	22060.3
QWMW0969	C15H22O2	para-Tolyl octanoate	Ester	59558-23-5	1777.0	5504.64	6436.79	7357.9	10107.6	10424.5	12612.5
QWMW0972	C12H9NO	Phenyl 4-pyridyl ketone	Ketone	14548-46-0	1652.0	1670.69	2897.03	4999.35	9356.42	11040.1	15087.6
QWMW0973	C9H12O	Benzenemethanol, .alpha.-ethyl-	Alcohol	93-54-9	1156.0	30312.9	25082	20317.5	24800.7	27281.8	30355.7
QWMW1066	C15H18O2	2-Propenoic acid, 3-phenyl-, cyclohexyl ester	Ester	7779-17-1	1955.0	2339.31	11194.6	14463.6	22611	24121.4	24256.9
QWMW1114	C14H24O2	Neryl butyrate	Ester	999-40-6	1517.0	1.90776e+06	1.35323e+06	1.22414e+06	940761	830402	823074
QWMW1111	C14H26O2	2,6-Octadiene, 1,1-diethoxy-3,7-dimethyl-	Terpenoids	7492-66-2	1417.0	21301.5	26029.9	16069.8	13969.9	17355.3	12447.4
QWMW1103	C11H20O2	Hexyl tiglate	Ester	16930-96-4	1330.0	8315.27	9711.13	5726.61	5201.88	7113	4982.55
QWMW1094	C14H30O2	Hexane, 1,1'-[ethylidenebis(oxy)]bis-	Ether	5405-58-3	1473.0	163597	114140	110084	85810.5	79503.8	81372.4
QWMW1080	C14H22O	1-Penten-3-one, 1-(2,6,6-trimethyl-2-cyclohexen-1-yl)-	Terpenoids	7779-30-8	1524.0	963797	696005	683675	599197	559282	625985
QWMW1070	C8H10O2	Phenol, 4-ethoxy-	Phenol	622-62-8	1350.0	82925.5	57598.1	52692.9	40441.5	35097.1	34205.9
QWMW1068	C13H18O2	Benzeneethanol, .alpha.,.alpha.-dimethyl-, propanoate	Ester	67785-77-7	1417.0	7107.09	5269.58	4609.61	3394.05	2896.85	3222.23
QWMW1067	C12H12O2	Allyl cinnamate	Ester	1866-31-5	1531.0	69783.9	49023	42200	31974.8	27869.6	27309.9
QWMW1057	C17H23NO2	1,6-Octadien-3-ol, 3,7-dimethyl-, 2-aminobenzoate	Ester	7149-26-0	2107.0	1594.84	169376	210852	253376	242852	263148
QWMW1054	C12H16O2	Benzeneethanol, .alpha.,.alpha.-dimethyl-, acetate	Ester	151-05-3	1319.0	11637.5	317591	1.22653e+06	1.6345e+06	1.69315e+06	1.57053e+06
QWMW1046	C17H34O2	Isoamyl laurate	Ester	6309-51-9	1845.0	13304.6	270989	521894	668553	685534	675169
QWMW1034	C9H18O	1-Nonen-3-ol	Alcohol	21964-44-3	1080.0	90425.6	111229	124407	143064	160295	178479
QWMW1020	C13H24O2	2H-Pyran-2-one, tetrahydro-6-octyl-	Ketone	7370-92-5	1836.0	1215.25	19485.5	36301.8	46860.5	47237.7	46648.3
QWMW1014	C10H18O	2-Sec-Butylcyclohexanone	Ketone	14765-30-1	1220.0	31148.5	122785	26462.9	29125.1	68080.3	27000.1
QWMW0998	C6H8O2	2-Cyclopenten-1-one, 2-hydroxy-3-methyl-	Ketone	80-71-7	1034.0	11939.1	4540.78	4791.92	543.053	3250.38	3812.57
WAMW0468	C6H7NO	1H-Pyrrole-2-carboxaldehyde, 1-methyl-	Aldehyde	1192-58-1	1016.0	231527	127842	91174.4	70890.5	66130.6	64290.8
NMW0077	C7H8O3	Ethyl maltol	Phenol	4940-11-8	1199.0	6.36721e+06	5.17138e+06	4.72725e+06	4.7603e+06	4.77233e+06	4.67744e+06
WMW0077	C13H24	1-Tridecyne	Hydrocarbons	26186-02-7	1297.0	5220.99	7993.34	5224.35	6379.56	6159.29	5580.46
WMW0072	C3H8S2	Methyl ethyl disulfide	Sulfur compounds	20333-39-5	846.0	20129.8	15411.7	14910.6	11914.3	11206.6	12075.7
WMW0059	C13H16O2	E-2-Hexenyl benzoate	Ester	76841-70-8	1588.0	35525.3	51824.1	75225	67430.2	40535.5	40682
WMW0056	C9H16O	4-Nonenal, (E)-	Aldehyde	2277-16-9	1105.0	384740	3.42855e+07	5.56099e+07	6.1461e+07	6.11509e+07	6.0575e+07
WMW0052	C15H24	(E)-1-Methyl-4-(6-methylhept-5-en-2-ylidene)cyclohex-1-ene	Terpenoids	53585-13-0	1533.0	71623.4	40976.5	35800.5	28022.7	24792.3	27928.1
WMW0047	C8H12O	5-Ethylcyclopent-1-enecarboxaldehyde	Aldehyde	36431-60-4	1040.0	35186.3	16521.5	12444	11247.2	11005.7	11086.9
WMW0037	C20H30O	(1R,4aR,4bS,7R,10aR)-1,4a,7-Trimethyl-7-vinyl-1,2,3,4,4a,4b,5,6,7,9,10,10a-dodecahydrophenanthrene-1-carbaldehyde	Aldehyde	3855-14-9	2185.0	4596.92	25972.5	45057.1	54894.1	57351.2	56382
WMW0029	C20H40O2	Nonadecanoic acid, methyl ester	Ester	1731-94-8	2229.23076923077	1200.48	6647.7	10075.1	11214.4	10707.8	9998.32
WMW0022	C15H24O	Salvial-4(14)-en-1-one	Terpenoids	73809-82-2	1595.0	44709.8	44709.8	164674	328189	389336	488762
WMW0006	C15H22O	(3aR,4R,7R)-1,4,9,9-Tetramethyl-3,4,5,6,7,8-hexahydro-2H-3a,7-methanoazulen-2-one	Terpenoids	3466-15-7	1687.0	2524.87	3360.57	6436.83	9391.78	11293.4	13715.6
WAMW2217	C8H16O	2-Heptanone, 6-methyl-	Ketone	928-68-7	956.0	3.39906e+06	2.47751e+06	1.95156e+06	1.94687e+06	2.00001e+06	1.91891e+06
WAMW2202	C10H9N	Quinoline, 6-methyl-	Heterocyclic compound	91-62-3	1358.0	19277.7	275438	164401	121763	153004	156961
WAMW2198	C10H9Cl3O2	Benzenemethanol, .alpha.-(trichloromethyl)-, acetate	Ester	90-17-5	1559.0	5403.65	31631.8	7532.64	9665.41	19806.7	9409.12
WAMW2139	C14H20O	Lilial	Aldehyde	80-54-6	1534.0	155204	106151	95901	73196.2	64730.3	65165.1
WAMW2124	C3H6O2	Propanoic acid	Acid	79-09-4	706.0	22962.4	3.45986e+06	5.15733e+06	3.07808e+06	4.71123e+06	3.8699e+06
WAMW2101	C2H6O4S	Sulfuric acid, dimethyl ester	Ester	77-78-1	866.0	9560.89	6950.28	7054.75	5974.1	5808.24	5617.93
WAMW2089	C7H13NO	Formamide, N-cyclohexyl-	Amine	766-93-8	1261.09012412304	40702.7	188285	35842.8	41103.3	105791	35981.3
WAMW1999	C16H32O2	2-Ethylhexyl 2-ethylhexanoate	Ester	7425-14-1	1600.0	10422.5	22762.1	20956.5	26636.5	26546.2	11160.6
WAMW1925	C10H20O	2-Decanone	Ketone	693-54-9	1193.0	17703.4	1.91023e+06	2.5786e+06	2.41637e+06	2.32997e+06	2.28237e+06
WMW0075	C15H26O	1,6,10-Dodecatrien-3-ol, 3,7,11-trimethyl-	Terpenoids	7212-44-4	1537.04368641532	186486	169224	149814	138242	130258	159594
WMW0078	C14H22O	2,4-Di-tert-butylphenol	Phenol	96-76-4	1512.57449344458	70536.1	157536	71044.1	75893.3	122788	72856.4
WAMW0499	C18H26O	Cyclopenta[g]-2-benzopyran, 1,3,4,6,7,8-hexahydro-4,6,6,7,8,8-hexamethyl-	Heterocyclic compound	1222-05-5	1851.0	5800.01	3759.92	5555.17	6083.34	4912.23	5847.12
WMW0082	C11H20	1,10-Undecadiene	Hydrocarbons	13688-67-0	1081.0	166046	192624	218261	251340	276179	307604
WMW0207	C15H30	Cyclohexane, 1-(1,5-dimethylhexyl)-4-methyl-	Terpenoids	29799-19-7	1461.0	38260.1	59551	27779	25858.3	42134.5	22570.3
WMW0204	C12H18O2	Bicyclo[3.1.0]hexan-3-ol, 4-methylene-1-(1-methylethyl)-, acetate	Terpenoids	3536-54-7	1292.0	3178.19	7669.34	15250.5	24712	31362.1	34787.9
WMW0203	C16H30O2	Palmitoleic acid	Acid	373-49-9	1951.0	2063.39	3860.81	4385.74	7894.34	7773.71	7985.63
WMW0200	C15H16	Methane, di-p-tolyl-	Aromatics	4957-14-6	1595.0	121.82	83821	178479	212598	202316	216821
WMW0195	C18H34O2	Ethyl 9-hexadecenoate	Ester	54546-22-4	1976.0	1585.88	98670.2	131002	168902	164062	175406
WMW0183	C13H24O4	Pentanedioic acid, dibutyl ester	Ester	6624-57-3	1628.0	18507.6	14648.5	17701.3	19660.1	20898	25088
WMW0180	C12H22O2	Ethyl trans-4-decenoate	Ester	76649-16-6	1380.0	35966	3.45076e+07	6.65507e+07	6.26897e+07	6.06624e+07	6.16062e+07
WMW0176	C6H10O2	2H-Pyran-2-one, tetrahydro-6-methyl-	Ketone	823-22-3	1095.14407684098	425109	341672	383280	358916	385206	361797
WMW0175	C12H20O2	.delta.-Terpineol, acetate	Terpenoids	93836-50-1	1315.0	1381.49	17673.2	68350.6	93662.4	96108.5	89836.5
WMW0158	C8H8O3	Methylparaben	Ester	99-76-3	1453.43642611684	1.04593e+06	820950	805309	655229	575501	613639
WMW0148	C15H24	Spiro[4.5]dec-7-ene, 1,8-dimethyl-4-(1-methylethenyl)-, [1S-(1.alpha.,4.beta.,5.alpha.)]-	Terpenoids	24048-44-0	1471.0	206660	152430	146062	120477	107228	110019
WMW0144	C17H34	1-Heptadecene	Hydrocarbons	6765-39-5	1692.0	6558.95	5796.44	7559.49	8495.14	6742.31	8442.45
WMW0143	C18H36	1-Octadecene	Hydrocarbons	112-88-9	1793.0	2988.17	274364	414368	441249	413011	430075
WMW0130	C15H30	1-Pentadecene	Hydrocarbons	13360-61-7	1492.0	9137.23	85097.2	8852.78	25231.1	60831.1	10098.1
WMW0120	C9H19I	Nonane, 1-iodo-	Halogenated hydrocarbons	4282-42-2	1342.0	13676.6	34290.4	17652.7	19228.1	25388.2	18609.3
WMW0119	C15H22O2	Benzoic acid, 2-ethylhexyl ester	Ester	5444-75-7	1735.0	3998.41	7255.68	11651.9	16158.2	17555.5	20547.2
WMW0116	C7H17N	n-Hexylmethylamine	Amine	35161-70-7	884.0	821.001	55638.8	138834	106606	68913	37375
WMW0115	C5H8N2O2	5-Ethylhydantoin	Nitrogen compounds	15414-82-1	1389.0	346.957	303090	608127	566226	541687	547736
WMW0103	C7H14O	2-Cyclopentylethanol	Alcohol	766-00-7	1011.0	12912	20408.1	27845.1	31042	33363.4	40483.3
WMW0096	C15H32O	n-Pentadecanol	Alcohol	629-76-5	1779.18502202643	2726.49	10518	3606.9	17156.2	17215.7	20134.9
WMW0092	C9H21N	1-Octanamine, N-methyl-	Amine	2439-54-5	1088.0	21708.7	23425.6	23184.9	27318.5	29337.3	30196
WAMW1907	C3H7NO	Formamide, N,N-dimethyl-	Amine	68-12-2	783.0	2169.42	26719.9	52394.4	22669.5	35186.7	27269.4
WAMW1870	C8H14O	2-Hexenal, 2-ethyl-	Aldehyde	645-62-5	999.0	9013.51	7180.12	8080.47	8682.67	6589.35	8162.2
WAMW1869	C11H14O	Ethanone, 1-[4-(1-methylethyl)phenyl]-	Ketone	645-13-6	1585.0	25319	26444.9	43585.5	68951.2	80979.7	97474.4
WAMW1847	C8H14O3	Tetrahydrofurfuryl propionate	Ester	637-65-0	1153.0	894446	731106	606670	621540	636342	611221
WAMW1368	C7H14O	1-Hepten-3-ol	Alcohol	4938-52-7	883.0	292.853	71216.2	217257	122200	87861.1	52135.3
WAMW1333	C5H14N2	1,5-Pentanediamine	Amine	462-94-2	1005.0	6002.68	53096.3	20286.7	8791.39	17035.5	5975.44
WAMW1268	C10H12O3	Isopropyl-4-hydroxybenzoate	Ester	4191-73-5	1574.0	4268.31	4794.25	10169.4	14256.6	15672.2	19930
WAMW1249	C19H26O	Androsta-4,16-dien-3-one	Ketone	4075-07-4	2375.0	998.491	6772.89	11141.1	12373.4	12224.5	15443.8
WAMW0949	C12H22O2	.gamma.-Dodecalactone	Ester	2305-05-7	1681.0	5744.75	5466.72	5333.21	4864.17	4875.7	5116.6
WAMW0913	C12H20O	2,4-Dodecadienal, (E,E)-	Aldehyde	21662-16-8	1524.0	511349	366920	363639	324422	301810	334316
WAMW0870	C12H22O2	Cyclohexanol, 2-(1,1-dimethylethyl)-, acetate, cis-	Ester	20298-69-5	1297.0	7425.75	15770.6	36965	67659.4	85961.8	106763
WAMW0847	C8H8O3	Benzoic acid, 3-hydroxy-, methyl ester	Ester	19438-10-9	1389.0	47529.5	29099.2	20906.1	11441.3	12970.9	23378.9
WAMW0833	C5H9N	Butanenitrile, 2-methyl-	Nitrogen compounds	18936-17-9	723.0	172190	4.06958e+07	6.36401e+07	6.28279e+07	6.27763e+07	5.99227e+07
WAMW0717	C11H24O	2-Undecanol	Alcohol	1653-30-1	1300.99337748344	484.442	1431.55	3951.87	5005.55	5111.8	6042.58
WAMW0676	C9H20O	3-Heptanol, 3,6-dimethyl-	Alcohol	1573-28-0	987.0	3538.29	256714	306839	270564	262201	253470
WAMW0663	C12H24O	3-Dodecanone	Ketone	1534-27-6	1387.0	6174.62	274808	530014	497546	478214	483391
WAMW0650	C8H16O2	Hexanoic acid, 2-ethyl-	Acid	149-57-5	1124.86631016043	2404.31	6018.03	4343.89	4538.57	8777.38	9220
WAMW0624	C10H18O2	9-Decenoic acid	Acid	14436-32-9	1360.29817780232	15650	543145	308577	224578	279079	288685
WAMW0570	C12H17NO	Diethyltoluamide	Amine	134-62-3	1582.0	26705.1	19563	18976	20254.9	20980.6	22090.7
WAMW0513	C4H4N2O2	Maleic hydrazide	Nitrogen compounds	123-33-1	1704.0	2690.31	10449.6	2581.71	3995.18	8911.43	4020.91
WAMW0504	C8H10O2	Ethanol, 2-phenoxy-	Alcohol	122-99-6	1222.6904376013	52788.7	51245.5	99166.7	112488	123529	128192
WAMW0500	C12H11N	Diphenylamine	Amine	122-39-4	1634.63855421687	6516.99	15858.9	5712.13	7175.72	14461.3	7061.3
WAMW1374	C8H8O	Benzofuran, 2,3-dihydro-	Heterocyclic compound	496-16-2	1224.0	121279	1.16571e+06	7.59479e+06	1.07634e+07	1.16609e+07	1.01083e+07
WAMW1381	C9H14O	2-Cyclohexen-1-one, 4-(1-methylethyl)-	Ketone	500-02-7	1184.0	7.75379e+06	5.62499e+06	4.89544e+06	4.99857e+06	5.00603e+06	4.90079e+06
WAMW1390	C15H28O	Cyclopentadecanone	Ketone	502-72-7	1861.0	113.136	4050.65	8344.08	11994.1	11770	12820.8
WAMW1825	C16H32	Cetene	Hydrocarbons	629-73-2	1592.0	33815.3	1.11778e+06	2.26183e+06	2.62987e+06	2.50993e+06	2.66928e+06
WAMW1792	C7H14O2	2-Pentanol, acetate	Ester	626-38-0	849.0	264209	200665	190076	156859	147155	159595
WAMW1784	C4H9NO2	Propane, 2-methyl-1-nitro-	Nitrogen compounds	625-74-1	775.0	29319	23110.9	15128.5	19710.8	19502	13963.8
WAMW1778	C6H7N	Aniline	Amine	62-53-3	978.689370485036	20862.5	16147.7	13162.6	10767.1	15524.6	12562.7
WAMW1773	C19H38O2	3-Methylbutyl tetradecanoate	Ester	62488-24-8	2051.0	2135.84	12849.7	16315.9	17172.5	17336.2	17656.8
WAMW1769	C8H16O2	Propanoic acid, pentyl ester	Ester	624-54-4	969.0	2417.07	13704.2	28669.1	25224.3	18801.9	23973.7
WAMW1724	C4H7NO	2-Pyrrolidinone	Heterocyclic compound	616-45-5	1065.89688506982	1250.87	14506.2	21156.3	22785.3	27602.1	22179.4
WAMW1719	C5H12S	3-Pentanethiol	Alcohol	616-31-9	758.0	13362.5	11841.3	10230.1	9748.72	10233.9	9635.63
WAMW1658	C9H20O	4-Nonanol	Alcohol	5932-79-6	1088.0	5826.88	4969.38	3981.74	4793.64	4915.93	4642.68
WAMW1630	C5H6O2	2(5H)-Furanone, 5-methyl-	Ketone	591-11-7	945.0	6666.43	5861	5426.8	6420.14	4540.85	5917.44
WAMW1577	CH4N2O	Urea	Nitrogen compounds	57-13-6	1008.0	15315.5	105721	46440.3	46476	68024.7	47131.3
WAMW1576	C18H36O2	Octadecanoic acid	Acid	57-11-4	2162.86353467562	6176.06	156349	188299	222772	223163	233265
WAMW1560	C6H14O	3-Pentanol, 2-methyl-	Alcohol	565-67-3	775.0	524416	433628	400917	370968	366832	368082
WAMW1531	C2H3NS	Thiocyanic acid, methyl ester	Ester	556-64-9	702.0	8726.91	18619.9	16587.6	14983.4	19409.6	27893.4
WAMW1529	C6H12O2	Methyl isovalerate	Ester	556-24-1	776.0	12194.8	10710.6	22265.8	13899.7	20178.4	20862.3
WAMW1516	C9H10O5	Mandelic acid, 4-hydroxy-3-methoxy-	Acid	55-10-7	1837.0	178.254	2156.37	3313.83	3218.24	4530.61	4282.1
QWMW0752	C14H26O2	3-Hexene, 1,1'-[ethylidenebis(oxy)]bis-, (Z,Z)-	Ether	63449-64-9	1456.0	39825.3	54733.1	99607	79653.3	81891.1	90359.6
QWMW0750	C8H16O3	Propanoic acid, 2-hydroxy-, pentyl ester	Ester	6382-06-5	1075.0	21541.2	25689.8	28967.1	32858.5	36224.2	41168.3
QWMW0746	C13H17NO2	cis-3-Hexenyl anthranilate	Ester	65405-76-7	1820.0	418630	444549	438988	432433	453197	426040
NMW0283	C13H16O3	2H-1-Benzopyran, 6,7-dimethoxy-2,2-dimethyl-	Heterocyclic compound	644-06-4	1658.0	4656.52	3784.73	6578.51	9877.96	12085.7	15821.6
NMW0281	C12H14O2	3-Butylisobenzofuran-1(3H)-one	Ketone	6066-49-5	1656.0	42903.2	37281.1	68188.5	105154	131839	175430
NMW0280	C15H26O2	2-Furanmethanol, tetrahydro-.alpha.,.alpha.,5-trimethyl-5-(4-methyl-3-cyclohexen-1-yl)-, [2S-[2.alpha.,5.beta.(R*)]]-	Terpenoids	26184-88-3	1655.0	21855.2	48694.6	83243.8	94572.8	86609.6	93959.9
NMW0277	C13H14O4	(S)-4-(1-Acetoxyallyl)phenyl acetate	Ester	52946-22-2	1650.0	43798.8	41092.1	47675	52607.1	55397.6	59693.2
NMW0273	C9H10O2	Phenol, 4-(3-hydroxy-1-propenyl)-	Phenol	3690-05-9	1639.0	91000.8	70580.7	69266.1	86514.7	95658.9	108952
NMW0270	C13H10O	Benzophenone	Ketone	119-61-9	1635.0	23022.5	22658.3	28516.4	42089.1	48255.5	63521.3
NMW0269	C15H16	Benzene, 1,1'-(1,3-propanediyl)bis-	Aromatics	1081-75-0	1633.0	8336.5	5469.34	5989.57	8846.49	10433.6	12423.1
NMW0265	C13H18O2	Ibuprofen	Acid	15687-27-1	1626.0	114193	179269	427440	673430	825492	1.11612e+06
NMW0263	C11H14N2	Gramine	Heterocyclic compound	87-52-5	1620.0	3755.17	3819.05	3913.13	4317.96	4378.43	5052.24
NMW0259	C6H6O3	1,3,5-Benzenetriol	Phenol	108-73-6	1610.0	9654.98	17462.9	12740.7	18161.3	22338.9	23203.1
NMW0258	C12H17NO2	Fenobucarb	Ester	3766-81-2	1608.0	5888.12	6661.39	14429.1	25359.8	28392.8	37601.8
NMW0256	C14H22O	Phenol, 4-(1,1,3,3-tetramethylbutyl)-	Phenol	140-66-9	1612.72590361446	14550.6	13424.6	17682.4	20203.6	23169.2	29330.2
NMW0255	C11H8O3	Plumbagin	Phenol	481-42-5	1597.0	923.962	1140.37	2858.41	4210.78	5008.94	6258.68
NMW0254	C7H6O3	Benzaldehyde, 3,4-dihydroxy-	Aldehyde	139-85-5	1595.0	17841.4	22199.2	37067.4	54687.2	65243.4	82440.2
NMW0253	C8H8O4	Vanillic acid	Acid	121-34-6	1571.0	4820.95	6963.26	5373.52	6300.42	7158.6	6061.73
NMW0249	C16H26	(3E,7E)-4,8,12-Trimethyltrideca-1,3,7,11-tetraene	Terpenoids	62235-06-7	1580.69129916567	15160.9	11320.1	32871.6	49608.3	63001.5	99786.1
NMW0247	C15H22O	Furan, 3-(4,8-dimethyl-3,7-nonadienyl)-, (E)-	Terpenoids	23262-34-2	1574.0	178199	174410	201563	206176	195423	200327
NMW0242	C9H11NO2	Benzocaine	Ester	94-09-7	1566.0	1.17571e+06	909112	897285	736884	609010	625163
NMW0241	C6H10N4	Pentylenetetrazol	Heterocyclic compound	54-95-5	1560.0	156533	127563	132173	115401	99339.5	102257
NMW0236	C8H8O3	Benzeneacetic acid, 4-hydroxy-	Acid	156-38-7	1551.0	66308.4	54892.6	52994.4	46631.6	45867.6	6692.07
NMW0235	C11H8O	1-Naphthalenecarboxaldehyde	Aldehyde	66-77-3	1547.0	63388.8	59520.5	51262.9	49004.1	50420.2	49384.6
NMW0234	C7H6O4	Patulin	Heterocyclic compound	149-29-1	1545.0	41226.1	36665.6	34057.7	31123.6	30923.3	32397
NMW0231	C12H14O3	Phenol, 2-methoxy-4-(2-propenyl)-, acetate	Ester	93-28-7	1524.0	22097.9	16851.2	17873.8	16720.8	16786.8	18459.3
NMW0230	C5H8N2O2	5,6-Dihydro-5-methyluracil	Heterocyclic compound	696-04-8	1524.0	37625.3	28833.2	26864.8	24470.1	24521.7	25492.1
NMW0228	C10H12O2	2,4,6-Cycloheptatrien-1-one, 2-hydroxy-4-(1-methylethyl)-	Terpenoids	499-44-5	1480.0	9926.15	6959.36	6438.73	5428.87	4865.14	5404.19
NMW0226	C6H5NO3	Phenol, 3-nitro-	Phenol	554-84-7	1514.0	7236.24	9984.01	5726.73	5160.02	7795.62	5005.57
NMW0282	C9H10O4	Homovanillic acid	Acid	306-08-1	1657.0	82806.3	84059.3	68911	75306.6	83882.9	77573.6
NMW0285	C14H18O	Cinnamaldehyde, .alpha.-pentyl-	Aldehyde	122-40-7	1661.37048192771	1737.14	6627.7	12093.2	17181.3	14537.4	27308
NMW0287	C17H28	1,8,11,14-Heptadecatetraene, (Z,Z,Z)-	Hydrocarbons	10482-53-8	1664.0	59814.3	65379.3	67988	70045.7	72057.4	72987.1
NMW0368	C13H20N2O	Prilocaine	Amine	721-50-6	1842.0	573.658	4296.99	7882.59	10092.4	10395.6	10045.9
NMW0366	C13H12O2	Benzenemethanol, 3-phenoxy-	Alcohol	13826-35-2	1799.67141292443	7850.66	50786	76977.1	83249.5	79265.9	82935.2
NMW0365	C9H6O3	7-Hydroxycoumarin	Heterocyclic compound	93-35-6	1836.0	8459.85	10203.4	11019.3	11225.9	11643.1	12271.9
NMW0363	C11H6O3	Ficusin	Heterocyclic compound	66-97-7	1836.0	30193.9	31336.2	30877.4	30553.3	32836.4	29893.7
NMW0359	C15H24O2	3,7,11-Trimethyl-dodeca-2,6,10-trienoic acid	Acid	7548-13-2	1822.0	16867.6	20160.4	19595.6	21535.2	24418.5	24831.5
NMW0356	C11H12O3	3-Buten-2-one, 4-(4-hydroxy-3-methoxyphenyl)-	Ketone	1080-12-2	1824.25106990014	7948.92	8181.77	8146.04	9163.29	8977.86	9180.23
NMW0355	C9H7NO	1H-Indole-3-carboxaldehyde	Aldehyde	487-89-8	1819.46022727273	29874	31981.8	31849.8	31517.2	33116.3	31355.8
NMW0353	C9H9NO3	Hippuric acid	Acid	495-69-2	1806.0	474813	508178	497137	485458	508642	478389
NMW0352	C11H6O3	Isopsoralen	Heterocyclic compound	523-50-2	1794.19496166484	4153.46	28575.7	42608.5	46174.3	43806.6	46338.9
NMW0349	C15H18O2	Furanodienone	Terpenoids	24268-41-5	1793.0	772.415	5182.73	7581.38	8477.85	7801.3	8728.65
NMW0347	C16H26O2	2,6,10-Dodecatrienoic acid, 3,7,11-trimethyl-, methyl ester, (E,E)-	Ester	3675-00-1	1789.0	60103.7	382732	567291	599188	571379	595102
NMW0346	C12H18N2O	Acetamide, N-(2,6-dimethylphenyl)-2-(ethylamino)-	Amine	7728-40-7	1784.0	4257.73	27178.7	41074.2	43247.3	41505	43377.1
NMW0343	C14H22O	Phenol, 4-octyl-	Phenol	1806-26-4	1772.72727272727	17177	14578.4	17345.8	20300.3	22594.9	25516.8
NMW0339	C10H11NO	Tryptophol	Heterocyclic compound	526-55-6	1770.06578947368	1180.86	52876.9	79701.8	84084.7	81215.8	85254.1
NMW0330	C14H18O4	1,2-Benzenedicarboxylic acid, dipropyl ester	Ester	131-16-8	1756.0	39805.6	25963.3	18623.9	17693	18133.1	17352.8
NMW0326	C15H26O2	2H-Pyran-3-ol, tetrahydro-2,2,6-trimethyl-6-(4-methyl-3-cyclohexen-1-yl)-, [3S-[3.alpha.,6.alpha.(R*)]]-	Terpenoids	22567-36-8	1745.0	1374.03	6577.26	9170.13	10425.5	11245.3	10921.3
NMW0318	C15H22O2	Curcumenol	Terpenoids	19431-84-6	1735.0	787.783	5683.04	9022.72	9510.04	11661.1	10645.7
NMW0313	C10H12O3	Phenol, 4-(3-hydroxy-1-propenyl)-2-methoxy-	Phenol	458-35-5	1669.0	22354.1	23682	25505.8	27200.7	27765.6	31272
NMW0311	C10H13NO2	Phenacetin	Amine	62-44-2	1721.0	2535.42	6203.83	11032.4	12629.1	15451	14785.5
NMW0308	C15H22O	2,6,9,11-Dodecatetraenal, 2,6,10-trimethyl-	Terpenoids	4955-32-2	1712.0	11651.7	26105.2	26733.2	24391.1	33827	27133.2
NMW0297	C16H32O	Oxirane, tetradecyl-	Heterocyclic compound	7320-37-8	1676.0	79564.2	88606.9	96154	104243	110921	124979
NMW0296	C12H14O4	Apiol	Heterocyclic compound	523-80-8	1682.0	10044.5	5588.21	5653.49	7601.43	7096.22	9027.7
NMW0292	C9H16O4	Azelaic acid	Acid	123-99-9	1672.0	4713.4	8397.96	5686.46	7222.53	12099.6	10813
NMW0225	C10H13NO	Acetamide, N-(2-phenylethyl)-	Amine	877-95-2	1512.0	53062.3	38167.8	35844.4	30048.7	27349.6	29357.3
NMW0222	C9H12O3	Benzenemethanol, 3,4-dimethoxy-	Alcohol	93-03-8	1503.46062052506	9559.98	6922.28	5313.14	4025.76	3431.18	3847.56
NMW0221	C12H10	Hexa-2,4-diyn-1-ylbenzene	Aromatics	520-74-1	1501.0	18688.7	12947.7	12115.9	9182.99	8013.79	7982.4
NMW0219	C13H19NO	Diethylpropion	Amine	90-84-6	1497.0	2243.88	7429.8	3176.96	4105.79	5314.2	3775.5
NMW0166	C12H10	Biphenyl	Aromatics	92-52-4	1381.0	10702	20932.2	17235.4	15876.9	11037.9	13481.6
NMW0164	C10H10O2	Benzene, 1,2-(methylenedioxy)-4-propenyl-, (E)-	Ether	4043-71-4	1374.0	153395	109900	101655	80473.3	72322.6	74340.1
NMW0163	C8H10O2	p-Hydroxyphenyl methyl carbinol	Alcohol	2380-91-8	1369.09492273731	44463.2	28787.9	23854.5	16738.9	13729.1	11601.6
NMW0161	C11H14O2	3-Phenyl-1-propanol, acetate	Ester	122-72-5	1373.0	53196.6	33891.7	30218.4	23671.7	20509.6	21068
NMW0159	C6H10O4	Hexanedioic acid	Acid	124-04-9	1372.0	6143.66	20767.8	22637.2	28784.4	30130.2	36812.7
NMW0156	C8H7NS	Benzene, (isothiocyanatomethyl)-	Ester	622-78-6	1367.0	428986	269579	251976	195219	171518	177447
NMW0153	C10H14O	Phenol, 4-butyl-	Phenol	1638-22-8	1362.0	935.941	34640.8	68904.9	62089.7	69165.7	64601.3
NMW0150	C12H16O2	Phenol, 5-methyl-2-(1-methylethyl)-, acetate	Terpenoids	528-79-0	1355.0	39653.8	26337.5	26035.3	21044.5	19060.8	18947.8
NMW0145	C7H7NO	Benzamide	Amine	55-21-0	1344.0	1.15198e+06	953139	891063	660393	549007	504957
NMW0143	C10H15N	Benzenamine, 2,6-diethyl-	Amine	579-66-8	1342.0	249239	201058	183634	135076	111639	102038
NMW0140	C9H11NO	Cathinone	Ketone	71031-15-7	1335.0	11268	8772.58	8429.49	6073.49	5146.79	5104.77
NMW0135	C8H7NS	Thiocyanic acid, phenylmethyl ester	Sulfur compounds	3012-37-1	1339.0	279808	229784	212796	163565	130587	119125
NMW0133	C4H4N2O3	1-Methyl-2,4,5-trioxoimidazolidine	Heterocyclic compound	3659-97-0	1324.0	4137.24	13605	9523.94	10660.3	12312.2	11058.7
NMW0130	C7H6O3	1,3-Benzodioxol-5-ol	Alcohol	533-31-3	1316.95196024296	14563.1	74189.5	311113	425620	444810	409586
NMW0125	C7H6O3	Salicylic acid	Acid	69-72-7	1303.0	9385.1	314119	1.22207e+06	1.62828e+06	1.68624e+06	1.56439e+06
NMW0106	C9H13N	Benzenamine, 2,4,6-trimethyl-	Amine	88-05-1	1261.0	1602.01	569681	1.39723e+06	763899	478250	131514
NMW0103	C6H11NO	Caprolactam	Amine	105-60-2	1253.70070232307	3349.99	15835.7	5204.77	5401.97	10186.2	5612.12
NMW0101	C10H16O2	Ascaridole	Terpenoids	512-85-6	1244.0	76957.6	56937.1	52064.5	52994.5	55946	53705.1
NMW0088	C11H20O2	2-Ethylhexyl acrylate	Ester	103-11-7	1220.0	6796.34	28860	6084.94	6738.78	15895.6	5793.41
NMW0084	C10H16O	(-)-Myrtenol	Terpenoids	19894-97-4	1213.0	70323.3	504528	2.15841e+06	3.1404e+06	3.37564e+06	2.92307e+06
NMW0167	C8H8O3	Resorcinol monoacetate	Ester	102-29-4	1385.0	1223.44	47531.3	58874.7	68083.3	54625.9	56237.9
NMW0169	C6H6O3	1,2,3-Benzenetriol	Phenol	87-66-1	1385.0	3395.07	129436	260141	243760	235642	236848
NMW0196	C10H18O4	Octanedioic acid, dimethyl ester	Ester	1732-09-8	1448.0	107224	97161.3	103640	89444.5	63257.7	99413.8
NMW0217	C8H13NO2	1H-Pyrrolizine-7-methanol, 2,3,5,7a-tetrahydro-1-hydroxy-, (1S-cis)-	Alcohol	520-63-8	1495.0	284381	249933	227013	194714	149870	181354
NMW0216	C9H10O3	Benzaldehyde, 3,4-dimethoxy-	Aldehyde	120-14-9	1489.0	99696.1	74668.5	81328.7	92236.1	93001.5	94950.3
NMW0213	C10H10N2	Nicotyrine	Heterocyclic compound	487-19-4	1488.0	22913.5	32031.7	31788	32907.2	29899.4	29657.3
NMW0212	C8H7NO	2H-Indol-2-one, 1,3-dihydro-	Ketone	59-48-3	1477.81589479703	3.15957e+06	2.26366e+06	2.09284e+06	1.66465e+06	1.46945e+06	1.51265e+06
NMW0211	C10H14O2	1-Cyclohexene-1-carboxylic acid, 4-(1-methylethenyl)-	Terpenoids	7694-45-3	1484.0	4.78688e+06	4.41692e+06	4.3845e+06	3.84507e+06	3.40803e+06	3.35853e+06
NMW0210	C8H7NO3	Furo[3,4-c]pyridin-1(3H)-one, 7-hydroxy-6-methyl-	Ketone	4753-19-9	1484.0	373751	273580	302584	342382	341761	351208
NMW0209	C11H20O2	Undecylenic acid	Acid	112-38-9	1456.20354488279	16073	13799.3	13201.2	11221.1	8986.44	9380.86
NMW0208	C9H16O3	9-Oxononanoic acid	Acid	2553-17-5	1483.0	13214.6	10848.7	22263.6	33629.6	32651.4	35043.2
NMW0205	C12H14O2	Precocene I	Heterocyclic compound	17598-02-6	1466.0	42978.5	86947.9	88419.1	93504.1	86749.6	84148.2
NMW0204	C4H8O2S2	trans-O-Dithiane-4,5-diol	Alcohol	14193-38-5	1466.0	9731.21	7497.67	7112.75	5552.4	5173.42	5073.37
NMW0202	C11H16O	Phenol, 4-pentyl-	Phenol	14938-35-3	1459.96573386636	16029.5	10553.4	9133.24	6326.17	7284.77	5915.13
NMW0190	C12H23N	Cyclohexanamine, N-cyclohexyl-	Amine	101-83-7	1443.0	9045.5	7781.6	7414.87	5882.94	5205.11	4970.21
NMW0170	C9H8O2	Hydrocoumarin	Heterocyclic compound	119-84-6	1387.0	34637	22282.4	18846.2	13749.7	12223.6	12909.2
NMW0186	C12H20O2	Cyclohexanepropanoic acid, 2-propenyl ester	Ester	2705-87-5	1435.0	273335	212957	176949	140133	123396	118022
NMW0185	C9H10N2	Pyridine, 3-(3,4-dihydro-2H-pyrrol-5-yl)-	Heterocyclic compound	532-12-7	1431.01085094232	61915.2	47531.1	43617.9	33189.2	29852.4	29415.7
NMW0183	C7H8O2	Benzenemethanol, 4-hydroxy-	Alcohol	623-05-2	1392.0	263141	215635	187278	156487	139688	142188
NMW0182	C8H10O3	4-Hydroxy-3-methoxybenzyl alcohol	Alcohol	498-00-0	1434.0	3924.67	9544.38	5325.02	6183.94	7910.97	5633.9
NMW0179	C7H6O3	Benzoic acid, 3-hydroxy-	Acid	99-06-9	1417.0	9.41856e+06	7.44064e+06	7.19681e+06	5.96322e+06	5.27905e+06	5.58577e+06
NMW0177	C8H9NO	N-Benzylformamide	Amine	6343-54-0	1402.0	218740	146544	128607	93201.6	81559	77990.2
NMW0176	C8H9NO	Benzeneacetamide	Amine	103-81-1	1397.956929873	223697	150450	132959	96773.8	85259.9	78188.3
NMW0175	C11H16O	Phenol, 4-(1,1-dimethylpropyl)-	Phenol	80-46-6	1397.19008264463	490362	601068	740972	650863	600903	593910
NMW0172	C9H13NO2	Ethinamate	Ester	126-52-3	1397.0	462914	314727	277349	199897	174354	165644
NMW0171	C8H8O3	Acetic acid, phenoxy-	Acid	122-59-8	1389.0	165716	60943.6	45341.4	35652.6	38560.8	73472.7
NMW0375	C11H13NO4	Dioxacarb	Heterocyclic compound	6988-21-2	1850.0	140.071	18800.9	44632.6	62496.4	63156.9	72752.6
NMW0376	C13H10O3	Methanone, bis(2-hydroxyphenyl)-	Ketone	835-11-0	1852.0	1015.56	1627.49	3516.13	3830.48	5495.25	3656.66
NMW0380	C12H16N2O3	Hexobarbital	Heterocyclic compound	56-29-1	1868.0	496.144	3286.96	7557.72	10842.3	11067.4	12932.3
NMW0771	C4H9NO	N,N-Dimethylacetamide	Amine	127-19-5	868.261487446708	3001.6	60836.1	216963	119667	82765.4	38996
QWMW0403	C5H10S3	3-Ethyl-5-methyl-1,2,4-trithiolane	Heterocyclic compound	116505-59-0	1236.0	4166.39	6776.06	7713.25	8742.71	10354.4	12287
QWMW0397	C4H8S2	1,3-Dithiane	Heterocyclic compound	505-23-7	1027.0	225073	124573	91003.6	66475.7	65409	61003.9
QWMW0358	C9H15NS	Thiazole, 4-butyl-2,5-dimethyl-	Heterocyclic compound	41981-77-5	1257.0	6512.58	28558.7	5898.14	6681.26	15624	5983.72
QWMW0356	C10H16N2	Pyrazine, 5-butyl-2,3-dimethyl-	Heterocyclic compound	15834-78-3	1226.0	34349.4	53192.1	74863	100587	107343	117497
QWMW0350	C10H8S	2-Naphthalenethiol	Alcohol	91-60-1	1518.0	236132	171366	159105	126626	114758	117432
QWMW0337	C5H10OS	3-Methylthiobutyraldehyde	Aldehyde	16630-52-7	952.0	6637	5579.79	8535.73	7508.25	7519.13	8926.94
QWMW0325	C6H8OS	Furan, 2-[(methylthio)methyl]-	Heterocyclic compound	1438-91-1	998.0	6696.25	4288.3	5193.39	3739.69	4349.02	3942.09
QWMW0294	C6H6O4	4H-Pyran-4-one, 3,5-dihydroxy-2-methyl-	Ketone	1073-96-7	1196.0	14293.6	20809	10308	11243.8	13384.5	9650.58
QWMW0262	C6H8O2	1,2-Cyclopentanedione, 3-methyl-	Ketone	765-70-8	1028.0	221253	124300	94626	84170.1	82615.6	83961.7
QWMW0252	C6H11NO	Pyrrolidine, 1-acetyl-	Heterocyclic compound	4030-18-6	1164.0	206058	355501	493638	546966	566550	574494
QWMW0246	C2H6OS	Ethanol, 2-mercapto-	Alcohol	60-24-2	723.0	678.221	266265	304340	227542	217746	175953
QWMW0217	C10H18O2	(Z)-5-Octenyl acetate	Ester	71978-00-2	1206.0	5826.17	47281	98519.9	136837	143860	127418
QWMW0191	C7H6O3	2,3-Dihydroxybenzaldehyde	Aldehyde	24677-78-9	1219.0	478844	541083	541552	564064	660925	646585
QWMW0148	C15H24O	Humulene epoxide I	Terpenoids	19888-33-6	1604.0	1669.69	2230.25	3576.09	4365.77	4457.29	4910.02
QWMW0092	C10H16O	Dill ether	Terpenoids	74410-10-9	1186.0	7730.26	27969.4	41623.5	42232.9	43224.3	41274.6
QWMW0051	C5H6O3	3(2H)-Furanone, 4-hydroxy-5-methyl-	Ketone	19322-27-1	1054.0	8266.9	44536	30729.9	22260.4	49014.4	34230.6
QWM0003	C10H16O	2H-Pyran, 3,6-dihydro-4-methyl-2-(2-methyl-1-propenyl)-	Terpenoids	1786-08-9	1154.0	4984.74	6347.49	7115.34	7534.62	6895.53	7656.61
QMW0530	C12H25Br	2-Bromo dodecane	Halogenated hydrocarbons	13187-99-0	1505.0	410895	364541	298341	229191	214199	178491
QWMW0406	C4H8S2	1,2-Dithiane	Heterocyclic compound	505-20-4	1087.0	10486.6	12017.4	13110.7	15281.4	16617.2	18625.6
QWMW0437	C7H10N2	Pyrazine, 2-(n-propyl)-	Heterocyclic compound	18138-03-9	1010.0	1.05276e+06	583768	417428	313476	303381	287384
QWMW0739	C16H32O2	Propanoic acid, 2-methyl-, dodecyl ester	Ester	6624-71-1	1749.0	19572.7	21166.4	22510.5	16778.4	16454.6	15441.7
QWMW0733	C11H18O2	(Z)-Hex-3-enyl (E)-2-methylbut-2-enoate	Ester	67883-79-8	1326.0	173074	123447	118164	90801.5	82205.9	77573.3
QWMW0722	C11H18O2	trans,cis-2,6-Nonadienyl acetate	Ester	68555-65-7	1308.0	36293.8	135504	129463	139932	176167	116757
QWMW0702	C9H16O2	Propanoic acid, 2-methyl-, 3-methyl-2-butenyl ester	Ester	76649-23-5	1052.0	4421.85	18819.3	10046.3	10482.9	16664	10498.8
QWMW0701	C11H18O2	3-6-Nonadien-1-yl-acetate	Ester	76649-26-8	1303.0	8784.92	241644	947221	1.26433e+06	1.30771e+06	1.21535e+06
QWMW0682	C16H30O2	Decanoic acid, 3-hexenyl ester, (Z)-	Ester	85554-69-4	1760.0	4060.57	7435.88	513.621	1398.76	5191.81	3132.04
QWMW0674	C12H10S2	Disulfide, diphenyl	Sulfur compounds	882-33-7	1840.0	880.425	5300.95	16124.3	11336.1	17346.9	377.325
QWMW0444	C7H9N	Pyridine, 3,4-dimethyl-	Heterocyclic compound	583-58-4	999.0	13369.1	11214	9748.24	8124.78	8958.54	7939.15
QWMW0666	C11H12O3	Ethyl benzoylacetate	Ester	94-02-0	1542.0	422749	284562	246816	181730	154179	145908
QWMW0625	C3H6O3	Dihydroxyacetone	Ketone	96-26-4	882.0	44458.9	368709	1.18634e+06	660278	472040	250688
QWMW0596	C7H9NO	1H-Pyrrole-2-carboxaldehyde, 1-ethyl-	Aldehyde	2167-14-8	1046.0	18285.1	8610.85	6283.75	5464.03	5636.35	5388.78
QWMW0564	C15H24O	Humulenol-II	Terpenoids	19888-00-7	1650.0	929.61	2568.63	7030.36	12981.4	15708.7	16669.6
QWMW0548	C2H4S3	1,2,4-Trithiolane	Sulfur compounds	289-16-7	1117.0	479.914	81981.5	128438	131954	137748	131849
QWMW0513	C6H8N2O	Pyrazine, ethoxy-	Heterocyclic compound	38028-67-0	959.0	11200.5	8836.86	13139.9	10567.2	12230.5	11260.1
QWMW0465	C5H8S	Thiophene, 2,3-dihydro-5-methyl-	Heterocyclic compound	4610-02-0	850.0	15964.5	19066.5	13316.1	12630.6	12561.1	12731.3
NMW0774	C6H14O2	Ethanol, 2-butoxy-	Alcohol	111-76-2	905.47730829421	1365.74	154.915	7627.86	2227.37	6759.73	3045.61
NMW0768	C6H13N	Cyclohexylamine	Amine	108-91-8	862.482235907153	47738.5	46089.8	67652.6	82032.5	86080.3	90315.4
NMW0381	C11H18N2O2S	Thiopental	Heterocyclic compound	76-75-5	1868.0	395.83	2568.23	5732.57	7685.66	7925.64	8910.16
NMW0767	C6H10S	Diallyl sulfide	Sulfur compounds	592-88-1	860.177404295051	1.05895e+06	788562	761913	631298	580569	637824
NMW0453	C14H8O3	9,10-Anthracenedione, 1-hydroxy-	Phenol	129-43-1	2083.0	4223.51	11188	11251.8	12850.5	12746.6	12460.9
NMW0452	C10H10N2O	1H-Indole-3-acetamide	Heterocyclic compound	879-37-8	2077.0	1139.05	7659.6	13022.7	13514.6	13510.9	13136.2
NMW0451	C17H34O3	Hexadecanoic acid, 3-hydroxy-, methyl ester	Ester	51883-36-4	2075.0	895.229	5191.93	6933.04	7271.89	7007.87	6633.86
NMW0450	C13H12O2	Phenol, 4,4'-methylenebis-	Phenol	620-92-8	2084.50704225352	1919.07	11380.8	18687.9	20208.8	19726.2	19268.3
NMW0447	C15H22N2O	Mepivacaine	Heterocyclic compound	96-88-8	2063.0	6450.78	42544.2	59862.5	82071.3	81742	86882.7
NMW0440	C15H21NO2	Ketobemidone	Ketone	469-79-4	2036.0	462.747	99990.9	124699	132613	132813	134973
NMW0430	C12H8O4	2H-Furo[2,3-h]-1-benzopyran-2-one, 5-methoxy-	Ketone	482-48-4	2032.0	908.473	5067.82	6813.72	7041.09	6914.93	7052.74
NMW0425	C12H10N2	9H-Pyrido[3,4-b]indole, 1-methyl-	Heterocyclic compound	486-84-0	2003.0	981.958	24597.2	32018.6	32568.5	32898.4	33051.3
NMW0422	C13H12O2	Phenol, 2,2'-methylenebis-	Phenol	2467-02-9	1989.65517241379	5380.8	216423	286075	304894	294868	291701
NMW0418	C11H14O4	trans-Sinapyl alcohol	Alcohol	20675-96-1	1981.0	695.893	26143.7	22391.3	36656.3	36070	35363.5
NMW0417	C7H7N3O4	Benzenamine, 2-methyl-3,5-dinitro-	Amine	35572-78-2	1980.0	3087.95	16707.5	19968.8	19988.4	19781.1	19297.6
NMW0415	C10H8O4	Scopoletin	Ester	92-61-5	1985.0	4903.16	204886	251852	422289	433005	433079
NMW0413	C13H22N2O	Noruron	Terpenoids	18530-56-8	1960.0	44308.4	56447.2	89831	111349	110989	114744
NMW0412	C20H32	(R,1E,5E,9E)-1,5,9-Trimethyl-12-(prop-1-en-2-yl)cyclotetradeca-1,5,9-triene	Terpenoids	31570-39-5	1959.0	7359.23	402485	382013	645195	695122	648237
NMW0411	C12H9NO2	Dictamnine	Heterocyclic compound	484-29-7	1944.0	21138.5	914965	1.01575e+06	1.74578e+06	1.79859e+06	1.76426e+06
NMW0410	C18H23NO	Orphenadrine	Amine	83-98-7	1943.0	12989.6	28535.3	39585.7	55578.1	55734.1	56953.9
NMW0408	C12H8S2	5-(But-3-ene-1-ynyl)-2,2'-bithienyl	Heterocyclic compound	1134-61-8	1938.0	9347.37	9161.59	15143.6	17355.1	16818.2	17043.5
NMW0406	C10H13N3O2	4-(N-Nitroso-N-methylamino)-1-(3-pyridyl)-1-butanone	Ketone	64091-91-4	1943.0	54668.4	49246.5	86878.2	101325	99305.2	103389
NMW0401	C10H9NO2	Indoleacetic acid	Heterocyclic compound	87-51-4	1921.0	28725.9	41279.9	37160	41606.6	36970.6	41715.9
NMW0390	C12H24N2O4	Carbamic acid, (1-methylethyl)-, 2-[[(aminocarbonyl)oxy]methyl]-2-methylpentyl ester	Heterocyclic compound	78-44-4	1890.0	1568.63	247559	363223	399641	364306	379391
NMW0389	C13H17N3O	Aminopyrine	Amine	58-15-1	1890.0	16273.7	132241	196776	217993	197111	207052
NMW0386	C14H22N2O	Lidocaine	Heterocyclic compound	137-58-6	1919.65517241379	19455.1	35196.7	24144.2	27113.2	28819.7	26433.5
NMW0385	C16H30O	(E)-Hexadec-2-enal	Aldehyde	22644-96-8	1878.0	1342.42	13077.2	24013.5	27885.9	27115.3	27500
NMW0383	C17H21NO	Benadryl	Amine	58-73-1	1872.0	841.993	4132.13	5433.03	6485.41	6691.87	6555.89
NMW0456	C10H9NO	4-Quinolinol, 2-methyl-	Alcohol	607-67-0	2085.0	5374.24	6550.8	6003.24	6861.32	7028.72	7350.43
NMW0463	C12H12N2	Benzidine	Amine	92-87-5	2116.0	104.32	11112.8	18426.8	20204.2	17112.4	19183.9
NMW0466	C14H10O	9-Phenanthrenol	Phenol	484-17-3	2124.0	916.732	54249.1	89672.4	99760.9	146457	76532.8
NMW0490	C12H22N2O2	1,8-Diazacyclotetradecane-2,9-dione	Ketone	5776-79-4	2196.0	504.201	2611.49	6922.37	8611.88	9700.12	8622.53
NMW0742	C5H8O2	Methyl methacrylate	Ester	80-62-6	714.0	28208.1	3.18286e+06	4.91136e+06	5.00397e+06	4.87672e+06	4.67398e+06
NMW0588	C21H26O2	Cannabinol	Heterocyclic compound	521-35-7	2525.0	7270.7	6325.35	6404.75	6430.8	5833.19	6107.78
NMW0534	C19H20O4	Benzyl butyl phthalate	Ester	85-68-7	2341.0	110.696	3016.55	4398.25	4448.16	4768.66	4754.66
NMW0520	C14H9NO2	[1,3]Dioxolo[4,5-j]phenanthridine	Heterocyclic compound	224-11-3	2274.0	5000.95	4304.75	4557.22	4357.31	4423.15	4593.56
NMW0504	C18H32O2	2-Cyclopentene-1-tridecanoic acid, (S)-	Acid	29106-32-9	2231.0	602.752	39386	50542.4	55259.9	55749	56139.6
NMW0503	C14H14O4	2H-Furo[2,3-h]-1-benzopyran-2-one, 8,9-dihydro-8-(1-hydroxy-1-methylethyl)-, (S)-	Heterocyclic compound	3804-70-4	2227.0	581.873	4553.45	6767.85	7424.79	7115.33	7451.84
NMW0502	C17H23N3O	Pyrilamine	Heterocyclic compound	91-84-9	2226.0	1911.1	18862.3	22548.8	31304	28783.8	25157.5
NMW0500	C12H15NO3	Metaxalone	Ketone	1665-48-1	2222.0	888.549	8389.15	10278.6	12441.5	13567.9	13627.3
NMW0497	C19H24N2	Imipramine	Heterocyclic compound	50-49-7	2218.0	1561.52	116768	139651	167415	169710	175506
NMW0488	C13H9NO2	9H-Fluorene, 2-nitro-	Nitrogen compounds	607-57-8	2091.0	6430.41	6805.61	5752.34	7436.33	6914.61	7879.37
NMW0469	C14H20N2O	Urea, N-(2-methylcyclohexyl)-N'-phenyl-	Amine	1982-49-6	2132.0	16139.6	1.4179e+06	1.69098e+06	1.93122e+06	1.95292e+06	2.01156e+06
NMW0487	C15H12O3	o-Hydroxydibenzoylmethane	Ketone	1469-94-9	2192.0	566.476	13909.5	19411	22898.9	23172.7	23577
NMW0485	C18H32O2	9-Octadecynoic acid	Acid	506-24-1	2195.0	2759.67	40055.5	88807.5	112994	125292	112028
NMW0483	C14H13NO	4-Acetylaminobiphenyl	Amine	4075-79-0	2174.0	1106.84	78571.1	132594	147181	147636	146196
NMW0481	C16H14N2O	Methaqualone	Heterocyclic compound	72-44-6	2168.0	2522.1	195820	250229	178859	332332	184314
NMW0480	C11H14N2O4	Felbamate	Ester	25451-15-4	2157.0	427.856	104737	126237	148639	150536	155323
NMW0479	C15H16O4	Butanoic acid, 3-methyl-, (7-formylcyclopenta(c)pyran-4-yl)methyl ester	Terpenoids	67910-07-0	2154.0	6812.82	72625.7	77866.7	122722	120595	118548
NMW0478	C16H22O4	Mono(2-ethylhexyl) phthalate	Ester	4376-20-9	2134.0	6600.73	765047	936264	1.12798e+06	1.15277e+06	1.18042e+06
NMW0477	C21H27NO	Methadone	Ketone	76-99-3	2145.0	318.768	3060.59	2650.69	2887.61	2879.71	2591.54
NMW0475	C15H16O3	Osthole	Heterocyclic compound	484-12-8	2169.35123042506	319.112	3483.41	4377.89	5347.22	5431.5	5741.03
NMW0472	C16H21NO2	Propranolol	Amine	525-66-6	2136.0	600.044	25032.3	30228.6	35063.7	36019.9	37026.4
NMW0471	C16H13N	1-Naphthalenamine, N-phenyl-	Amine	90-30-2	2135.0	1179.51	95777.7	112329	141209	144495	145935
w39*349	C13H22O	2-Butanone, 4-(2,6,6-trimethyl-2-cyclohexen-1-yl)-	Ketone	31499-72-6	1406.0	941880	731728	702598	581715	520995	549303
WAMW2177*395	C6H8S	Thiophene, 2-ethyl-	Heterocyclic compound	872-55-9	871.0	101.13	4968.4	17956.7	9505.92	6622.71	3241.81
QWMW0592*401	C8H10O2	Creosol	Phenol	93-51-6	1194.61620469083	16489.5	33393.9	39224	36339	34151.4	32988
NMW0075*093	C10H18O	Cyclohexanol, 1-methyl-4-(1-methylethylidene)-	Terpenoids	586-81-2	1197.0	17420.2	39032.5	48202.7	47075	46924.7	46117.2
NMW0082*282	C10H16O	(-)-trans-Isopiperitenol	Terpenoids	74410-00-7	1210.0	12693.4	74959	140918	147304	152455	144179
D186*282	C10H16O	trans-Carveol	Terpenoids	1197-07-5	1217.0	12693.4	74959	140918	147304	152455	144179
NMW0065*092	C10H18O	Bicyclo[2.2.1]heptan-2-ol, 1,7,7-trimethyl-, (1S-endo)-	Terpenoids	464-45-9	1170.0	2.92565e+06	2.34655e+06	1.96795e+06	2.01265e+06	2.04843e+06	1.98444e+06
QWMW0297*095	C10H20O	d-Menthol	Terpenoids	15356-60-2	1167.0	17715.2	15385	12636	13640.5	14340.4	16204.7
WAMW2190*095	C10H20O	dl-Menthol	Terpenoids	89-78-1	1173.0	17715.2	15385	12636	13640.5	14340.4	16204.7
GMW0404*095	C10H20O	Cyclohexanol, 5-methyl-2-(1-methylethyl)-, [1S-(1.alpha.,2.alpha.,5.beta.)]-	Terpenoids	2216-52-6	1178.0	17715.2	15385	12636	13640.5	14340.4	16204.7
GGMW0105*095	C10H20O	Cyclohexanol, 5-methyl-2-(1-methylethyl)-, (1.alpha.,2.beta.,5.beta.)-	Terpenoids	3623-52-7	1188.0	17715.2	15385	12636	13640.5	14340.4	16204.7
XMW1401*042	C11H20O2	n-Valeric acid cis-3-hexenyl ester	Ester	35852-46-1	1237.0	988610	706611	626352	649520	659462	641071
XMW1403*042	C11H20O2	cis-3-Hexenyl isovalerate	Ester	35154-45-1	1238.0	988610	706611	626352	649520	659462	641071
XMW0089*454	C10H18O	4-Decenal, (E)-	Aldehyde	65405-70-1	1198.0	50096.8	1.14571e+06	1.60221e+06	1.49375e+06	1.43191e+06	1.40325e+06
XMW0168*262	C8H12S	3-Butylthiophene	Heterocyclic compound	34722-01-5	1060.0	439549	544321	617340	705468	793503	891233
XMW1142*040	C10H14O	.alpha.-Thujenal	Aldehyde	57129-54-1	1190.0	3906.7	11839.2	17340.5	17608.7	17380.5	16133.3
NMW0073*040	C10H14O	Bicyclo[3.1.1]hept-2-ene-2-carboxaldehyde, 6,6-dimethyl-	Terpenoids	564-94-3	1193.0	3906.7	11839.2	17340.5	17608.7	17380.5	16133.3
WMW0024*040	C10H14O	Bicyclo[3.1.1]hept-3-en-2-one, 4,6,6-trimethyl-	Terpenoids	80-57-9	1205.0	3906.7	11839.2	17340.5	17608.7	17380.5	16133.3
NMW0024*193	C7H9N	Aniline, N-methyl-	Amine	100-61-8	1066.0	2242.6	3281.36	3529.09	4286.45	4843.04	5450.92
WAMW2242*193	C7H9N	o-Toluidine	Amine	95-53-4	1072.0	2242.6	3281.36	3529.09	4286.45	4843.04	5450.92
KMW0570*339	C12H22O	2-Dodecenal, (E)-	Aldehyde	20407-84-5	1468.0	8352.78	26826.4	8382.69	9184.74	17296.5	8602.36
XMW0676*036	C9H10O	Ethanone, 1-(3-methylphenyl)-	Ketone	585-74-0	1182.0	7753.04	11550.9	12141.7	11038.7	12402.3	13148
XMW1314*101	C9H14N2	2,3,5-Trimethyl-6-ethylpyrazine	Heterocyclic compound	17398-16-2	1163.0	3355.03	42229.2	125224	242025	322374	511350
KMW0319*031	C10H16O	7-Oxabicyclo[4.1.0]heptane, 1-methyl-4-(1-methylethenyl)-	Terpenoids	1195-92-2	1133.0	15377.6	12526.4	9777.83	8548.73	8098.77	6418.04
KMW0324*031	C10H16O	Limonene oxide, cis-	Terpenoids	13837-75-7	1134.0	15377.6	12526.4	9777.83	8548.73	8098.77	6418.04
KMW0327*031	C10H16O	Limonene oxide, trans-	Terpenoids	4959-35-7	1138.0	15377.6	12526.4	9777.83	8548.73	8098.77	6418.04
XMW2678*316	C10H20O2	Pentanoic acid, pentyl ester	Ester	2173-56-0	1150.0	2451.18	8494.35	5730.33	4281.38	3710.99	3369.83
D192*453	C10H18O	Fenchol	Terpenoids	1632-73-1	1117.90884718499	90240.7	4.26075e+06	6.80583e+06	7.3376e+06	7.42544e+06	7.29777e+06
KMW0326*263	C9H16O	2-Nonenal, (Z)-	Aldehyde	60784-31-8	1148.0	68784.9	71122.4	46456.6	47938.9	57025.3	48044.1
KMW0343*263	C9H16O	2-Nonenal	Aldehyde	2463-53-8	1161.0	68784.9	71122.4	46456.6	47938.9	57025.3	48044.1
XMW0300*429	C8H10O	Phenol, 3,5-dimethyl-	Phenol	108-68-9	1171.0	7800.31	416952	1.21896e+06	2.33071e+06	3.12211e+06	4.93344e+06
WAMW1443*429	C8H10O	Phenol, 2,3-dimethyl-	Phenol	526-75-0	1180.0	7800.31	416952	1.21896e+06	2.33071e+06	3.12211e+06	4.93344e+06
XMW1069*313	C10H18O2	Butanoic acid, 3-hexenyl ester, (E)-	Ester	53398-84-8	1185.0	251802	678043	855371	810938	788994	772757
KMW0444*279	C10H14O	Carvone	Terpenoids	99-49-0	1242.0	317963	227897	201909	208684	211492	206534
KMW0448*279	C10H14O	D-Carvone	Terpenoids	2244-16-8	1246.0	317963	227897	201909	208684	211492	206534
XMW0257*415	C8H9NO2	4-Pyridinecarboxylic acid, ethyl ester	Ester	1570-45-2	1201.0	40775.8	141635	68068.1	81697.5	66060.6	70049.4
XMW0243*041	C13H28	Undecane, 2,5-dimethyl-	Hydrocarbons	17301-22-3	1210.0	48979.6	203328	43007	46333.8	111279	41978.7
XMW0414*041	C13H28	Undecane, 2,6-dimethyl-	Hydrocarbons	17301-23-4	1210.0	48979.6	203328	43007	46333.8	111279	41978.7
XMW0241*041	C13H28	Undecane, 4,8-dimethyl-	Hydrocarbons	17301-33-6	1212.0	48979.6	203328	43007	46333.8	111279	41978.7
WMW0004*054	C15H24	Ylangene	Terpenoids	14912-44-8	1372.0	2.45681e+06	1.64067e+06	1.45815e+06	1.10006e+06	950764	941677
XMW0602*425	C13H28	Undecane, 5,7-dimethyl-	Hydrocarbons	17312-83-3	1190.0	54427.1	255703	40134.2	46782.9	130718	41593.2
WMW0145*425	C13H28	Undecane, 4,6-dimethyl-	Hydrocarbons	17312-82-2	1196.0	54427.1	255703	40134.2	46782.9	130718	41593.2
XMW0943*425	C13H28	Undecane, 3,5-dimethyl-	Hydrocarbons	17312-81-1	1207.0	54427.1	255703	40134.2	46782.9	130718	41593.2
XMW0367*425	C13H28	Undecane, 2,4-dimethyl-	Hydrocarbons	17312-80-0	1208.0	54427.1	255703	40134.2	46782.9	130718	41593.2
WAMW0579*442	C7H8OS	2-Acetyl-5-methylthiophene	Heterocyclic compound	13679-74-8	1157.0	5.93961e+06	4.92358e+06	4.48871e+06	4.55463e+06	4.56601e+06	4.48763e+06
KMW0517*053	C11H20O	2-Undecenal, E-	Aldehyde	53448-07-0	1366.0	11796	198128	119081	91899	115171	108654
KMW0530*352	C12H20O2	Geranyl acetate	Terpenoids	105-87-3	1384.01098901099	617073	413137	374661	281104	243630	242481
WMW0064*269	C9H18O	2-Nonen-1-ol, (E)-	Alcohol	31502-14-4	1168.12834224599	29705.6	27261.8	23207.5	25860.3	26840.1	27708
NMW0126*047	C9H10O	2-Propen-1-ol, 3-phenyl-, (E)-	Alcohol	4407-36-7	1310.0	3935.3	47160	181019	244722	253028	233440
WMW0032*100	C20H32	Naphthalene, decahydro-1,1,4a-trimethyl-6-methylene-5-(3-methyl-2,4-pentadienyl)-, [4aS-(4a.alpha.,5.alpha.,8a.beta.)]-	Terpenoids	5957-33-5	1931.0	7711.57	8414.36	5818.32	12054.2	8936.25	8598.21
XMW0009*064	C15H24	Naphthalene, 1,2,4a,5,8,8a-hexahydro-4,7-dimethyl-1-(1-methylethyl)-, [1S-(1.alpha.,4a.beta.,8a.alpha.)]-	Terpenoids	523-47-7	1518.0	3.46708e+06	2.53434e+06	2.48158e+06	2.13544e+06	1.97144e+06	2.21598e+06
KMW0439*285	C10H18O	2,6-Octadien-1-ol, 3,7-dimethyl-, (Z)-	Terpenoids	106-25-2	1230.47464940669	605756	428763	385159	397932	403437	393010
KMW0460*285	C10H18O	Geraniol	Terpenoids	106-24-1	1255.60949298813	605756	428763	385159	397932	403437	393010
NMW0104*285	C10H18O	2,6-Octadien-1-ol, 3,7-dimethyl-	Terpenoids	624-15-7	1260.0	605756	428763	385159	397932	403437	393010
D290*080	C10H12O	2-Butanone, 4-phenyl-	Ketone	2550-26-7	1236.0	5637.11	4574.9	4835.92	4515.25	4091.28	4661.72
XMW0926*080	C10H12O	Ethanone, 1-(2,4-dimethylphenyl)-	Ketone	89-74-7	1253.0	5637.11	4574.9	4835.92	4515.25	4091.28	4661.72
KMW0475*049	C10H16O	2,4-Decadienal, (E,Z)-	Aldehyde	25152-83-4	1295.0	893.181	104798	457308	630485	661181	608420
XMW0691*049	C10H16O	2,4-Decadienal	Aldehyde	2363-88-4	1319.20529801325	893.181	104798	457308	630485	661181	608420
QWMW1280*351	C12H20O2	Isopulegol acetate	Terpenoids	57576-09-7	1285.0	14530	60416.4	52433.8	41098.1	44980.9	42945.1
KMW0573*147	C15H24	(E)-.beta.-Farnesene	Terpenoids	18794-84-8	1457.0	136363	158804	109842	91838.4	110705	82334.1
XMW0577*037	C13H28	Nonane, 5-(2-methylpropyl)-	Hydrocarbons	62185-53-9	1180.0	496889	576095	346957	349816	405772	371845
WMW0018*380	C15H26O	.tau.-Cadinol	Terpenoids	5937-11-1	1640.0	202013	170848	235611	322904	378644	481181
KMW0652*380	C15H26O	Cubenol	Terpenoids	21284-22-0	1642.0	202013	170848	235611	322904	378644	481181
KMW0673*380	C15H26O	.alpha.-Cadinol	Terpenoids	481-34-5	1653.0	202013	170848	235611	322904	378644	481181
KMW0105*008	C7H14O2	1-Butanol, 3-methyl-, acetate	Ester	123-92-2	878.026692087703	2259.92	2.3144e+06	8.45794e+06	4.44356e+06	3.07005e+06	1.49592e+06
CY_077*289	C12H12	Naphthalene, 2,7-dimethyl-	Aromatics	582-16-1	1402.0	9748.45	13606.4	12824.2	11724.4	11466.5	13016.9
NMW0181*289	C12H12	Naphthalene, 1,6-dimethyl-	Aromatics	575-43-9	1422.0	9748.45	13606.4	12824.2	11724.4	11466.5	13016.9
GMW0401*437	C6H12O	3-Hexen-1-ol	Alcohol	544-12-7	855.0	6420.49	3964.75	4444.61	5760.21	5762.98	5804.41
D1660*437	C6H12O	5-Hexen-1-ol	Alcohol	821-41-0	868.0	6420.49	3964.75	4444.61	5760.21	5762.98	5804.41
XMW1116*183	C6H12O	4-Hexen-1-ol, (E)-	Alcohol	928-92-7	883.0	499.883	21944.4	69786.2	37909.1	27134.3	13594.5
KMW0641*406	C6H10O2	2-Hexenoic acid, (E)-	Acid	13419-69-7	1005.0	45265.5	565444	667150	589355	572037	557107
KMW0650*382	C15H26O	β-CARYOPHYLLENE ALCOHOL	Terpenoids	472-97-9	1568.0	19914	37505.2	76124.3	108393	122271	155360
XMW0200*375	C15H32	Tetradecane, 4-methyl-	Hydrocarbons	25117-24-2	1459.0	101019	382451	108497	118382	278780	112191
XMW0502*426	C13H28	Undecane, 3,8-dimethyl-	Hydrocarbons	17301-30-3	1228.0	184227	171730	119295	124945	142462	122882
XMW0242*426	C13H28	Undecane, 3,9-dimethyl-	Hydrocarbons	17301-31-4	1240.0	184227	171730	119295	124945	142462	122882
XMW0110*356	C14H30	Dodecane, 4,6-dimethyl-	Hydrocarbons	61141-72-8	1325.0	15982.3	40959.1	49953.4	60805.6	59608.3	56599.4
XMW0890*228	C8H14O	1-Hepten-6-one, 2-methyl-	Ketone	10408-15-8	966.0	20723	39452.7	92097.4	60279.6	86862.9	121399
w17*038	C10H18O2	3,7-Octadiene-2,6-diol, 2,6-dimethyl-	Alcohol	13741-21-4	1193.0	72376.2	3.18289e+06	4.32561e+06	4.03707e+06	3.88803e+06	3.81682e+06
D173*439	C9H10O	Benzeneacetaldehyde, 4-methyl-	Aldehyde	104-09-6	1120.0	183427	145179	182465	253955	303058	415288
XMW0822*056	C15H24	(1R,2S,6S,7S,8S)-8-Isopropyl-1-methyl-3-methylenetricyclo[4.4.0.02,7]decane-rel-	Terpenoids	18252-44-3	1432.0	9.21824e+06	7.14701e+06	6.77812e+06	5.42497e+06	4.83747e+06	4.93807e+06
WMW0050*333	C11H16O2	2(4H)-Benzofuranone, 5,6,7,7a-tetrahydro-4,4,7a-trimethyl-, (R)-	Ester	17092-92-1	1532.0	45435.6	28783.4	25243.1	17476.7	16006.8	13797.5
KMW0194*240	C8H18O	2-Octanol	Alcohol	123-96-6	998.0	5499.14	229226	268099	233667	228575	221371
XMW1206*444	C8H14O2	3-Hexenoic acid, ethyl ester	Ester	2396-83-0	1005.0	723.55	4920.82	5497.44	7744.42	8089.38	8812.62
w12*389	C20H36O2	Linoleic acid ethyl ester	Ester	544-35-4	2160.0	17315.3	1.58211e+06	2.07607e+06	2.48817e+06	2.47231e+06	2.57492e+06
WMW0021*065	C15H22	trans-Calamenene	Terpenoids	73209-42-4	1529.0	182627	137917	125931	107095	97782.8	96201.6
KMW0543*035	C10H18O2	(3R,6R)-2,2,6-Trimethyl-6-vinyltetrahydro-2H-pyran-3-ol	Heterocyclic compound	14009-71-3	1171.0	126954	254574	379827	392167	408809	414776
XMW0454*035	C10H18O2	(3R,6S)-2,2,6-Trimethyl-6-vinyltetrahydro-2H-pyran-3-ol	Heterocyclic compound	39028-58-5	1173.0	126954	254574	379827	392167	408809	414776
XMW0312*006	C8H10	Ethylbenzene	Aromatics	100-41-4	862.671719564188	16508.2	26728	23397.5	18933	19107.1	17201.8
XMW0307*006	C8H10	p-Xylene	Aromatics	106-42-3	871.103742302226	16508.2	26728	23397.5	18933	19107.1	17201.8
D417*079	C8H14O2	3-Hexen-1-ol, acetate, (E)-	Ester	3681-82-1	1005.0	8464.69	17757.1	18630.3	15607.8	16237.5	18676
XMW0895*021	C10H12	Indan, 1-methyl-	Aromatics	767-58-8	1079.0	1617.85	2886.54	11818.6	38843.5	76071.6	134962
WAMW0925*237	C8H16O	2-Octen-1-ol	Alcohol	22104-78-5	1066.0	720412	878636	994567	1.14696e+06	1.26332e+06	1.43579e+06
WAMW1017*237	C8H16O	2-Octen-1-ol, (Z)-	Alcohol	26001-58-1	1067.0	720412	878636	994567	1.14696e+06	1.26332e+06	1.43579e+06
KMW0297*088	C10H18O2	trans-Linalool oxide (furanoid)	Heterocyclic compound	34995-77-2	1075.2401280683	2.75742e+06	3.34765e+06	3.80248e+06	4.38953e+06	4.81877e+06	5.42572e+06
KMW0257*155	C10H18O	Bicyclo[3.1.0]hexan-2-ol, 2-methyl-5-(1-methylethyl)-, (1.alpha.,2.beta.,5.alpha.)-	Terpenoids	15537-55-0	1070.0	5302.48	6557.96	7538.18	8603.99	9863.58	10776.2
XMW3198*155	C10H18O	5-Isopropyl-2-methylbicyclo[3.1.0]hexan-2-ol	Terpenoids	546-79-2	1075.0	5302.48	6557.96	7538.18	8603.99	9863.58	10776.2
XMW0295*246	C10H12	Benzene, 1-methyl-3-(1-methylethenyl)-	Aromatics	1124-20-5	1082.0	4319.44	4099.66	4455.8	3847.74	3545.59	3187.35
WAMW0477*112	C10H18O	Cyclohexanone, 5-methyl-2-(1-methylethyl)-, (2R-cis)-	Ketone	1196-31-2	1157.0	1.36593e+06	1.08992e+06	916447	935169	953781	920645
QWMW1015*112	C10H18O	L-Menthone	Terpenoids	14073-97-3	1158.98395721925	1.36593e+06	1.08992e+06	916447	935169	953781	920645
NMW0062*112	C10H18O	Cyclohexanone, 5-methyl-2-(1-methylethyl)-, cis-	Terpenoids	491-07-6	1164.0	1.36593e+06	1.08992e+06	916447	935169	953781	920645
KMW0264*022	C8H12N2	Pyrazine, 3-ethyl-2,5-dimethyl-	Heterocyclic compound	13360-65-1	1081.0	3884.46	4027.48	4466.1	5369.65	6094.68	5669.21
WAMW0550*022	C8H12N2	Pyrazine, 2,6-diethyl-	Heterocyclic compound	13067-27-1	1084.0	3884.46	4027.48	4466.1	5369.65	6094.68	5669.21
KMW0269*022	C8H12N2	2,3-Dimethyl-5-ethylpyrazine	Heterocyclic compound	15707-34-3	1090.0	3884.46	4027.48	4466.1	5369.65	6094.68	5669.21
KMW0271*194	C7H8O	Phenol, 3-methyl-	Phenol	108-39-4	1075.42918454936	11885.2	14808.8	16977.9	19522.9	21798.3	25018.1
NMW0034*400	C10H16O	Fenchone	Terpenoids	1195-79-5	1096.0	194227	151361	157812	187081	202097	233356
WMW0179*400	C10H16O	L-Fenchone	Terpenoids	7787-20-4	1103.0	194227	151361	157812	187081	202097	233356
KMW0566*060	C15H24	Naphthalene, decahydro-4a-methyl-1-methylene-7-(1-methylethylidene)-, (4aR-trans)-	Terpenoids	515-17-3	1479.0	717434	473073	502735	468430	438105	522082
XMW0112*060	C15H24	Naphthalene, 1,2,4a,5,8,8a-hexahydro-4,7-dimethyl-1-(1-methylethyl)-, (1.alpha.,4a.beta.,8a.alpha.)-(.+/-.)-	Terpenoids	5951-61-1	1482.0	717434	473073	502735	468430	438105	522082
KMW0198*257	C10H16	.alpha.-Phellandrene	Terpenoids	99-83-2	1005.0	2.51153e+06	1.40073e+06	997425	758633	719952	692862
KMW0197*257	C10H16	(S)-(+)-alpha-Phellandrene	Terpenoids	2243-33-6	1006.0	2.51153e+06	1.40073e+06	997425	758633	719952	692862
XMW0127*016	C10H14	o-Cymene	Terpenoids	527-84-4	1022.0	72276.5	38575.3	30427.2	24242.1	22452.7	23519.3
D147*110	C12H16O2	Butanoic acid, 3-methyl-, phenylmethyl ester	Ester	103-38-8	1396.0	1.93858e+06	1.24485e+06	984602	782946	688504	650165
w41*229	C8H14O	3-Octen-2-one, (E)-	Ketone	18402-82-9	1035.0	3847.26	6714.57	1919.54	2417.98	4412.71	2197.18
WAMW0630*017	C10H16	Cyclohexene, 1-methyl-5-(1-methylethenyl)-, (R)-	Terpenoids	1461-27-4	1027.0	2.90882e+06	1.62067e+06	1.1616e+06	883284	845578	804230
NMW0015*017	C10H16	Cyclohexene, 1-methyl-4-(1-methylethenyl)-, (S)-	Terpenoids	5989-54-8	1030.90128755365	2.90882e+06	1.62067e+06	1.1616e+06	883284	845578	804230
KMW0217*017	C10H16	D-Limonene	Terpenoids	5989-27-5	1031.27001067236	2.90882e+06	1.62067e+06	1.1616e+06	883284	845578	804230
KMW0098*186	C6H12O	3-Hexen-1-ol, (Z)-	Alcohol	928-96-1	856.478405315615	73904.6	49384.4	51732.2	57122	62060.6	62073.3
NMW0794*250	C10H14	Benzene, (1-methylpropyl)-	Aromatics	135-98-8	1001.0	160792	131500	114047	96428.9	105954	94960.8
WMW0008*362	C15H24	Longifolene	Terpenoids	475-20-7	1406.0	857537	588522	508312	396934	369689	494913
XMW1097*355	C12H22O2	Hexanoic acid, 3-hexenyl ester	Ester	84434-19-5	1386.0	108590	78698.8	73150	58863.4	51192.2	52691.7
WMW0025*045	C10H14O	Thymol	Terpenoids	89-83-8	1290.98272138229	11274.6	15182.4	13841.1	17864.9	18069.2	19134.7
XMW0615*045	C10H14O	Phenol, m-tert-butyl-	Phenol	585-34-2	1295.09169363538	11274.6	15182.4	13841.1	17864.9	18069.2	19134.7
D874*338	C11H18O2	2,6-Octadien-1-ol, 3,7-dimethyl-, formate, (Z)-	Ester	2142-94-1	1283.0	7892.77	15426.6	33723.7	55303.3	67245	76376.4
XMW0285*222	C7H6O2	Benzaldehyde, 4-hydroxy-	Aldehyde	123-08-0	1304.41744892325	5570.5	9022.09	24025.5	35872.3	43340.7	44111
NMW0007*140	C10H14O	2,4-Cycloheptadien-1-one, 2,6,6-trimethyl-	Terpenoids	503-93-5	1243.0	110428	172832	253521	322525	336606	366897
w18*052	C10H18O2	2,7-Octadiene-1,6-diol, 2,6-dimethyl-, (Z)-	Terpenoids	103619-06-3	1361.0	46541.4	75776.9	50630.1	51476.9	57557	46574.7
KMW0516*081	C12H20O2	.alpha.-Terpinyl acetate	Ester	80-26-2	1350.0	8.20103e+06	6.81486e+06	6.32759e+06	4.68059e+06	3.84235e+06	3.5077e+06
NMW0144*311	C10H16O2	Neric acid	Terpenoids	4613-38-1	1344.0	10476.2	276681	158526	116675	145664	142086
NMW0394*346	C10H10O4	2-Propenoic acid, 3-(4-hydroxy-3-methoxyphenyl)-	Acid	1135-24-6	1897.0	1908.57	11528.7	22767.4	27970	28072.5	29231.1
XMW0027*458	C15H26O	Ledol	Terpenoids	577-27-5	1565.0	95987.5	72215.6	61680.6	43814.9	36087.2	32996.3
XMW0848*129	C14H22O	Phenol, 2-(1,1-dimethylethyl)-4-(1-methylpropyl)-	Phenol	52184-13-1	1551.0	6028.24	5287.29	6329.04	6423.7	5686.39	6302.71
NMW0023*217	C8H8O	Benzaldehyde, 2-methyl-	Aldehyde	529-20-4	1064.0	258076	309110	351304	406156	448011	509510
KMW0638*142	C15H26O2	Geranyl isovalerate	Ester	109-20-6	1606.0	5051.63	4613.24	8889.78	12373.7	13975.5	18785.1
YZMW0607*451	C7H7NO3	5-Methyl-2-nitrophenol	Phenol	700-38-9	1247.0	122316	79318.7	68313.2	69752	71512.4	69362.6
NMW0067*034	C8H11N	2,6-Xylidine	Amine	87-62-7	1170.04264392324	836.872	4010.25	30297.8	55572.3	74301.2	116820
GMW0247*278	C9H10O2	m-Cresyl acetate	Ester	122-46-3	1177.0	126.202	14473.7	11079.1	10749	10183.2	15963.4
WMW0010*371	C15H24	Cyclohexane, 1-ethenyl-1-methyl-2,4-bis(1-methylethenyl)-, [1S-(1.alpha.,2.beta.,4.beta.)]-	Terpenoids	515-13-9	1391.0	966738	1.11963e+06	1.24573e+06	1.11341e+06	1.03705e+06	1.01449e+06
XMW1219*109	C9H16O2	2-Butenoic acid, 2-methyl-, 2-methylpropyl ester, (E)-	Ester	61692-84-0	1093.0	1.67492e+06	1.21649e+06	1.11591e+06	1.17772e+06	1.18305e+06	1.19294e+06
XMW0938*028	C11H18	3-Nonen-5-yne, 4-ethyl-, (E)-	Hydrocarbons	74744-60-8	1126.0	41354.8	2.737e+06	6.58001e+06	6.1257e+06	7.19765e+06	6.57042e+06
XMW0980*143	C15H24	(1R,3aR,4aR,8aR)-1,4,4,6-Tetramethyl-1,2,3,3a,4,4a,7,8-octahydrocyclopenta[1,4]cyclobuta[1,2]benzene	Terpenoids	94482-89-0	1395.0	1.871e+06	1.22689e+06	953655	742961	643597	601431
XMW0033*143	C15H24	(1R,3aS,4aS,8aS)-1,4,4,6-Tetramethyl-1,2,3,3a,4,4a,7,8-octahydrocyclopenta[1,4]cyclobuta[1,2]benzene	Terpenoids	94535-52-1	1403.0	1.871e+06	1.22689e+06	953655	742961	643597	601431
D339*137	C15H24	cis-.alpha.-Bisabolene	Terpenoids	29837-07-8	1504.0	343529	249426	235412	202627	170715	187222
XMW0975*137	C15H24	Cyclohexene, 4-(1,5-dimethyl-1,4-hexadienyl)-1-methyl-	Terpenoids	17627-44-0	1515.0	343529	249426	235412	202627	170715	187222
NMW0261*318	C10H7NO2	Naphthalene, 1-nitro-	Nitrogen compounds	86-57-7	1612.0	97033.5	87769.4	23524.8	28273.8	29849.9	30822.9
XMW1392*433	C11H16	2-Methyl-7-exo-vinylbicyclo[4.2.0]oct-1(2)-ene	Hydrocarbons	107914-89-6	1151.0	191.935	7833.08	39756.2	74052.4	99000.7	150416
XMW0231*075	C15H26O2	1-((1S,3aR,4R,7S,7aS)-4-Hydroxy-7-isopropyl-4-methyloctahydro-1H-inden-1-yl)ethanone	Terpenoids	1911-78-0	1718.0	779.238	3387.85	1620.83	1886.22	3212.63	1864.98
XMW0746*118	C15H24O	(1R,2R,4S,6S,7S,8S)-8-Isopropyl-1-methyl-3-methylenetricyclo[4.4.0.02,7]decan-4-ol	Terpenoids	124753-76-0	1586.0	96979.5	69509	61450.1	53874.1	44897.8	47356.6
w09*261	C10H18	2,6-Octadiene, 2,6-dimethyl-	Terpenoids	2792-39-4	978.0	2998.38	122630	143561	126065	122610	119469
XMW0202*261	C10H18	cis-2,6-Dimethyl-2,6-octadiene	Hydrocarbons	2492-22-0	997.0	2998.38	122630	143561	126065	122610	119469
KMW0554*055	C13H20O	.alpha.-Ionone	Terpenoids	127-41-3	1435.12278697887	932205	728123	703395	574549	510468	539487
KMW0572*446	C9H8O2	trans-Cinnamic acid	Acid	140-10-3	1451.0	4.63768e+06	3.61007e+06	3.43829e+06	2.82771e+06	2.52437e+06	2.65158e+06
NMW0306*099	C15H24O	(Z)-epi-.beta.-Santalol	Terpenoids	79081-90-6	1709.0	2463.02	1908.97	2492.04	4320.69	4690.61	6946.72
D284*126	C13H18O2	Butanoic acid, 2-methyl-, 2-phenylethyl ester	Ester	24817-51-4	1488.0	1.60462e+06	1.40399e+06	1.38692e+06	1.20922e+06	1.07873e+06	1.07998e+06
KMW0723*074	C18H34O2	Oleic Acid	Acid	112-80-1	2141.0	842.474	27072.2	39944.5	48125.4	48630.5	47959.6
WMW0139*074	C18H34O2	9-Octadecenoic acid	Acid	2027-47-6	2144.0	842.474	27072.2	39944.5	48125.4	48630.5	47959.6
WAMW0433*074	C18H34O2	9-Octadecenoic acid, (E)-	Acid	112-79-8	2145.63758389262	842.474	27072.2	39944.5	48125.4	48630.5	47959.6
WMW0012*061	C15H24	(+)-epi-Bicyclosesquiphellandrene	Terpenoids	54274-73-6	1482.0	1.14847e+07	8.71081e+06	8.28847e+06	6.73414e+06	5.90874e+06	5.96347e+06
XMW0176*061	C15H24	Naphthalene, 1,2,4a,5,6,8a-hexahydro-4,7-dimethyl-1-(1-methylethyl)-, (1.alpha.,4a.alpha.,8a.alpha.)-	Terpenoids	31983-22-9	1496.0	1.14847e+07	8.71081e+06	8.28847e+06	6.73414e+06	5.90874e+06	5.96347e+06
XMW0249*066	C15H24	Naphthalene, 1,2,3,4,4a,7-hexahydro-1,6-dimethyl-4-(1-methylethyl)-	Terpenoids	16728-99-7	1533.0	3.12221e+06	2.099e+06	1.85958e+06	1.38439e+06	1.20108e+06	1.17471e+06
XMW0264*152	C15H24	Bicyclo[4.4.0]dec-1-ene, 2-isopropyl-5-methyl-9-methylene-	Terpenoids	150320-52-8	1507.0	1.7026e+06	1.20162e+06	1.14005e+06	937445	837488	920164
XMW0836*378	C15H26O	3,7-Cyclodecadiene-1-methanol, .alpha.,.alpha.,4,8-tetramethyl-, [s-(Z,Z)]	Terpenoids	21657-90-9	1559.0	5558.52	5962.89	7859.52	7260.58	6721.07	6312.46
WAMW1749*218	C9H12	Benzene, 1-ethyl-4-methyl-	Aromatics	622-96-8	954.0	77867.3	81184.3	40147.9	44923.5	34852	54001.1
NMW0791*218	C9H12	Benzene, 1-ethyl-2-methyl-	Aromatics	611-14-3	971.0	77867.3	81184.3	40147.9	44923.5	34852	54001.1
XMW0301*218	C9H12	Mesitylene	Aromatics	108-67-8	972.0	77867.3	81184.3	40147.9	44923.5	34852	54001.1
WMW0013*151	C15H24	Bicyclosesquiphellandrene	Terpenoids	54324-03-7	1489.0	2.33096e+07	2.05417e+07	2.01481e+07	1.73375e+07	1.52462e+07	1.50435e+07
D300*369	C15H24	Aristolochene	Terpenoids	26620-71-3	1487.0	1.64221e+07	1.4574e+07	1.42341e+07	1.22873e+07	1.08389e+07	1.08042e+07
KMW0686*322	C11H12O2	2-Propenoic acid, 3-phenyl-, ethyl ester, (E)-	Ester	4192-77-2	1463.0	611686	1.57417e+06	1.62315e+06	1.75372e+06	1.62591e+06	1.5615e+06
WMW0043*381	C15H26O	Nerolidol	Terpenoids	142-50-7	1544.0	35519.2	38447.2	60773.4	79197.4	87071.6	103900
KMW0720*304	C10H12O2	trans-Isoeugenol	Phenol	5932-68-3	1453.0	8193.95	26672.4	50449	78624.2	103211	115439
NMW0047*149	C8H10O	Phenol, 2-ethyl-	Phenol	90-00-6	1140.0	1774.07	13314.1	15105.9	19658.1	19799.7	21290.5
GMW0162*149	C8H10O	Phenol, 2,4-dimethyl-	Phenol	105-67-9	1147.98927613941	1774.07	13314.1	15105.9	19658.1	19799.7	21290.5
QWMW1175*149	C8H10O	Phenol, 2,5-dimethyl-	Phenol	95-87-4	1151.0	1774.07	13314.1	15105.9	19658.1	19799.7	21290.5
XMW0882*208	C6H12O2	Pentanoic acid, 2-methyl-	Acid	97-61-0	951.462904911181	26355.2	18344.3	12823.4	13491.7	13471	13530
XMW0064*070	C18H30O	5,9,13-Pentadecatrien-2-one, 6,10,14-trimethyl-	Ketone	762-29-8	1921.0	29298.8	41978.8	36275.4	40591.6	37190.6	41532.8
WMW0146*427	C15H24	.alpha.-Maaliene	Terpenoids	489-28-1	1443.0	345467	229634	189991	133951	107105	101765
WMW0015*120	C10H18O	Terpinen-4-ol	Terpenoids	562-74-3	1181.44989339019	14306.7	11352	10835.1	10572.8	10008.1	10069.4
XMW0705*403	C15H26O	2-Naphthalenemethanol, 1,2,3,4,4a,5,6,8a-octahydro-.alpha.,.alpha.,4a,8-tetramethyl-, [2R-(2.alpha.,4a.alpha.,8a.beta.)]-	Terpenoids	473-16-5	1653.0	88546.7	79523.7	78097.3	90033.3	95970.9	99645
NMW0776*111	C4H4O2	2(5H)-Furanone	Ketone	497-23-4	912.825860271116	1953.06	1953.06	10957.4	5217.65	12218.7	7854.37
NMW0785*182	C5H8O2	Tiglic acid	Acid	80-59-1	931.142410015649	842.235	4974.81	18576.6	19327.9	18241.1	19956.8
NMW0784*402	C7H12O2	Ethyl tiglate	Ester	5837-78-5	939.0	1489.62	8939.26	32615.1	32521	31445.2	34855.9
NMW0268*302	C9H8O3	2-Propenoic acid, 3-(2-hydroxyphenyl)-	Acid	583-17-5	1630.0	1621.31	2304.59	5269.46	7959.85	10990.4	14734.2
NMW0271*302	C9H8O3	p-Coumaric acid	Acid	7400-08-0	1635.0	1621.31	2304.59	5269.46	7959.85	10990.4	14734.2
KMW0563*085	C13H22O	5,9-Undecadien-2-one, 6,10-dimethyl-, (E)-	Ketone	3796-70-1	1453.0	372770	296181	263349	205873	191943	184951
D242*385	C16H30O2	9-Tetradecen-1-ol, acetate, (E)-	Ester	23192-82-7	1800.0	1219.18	38913.1	58880.4	62446.9	58747	64983.8
D314*067	C14H26O2	8-Dodecen-1-ol, acetate, (Z)-	Ester	28079-04-1	1605.0	90581.7	135948	318060	513553	615052	766293
GMW0216*220	C7H7NO	Ethanone, 1-(4-pyridinyl)-	Ketone	1122-54-9	1112.0	10664.4	48983.2	71398.6	67957.6	74181.9	62344
KMW0386*281	C10H16O	cis-Dihydrocarvone	Terpenoids	3792-53-8	1195.0	105201	1.14629e+06	7.54362e+06	1.0706e+07	1.16096e+07	1.00583e+07
XMW0216*063	C15H24O	(2S,3S,6S)-6-Isopropyl-3-methyl-2-(prop-1-en-2-yl)-3-vinylcyclohexanone	Terpenoids	21698-44-2	1503.0	76415.6	60364.7	55505.2	45456.2	43590.4	46645
WMW0205*266	C8H14O2	2,5-Octanedione	Ketone	3214-41-3	984.0	8884.96	1.29531e+06	1.53917e+06	1.35407e+06	1.32039e+06	1.27283e+06
NMW0123*420	C10H20O2	p-Menthane-3,8-diol, cis-1,3,trans-1,4-	Terpenoids	3564-98-5	1301.0	7125.4	6701.87	4261.05	5447.47	6246.11	6259.3
KMW0361*138	C9H10O	Benzaldehyde, 4-ethyl-	Aldehyde	4748-78-1	1180.0	7015.01	20980	14049.8	24204	26872.8	39728.4
XMW0255*138	C9H10O	Benzaldehyde, 2,4-dimethyl-	Aldehyde	15764-16-6	1182.0	7015.01	20980	14049.8	24204	26872.8	39728.4
YZMW0195*416	C8H9NO2	Benzoic acid, 2-amino-4-methyl-	Acid	2305-36-4	1538.0	4.48913e+06	3.00238e+06	2.63843e+06	1.94484e+06	1.67718e+06	1.62652e+06
KMW0424*342	C11H22O2	Butanoic acid, 2-methyl-, hexyl ester	Ester	10032-15-2	1236.0	5490.64	3718.74	3194.56	3262.21	3542.84	3388.11
QWMW0269*255	C8H12N2	Pyrazine, 2-methyl-6-propyl-	Heterocyclic compound	29444-46-0	1090.0	229656	164782	150907	160668	160902	161661
GMW0001*326	C11H14O2	Benzene, 1,2-dimethoxy-4-(1-propenyl)-, (E)-	Ether	6379-72-2	1500.0	6105.9	6451.73	7025.09	7558.21	7479.57	8592.67
QWMW0606*296	C10H22O	3-Octanol, 3,6-dimethyl-	Alcohol	151-19-9	1112.0	213459	164799	161445	171136	171341	171681
WMW0003*364	C15H24	Naphthalene, 1,2,3,5,6,7,8,8a-octahydro-1,8a-dimethyl-7-(1-methylethenyl)-, [1S-(1.alpha.,7.alpha.,8a.alpha.)]-	Terpenoids	10219-75-7	1494.0	7.58509e+06	6.62856e+06	6.52529e+06	5.64432e+06	4.96471e+06	4.91142e+06
QWMW1238*308	C10H14O2	Carvone oxide, cis-	Terpenoids	18383-49-8	1263.0	7567.18	29405.1	8233.04	8627.55	20441.9	8777.5
YZMW0309*245	C6H12OS	S-Methyl pentanethioate	Ester	42075-43-4	942.0	1355.97	12960.9	8480.14	7883.03	9101.85	9394.48
XMW0192*015	C10H16	(+)-4-Carene	Terpenoids	29050-33-7	1009.0	28369.7	15141.9	9817.95	9408.96	11202.4	12682.2
XMW0006*015	C10H16	(+)-3-Carene	Terpenoids	498-15-7	1010.0	28369.7	15141.9	9817.95	9408.96	11202.4	12682.2
KMW0220*015	C10H16	3-Carene	Terpenoids	13466-78-9	1012.4597207304	28369.7	15141.9	9817.95	9408.96	11202.4	12682.2
KMW0596*059	C15H24	Alloaromadendrene	Terpenoids	25246-27-9	1461.0	1.31645e+06	894457	777147	582015	505887	497119
XMW2429*059	C15H24	Patchoulene	Terpenoids	1405-16-9	1467.0	1.31645e+06	894457	777147	582015	505887	497119
GMW0206*214	C6H14S	Propyl sulfide	Ether	111-47-7	888.0	23009.7	18635.8	11199.3	9449.99	8706.21	10541.2
D327*359	C15H22	(4R,4aR)-4,4a-Dimethyl-6-(prop-1-en-2-yl)-1,2,3,4,4a,7-hexahydronaphthalene	Terpenoids	28908-26-1	1537.0	12394.5	9709.21	9657.34	8514.79	7841.66	8154.65
NMW0037*023	C10H20O2	Butanoic acid, 3-methyl-, 3-methylbutyl ester	Ester	659-70-1	1104.0	33614.7	2.71043e+06	4.44332e+06	4.63312e+06	4.8495e+06	4.68387e+06
D273*023	C10H20O2	Butanoic acid, 2-methyl-, 2-methylbutyl ester	Ester	2445-78-5	1105.0	33614.7	2.71043e+06	4.44332e+06	4.63312e+06	4.8495e+06	4.68387e+06
D272*145	C10H20O2	Butanoic acid, 3-methyl-, 2-methylbutyl ester	Ester	2445-77-4	1107.0	11669.7	32992.4	11921.7	13635.7	22948.3	39840.6
D26*145	C10H20O2	Pentanoic acid, 3-methylbutyl ester	Ester	2050-09-1	1108.0	11669.7	32992.4	11921.7	13635.7	22948.3	39840.6
YZMW0584*265	C7H7ClO	Phenol, 2-chloro-4-methyl-	Phenol	6640-27-3	1120.0	14657.3	56208.5	73070.3	72008.8	74412.8	71608.4
D1362*181	C5H8O2	4-Pentenoic acid	Acid	591-80-0	882.071901608325	809.838	1.63274e+06	5.59462e+06	3.0641e+06	2.13481e+06	1.08878e+06
WAMW0558*309	C11H18O	2,4-Undecadienal	Aldehyde	13162-46-4	1435.0	980384	731024	692086	534370	470177	469539
XMW0937*348	C12H18O2	(1R,5S,6R)-2,7,7-Trimethylbicyclo[3.1.1]hept-2-en-6-yl acetate	Ester	67999-48-8	1262.0	2254.7	6186.11	14804.1	21259.1	25517	31994.3
GMW0160*189	C6H14O	1-Pentanol, 2-methyl-	Alcohol	105-30-6	831.0	5415.74	38847.7	78215	75849.5	80423.4	77636.5
WAMW1611*189	C6H14O	1-Pentanol, 3-methyl-	Alcohol	589-35-5	845.997157745144	5415.74	38847.7	78215	75849.5	80423.4	77636.5
D370*114	C10H16O	(Z)-2,2-Dimethyl-3-(3-methylpenta-2,4-dien-1-yl)oxirane	Terpenoids	33281-83-3	1133.0	4858.66	5002.8	5345.83	4894.66	5919.68	5621.79
NMW0371*372	C11H12O4	1H-2-Benzopyran-1-one, 3,4-dihydro-8-hydroxy-6-methoxy-3-methyl-, (R)-	Terpenoids	13410-15-6	1848.0	300.918	1739.92	4462.48	6869.75	6970.06	8401.25
D323*087	C6H8N2S	Pyrazine, 2-methyl-3-(methylthio)-	Heterocyclic compound	2882-20-4	1184.0	4931.57	6537.4	5787.36	6339.27	6872.53	6958.83
WAMW0788*178	C6H10O	Cyclopentanone, 3-methyl-	Ketone	1757-42-2	851.0	132284	100892	99204.8	78611.4	73045.9	84180
[truncated: 15 more rows]
