# Supplementary material for: Microbiome–volatile metabolome analysis reveals aroma regulation driven by microbial niche competition in Jinggang honey pomelo wine
Source: Front Microbiol. 2026 Jan 2;16:1725554. doi: 10.3389/fmicb.2025.1725554 (PMC12807929; doi:10.3389/fmicb.2025.1725554)
Supplement: Supplementary file 3 [file Table_2.XLSX]

## Sheet: Sheet1
Table S2 The differential aroma compounds were exhibited during pomelo wine fermentation
Index	Compounds	Class I	Formula	Relative content		Threshold	rOAV		Odor	VIP	P-value	Fold_Change	Log2FC	Type
				GR_0d	GR_14d		GR_0d	GR_14d
KMW0385*093	Cyclohexanol, 2-methyl-5-(1-methylethenyl)-	Terpenoids	C10H18O	0.0138521	0.0517003	-	0	0	minty, spice	1.09	5.71904e-06	2.64733	1.40454	up
KMW0388*282	Carveol	Terpenoids	C10H16O	0.0101004	0.161439	-	0	0	minty, spearmint, cool, green, herbal, caraway, spicy	1.09332	0.00155726	11.3585	3.50571	up
XMW0534*040	Bicyclo[3.1.1]hept-3-en-2-one, 4,6,6-trimethyl-, (1S)-	Terpenoids	C10H14O	0.00310955	0.0180766	-	0	0	spicy, minty, camphor	1.08956	0.000740022	4.12966	2.04602	up
KMW0328*031	(+)-(E)-Limonene oxide	Terpenoids	C10H16O	0.0122372	0.00718985	0.2	0.0611861	0.0359493	green	1.08655	0.00463073	0.417364	-1.26062	down
XMW0504*084	1H-Benzocycloheptene, 2,4a,5,6,7,8-hexahydro-3,5,5,9-tetramethyl-, (R)-	Terpenoids	C15H24	2.80472	1.40498	-	0	0	-	1.08709	0.00579344	0.355389	-1.49253	down
KMW0430*116	Citronellol	Terpenoids	C10H20O	0.00925853	0.0277561	0.04	0.231463	0.693902	floral, rose, lime	1.08542	0.0077821	2.13024	1.09102	up
XMW1412*054	2-Epi-.alpha.-funebrene	Terpenoids	C15H24	1.95526	1.05633	-	0	0	-	1.08386	0.00653216	0.383292	-1.38349	down
KMW0518*352	2,6-Octadien-1-ol, 3,7-dimethyl-, acetate, (Z)-	Terpenoids	C12H20O2	0.491107	0.272024	2	0.245553	0.136012	floral, rose, soapy, citrus, dewy, pear	1.08347	0.00658188	0.392953	-1.34757	down
XMW0629*108	3H-3a,7-Methanoazulene, 2,4,5,6,7,8-hexahydro-1,4,9,9-tetramethyl-, [3aR-(3a.alpha.,4.beta.,7.alpha.)]-	Terpenoids	C15H24	0.258907	0.145079	-	0	0	-	1.07846	0.0131712	0.39783	-1.32978	down
XMW0548*368	Bicyclo[7.2.0]undecane, 10,10-dimethyl-2,6-bis(methylene)-, [1S-(1R*,9S*)]-	Terpenoids	C15H24	0.244169	0.146644	-	0	0	-	1.06893	0.016468	0.42606	-1.23087	down
KMW0480*050	trans-Geranic acid methyl ester	Terpenoids	C11H18O2	0.0302724	0.198452	-	0	0	flowery, green, fruity	1.05796	0.000234394	4.66622	2.22225	up
XMW2462*380	Agarospirol	Terpenoids	C15H26O	0.160762	0.539342	-	0	0	-	1.0913	4.50778e-06	2.38193	1.25213	up
XMW0389*382	Caryophyllenyl alcohol	Terpenoids	C15H26O	0.0158414	0.174151	-	0	0	-	1.09353	0.000494947	7.80155	2.96376	up
XMW0382*054	isoledene	Terpenoids	C15H24	1.95526	1.05633	-	0	0	-	1.08386	0.00653216	0.383292	-1.38349	down
KMW0301*155	Bicyclo[3.1.0]hexan-2-ol, 2-methyl-5-(1-methylethyl)-, (1.alpha.,2.alpha.,5.alpha.)-	Terpenoids	C10H18O	0.00422117	0.0120776	55	7.67486e-05	0.000219593	woody, balsamic	1.06827	0.000454097	2.03229	1.0231	up
KMW0247*257	.beta.-Phellandrene	Terpenoids	C10H16	1.99787	0.775968	0.036	55.4963	21.5547	terpenic, herbal	1.09256	3.57924e-07	0.275873	-1.85793	down
KMW0234*016	p-Cymene	Terpenoids	C10H14	0.0574848	0.0263284	0.0114	5.04253	2.3095	gasoline, citrus	1.07965	0.000311725	0.325407	-1.61968	down
KMW0226*017	Limonene	Terpenoids	C10H16	2.31392	0.900922	0.01	231.392	90.0922	citrus, herbal, terpene, camphor	1.09304	7.20151e-06	0.27648	-1.85475	down
XMW0819*058	cis-Muurola-4(15),5-diene	Terpenoids	C15H24	17.2343	9.50533	-	0	0	-	1.08271	0.00794314	0.391279	-1.35373	down
NMW0093*140	D-Verbenone	Terpenoids	C10H14O	0.0878752	0.411208	-	0	0	-	1.09165	0.000346039	3.32251	1.73227	up
NMW0149*311	Geranic acid	Terpenoids	C10H16O2	0.0083108	0.159258	-	0	0	green	1.07941	0.000203209	13.5628	3.76158	up
XMW0842*458	4aH-Cycloprop[e]azulen-4a-ol, decahydro-1,1,4,7-tetramethyl-, [1aR-(1a.alpha.,4.beta.,4a.beta.,7.alpha.,7a.beta.,7b.alpha.)]-	Terpenoids	C15H26O	0.0764117	0.0370079	-	0	0	-	1.0805	0.0118437	0.343756	-1.54054	down
XMW0764*131	(S)-(-)-(4-Isopropenyl-1-cyclohexenyl)methanol	Terpenoids	C10H16O	0.0013197	0.0600977	1.1	0.00119972	0.0546343	-	1.0722	5.54156e-07	32.4769	5.02134	up
NMW0089*116	6-Octen-1-ol, 3,7-dimethyl-, (R)-	Terpenoids	C10H20O	0.00925853	0.0277561	0.04	0.231463	0.693902	citronella oil, rose, leafy, oily, petal	1.08542	0.0077821	2.13024	1.09102	up
XMW1035*118	(-)-Spathulenol	Terpenoids	C15H24O	0.0771823	0.0531242	-	0	0	honey	1.07905	0.00285746	0.488315	-1.03412	down
XMW0902*261	2,6-Dimethyl-2-trans-6-octadiene	Terpenoids	C10H18	0.00238535	0.133927	-	0	0	-	1.09264	0.00139617	39.8445	5.31631	up
NMW0310*459	2,6,10-Dodecatrien-1-ol, 3,7,11-trimethyl-	Terpenoids	C15H26O	0.00189137	0.0194609	1	0.00189137	0.0194609	mild, fresh, sweet, linden, floral, angelica	1.09257	0.000647801	7.29964	2.86782	up
NMW0302*459	2,6,10-Dodecatrien-1-ol, 3,7,11-trimethyl-, (Z,E)-	Terpenoids	C15H26O	0.00189137	0.0194609	-	0	0	-	1.09257	0.000647801	7.29964	2.86782	up
NMW0299*099	Santalol, E-cis,epi-.beta.-	Terpenoids	C15H24O	0.0019612	0.0077806	-	0	0	-	1.06448	0.000827308	2.8204	1.4959	up
XMW1182*054	Di-epi-.alpha.-cedrene-(I)	Terpenoids	C15H24	1.95526	1.05633	-	0	0	-	1.08386	0.00653216	0.383292	-1.38349	down
KMW0595*084	1,3-Cyclohexadiene, 5-(1,5-dimethyl-4-hexenyl)-2-methyl-, [S-(R*,S*)]-	Terpenoids	C15H24	2.80472	1.40498	-	0	0	spice, fresh, sharp	1.08709	0.00579344	0.355389	-1.49253	down
KMW0614*066	Cubenene	Terpenoids	C15H24	2.48498	1.31769	-	0	0	spicy, fruity, mango	1.08296	0.00850421	0.376243	-1.41026	down
KMW0548*108	1H-Cycloprop[e]azulene, 1a,2,3,4,4a,5,6,7b-octahydro-1,1,4,7-tetramethyl-, [1aR-(1a.alpha.,4.alpha.,4a.beta.,7b.alpha.)]-	Terpenoids	C15H24	0.258907	0.145079	-	0	0	woody, balsamic	1.07846	0.0131712	0.39783	-1.32978	down
KMW0624*381	Cis-Nerolidol	Terpenoids	C15H26O	0.0282734	0.116463	64	0.000441772	0.00181974	waxy, floral	1.08965	1.75667e-05	2.92517	1.54852	up
KMW0630*381	1,6,10-Dodecatrien-3-ol, 3,7,11-trimethyl-, (E)-	Terpenoids	C15H26O	0.0282734	0.116463	0.25	0.113094	0.465854	floral, green, citrus, woody, waxy	1.08965	1.75667e-05	2.92517	1.54852	up
KMW0693*135	10-epi-.gamma.-Eudesmol	Terpenoids	C15H26O	0.0364228	0.523584	-	0	0	sweet, woody, floral	1.09313	4.66883e-05	10.2093	3.35181	up
KMW0701*135	2-Naphthalenemethanol, 1,2,3,4,4a,5,6,7-octahydro-.alpha.,.alpha.,4a,8-tetramethyl-, (2R-cis)-	Terpenoids	C15H26O	0.0364228	0.523584	-	0	0	waxy, sweet	1.09313	4.66883e-05	10.2093	3.35181	up
XMW0742*368	10,10-Dimethyl-2,6-dimethylenebicyclo[7.2.0]undecane	Terpenoids	C15H24	0.244169	0.146644	-	0	0	-	1.06893	0.016468	0.42606	-1.23087	down
XMW0743*427	(-)-Aristolene	Terpenoids	C15H24	0.274881	0.114146	-	0	0	-	1.08716	0.00416787	0.294571	-1.76331	down
XMW0725*282	(-)-cis-Isopiperitenol	Terpenoids	C10H16O	0.0101004	0.161439	-	0	0	-	1.09332	0.00155726	11.3585	3.50571	up
KMW0644*118	1H-Cycloprop[e]azulen-7-ol, decahydro-1,1,7-trimethyl-4-methylene-, [1ar-(1a.alpha.,4a.alpha.,7.beta.,7a.beta.,7b.alpha.)]-	Terpenoids	C15H24O	0.0771823	0.0531242	-	0	0	earthy, herbal, fruity	1.07905	0.00285746	0.488315	-1.03412	down
D193*131	p-Mentha-1,8-dien-7-ol	Terpenoids	C10H16O	0.0013197	0.0600977	7	0.000188528	0.00858539	green, cumin, spicy, aromatic, woody, cardamom, floral, waxy, violet	1.0722	5.54156e-07	32.4769	5.02134	up
XMW0197*058	(1S,4S,4aS)-1-Isopropyl-4,7-dimethyl-1,2,3,4,4a,5-hexahydronaphthalene	Terpenoids	C15H24	17.2343	9.50533	-	0	0	-	1.08271	0.00794314	0.391279	-1.35373	down
YZMW0320*015	Bicyclo[4.1.0]hept-2-ene, 3,7,7-trimethyl-, (1S-cis)-	Terpenoids	C10H16	0.0225653	0.014231	4	0.00564133	0.00355776	-	1.08987	3.13743e-05	0.447034	-1.16154	down
D353*059	(S,1Z,6Z)-8-Isopropyl-1-methyl-5-methylenecyclodeca-1,6-diene	Terpenoids	C15H24	1.04776	0.557581	-	0	0	-	1.0843	0.00564028	0.37762	-1.40499	down
XMW0126*016	Benzene, 1-methyl-3-(1-methylethyl)-	Terpenoids	C10H14	0.0574848	0.0263284	0.8	0.071856	0.0329104	-	1.07965	0.000311725	0.325407	-1.61968	down
XMW0143*108	1H-3a,7-Methanoazulene, 2,3,4,7,8,8a-hexahydro-3,6,8,8-tetramethyl-, [3R-(3.alpha.,3a.beta.,7.beta.,8a.alpha.)]-	Terpenoids	C15H24	0.258907	0.145079	-	0	0	woody, cedary, sweet, fresh	1.07846	0.0131712	0.39783	-1.32978	down
D341*059	Naphthalene, decahydro-1,6-bis(methylene)-4-(1-methylethyl)-, (4.alpha.,4a.alpha.,8a.alpha.)-	Terpenoids	C15H24	1.04776	0.557581	-	0	0	-	1.0843	0.00564028	0.37762	-1.40499	down
D338*084	.alpha.-Cuprenene	Terpenoids	C15H24	2.80472	1.40498	-	0	0	-	1.08709	0.00579344	0.355389	-1.49253	down
XMW0131*143	Di-epi-.alpha.-cedrene	Terpenoids	C15H24	1.48921	0.674793	-	0	0	-	1.08544	0.00686821	0.32145	-1.63733	down
D217*099	.beta.-Santalol	Terpenoids	C15H24O	0.0019612	0.0077806	-	0	0	woody	1.06448	0.000827308	2.8204	1.4959	up
WMW0089*085	5,9-Undecadien-2-one, 6,10-dimethyl-	Terpenoids	C13H22O	0.2967	0.207432	-	0	0	fresh, rose, leafy, floral, green, magnolia, aldehydic, fruity	1.07308	0.00792735	0.496154	-1.01114	down
XMW0730	o-Mentha-1(7),8-dien-3-ol	Terpenoids	C10H16O	0.00429154	0.0161772	-	0	0	-	1.08992	0.00019596	2.67609	1.42013	up
XMW0790	6,7-Dimethyl-1,2,3,5,8,8a-hexahydronaphthalene	Terpenoids	C12H18	0.00769932	0.756504	-	0	0	-	1.09082	1.94073e-08	69.6679	6.12242	up
XMW0054	Farnesene epoxide, E-	Terpenoids	C15H24O	0.0171209	0.245257	0.41	0.0417584	0.598189	-	1.09266	0.000126666	10.1761	3.34711	up
XMW0869	Neoisolongifolene, 8,9-dehydro-	Terpenoids	C15H22	0.050635	0.0320089	-	0	0	-	1.07372	0.00146811	0.448247	-1.15763	down
XMW0873	1,4-Methanoazulene, 7-bromodecahydro-4,8,8-trimethyl-9-methylene-	Terpenoids	C15H23Br	0.00716172	0.022672	-	0	0	-	1.08897	0.000188038	2.24794	1.1686	up
XMW0751	Bergamotol, Z-.alpha.-trans-	Terpenoids	C15H24O	0.00209945	0.0491912	-	0	0	-	1.09138	1.11043e-05	16.6461	4.05711	up
XMW0849	2-Naphthalenemethanol, 2,3,4,4a,5,6,7,8-octahydro-.alpha.,.alpha.,4a,8-tetramethyl-, [2R-(2.alpha.,4a.beta.,8.beta.)]-	Terpenoids	C15H26O	0.00425008	0.0274879	-	0	0	-	1.02298	0.00165021	4.57921	2.1951	up
XMW0468	Bicyclo[3.1.1]hept-2-ene, 2,6-dimethyl-6-(4-methyl-3-pentenyl)-	Terpenoids	C15H24	0.757791	0.482588	-	0	0	-	1.0787	0.0077561	0.451851	-1.14608	down
XMW0227	aR-Himachalene	Terpenoids	C15H22	0.225566	0.120945	-	0	0	-	1.08252	0.00865145	0.380509	-1.394	down
XMW0247	Benzene, 1-methyl-4-(1,2,2-trimethylcyclopentyl)-, (R)-	Terpenoids	C15H22	0.345103	0.179412	-	0	0	-	1.08686	0.00698476	0.369192	-1.43756	down
XMW0195	1H-Cycloprop[e]azulene, decahydro-1,1,4,7-tetramethyl-, [1aR-(1a.alpha.,4.beta.,4a.beta.,7.beta.,7a.beta.,7b.alpha.)]-	Terpenoids	C15H26	0.243277	0.12529	-	0	0	-	1.07961	0.00348146	0.364964	-1.45418	down
XMW0388	Selina-3,7(11)-diene	Terpenoids	C15H24	3.22714	1.73642	-	0	0	-	1.08195	0.00898816	0.381819	-1.38904	down
XMW0385	Carotol	Terpenoids	C15H26O	0.0952192	1.10052	0.008	11.9024	137.565	pleasent, mild	1.09366	6.73159e-06	8.20413	3.03635	up
XMW0384	4,7-Methanoazulene, 1,2,3,4,5,6,7,8-octahydro-1,4,9,9-tetramethyl-, [1S-(1.alpha.,4.alpha.,7.alpha.)]-	Terpenoids	C15H24	2.71853	1.46729	-	0	0	-	1.08217	0.00838426	0.382952	-1.38476	down
XMW0379	Bicyclo[5.2.0]nonane, 2-methylene-4,8,8-trimethyl-4-vinyl-	Terpenoids	C15H24	0.179098	0.11537	-	0	0	-	1.07777	0.0112004	0.457468	-1.12826	down
XMW0262	1,1,7,7a-Tetramethyl-1a,2,6,7,7a,7b-hexahydro-1H-cyclopropa[a]naphthalene	Terpenoids	C15H22	0.0195068	0.0102647	-	0	0	-	1.07497	0.0108879	0.373384	-1.42127	down
XMW0265	Tetradecane, 2,6,10-trimethyl-	Terpenoids	C17H36	0.0616331	0.346375	-	0	0	-	1.0841	0.000128987	3.99088	1.99671	up
XMW0665	Muurola-4,10(14)-dien-1.beta.-ol	Terpenoids	C15H24O	0.00523722	0.0596954	-	0	0	-	1.09366	0.000269967	8.08654	3.01552	up
XMW0142	3a,7-Methano-3aH-cyclopentacyclooctene, 1,4,5,6,7,8,9,9a-octahydro-1,1,7-trimethyl-, [3aR-(3a.alpha.,7.alpha.,9a.beta.)]-	Terpenoids	C15H24	0.105129	0.0617359	-	0	0	-	1.07865	0.0106112	0.416673	-1.26301	down
XMW0147	1-Methyl-4-(6-methylhept-5-en-2-yl)cyclohexa-1,3-diene	Terpenoids	C15H24	0.800805	0.530641	-	0	0	-	1.0766	0.00914849	0.470177	-1.08872	down
XMW0698	1,4-Methano-1H-indene, octahydro-4-methyl-8-methylene-7-(1-methylethyl)-, [1S-(1.alpha.,3a.beta.,4.alpha.,7.alpha.,7a.beta.)]-	Terpenoids	C15H24	1.37058	0.705328	-	0	0	-	1.08467	0.00633981	0.365081	-1.45371	down
XMW0544	Azulene, 1,2,3,3a,4,5,6,7-octahydro-1,4-dimethyl-7-(1-methylethenyl)-, [1R-(1.alpha.,3a.beta.,4.alpha.,7.beta.)]-	Terpenoids	C15H24	0.964019	0.57295	-	0	0	musty	1.08303	0.0050177	0.421673	-1.2458	down
XMW0165	Cyclohexanol, 3-ethenyl-3-methyl-2-(1-methylethenyl)-6-(1-methylethyl)-, [1R-(1.alpha.,2.alpha.,3.beta.,6.alpha.)]-	Terpenoids	C15H26O	0.00658917	0.0460243	-	0	0	-	1.09177	2.25404e-06	4.95849	2.3099	up
YZMW0157	(3S,5R,8S)-3,8-Dimethyl-5-(prop-1-en-2-yl)-2,3,5,6,7,8-hexahydroazulen-1(4H)-one	Terpenoids	C15H22O	0.00534209	0.0663464	8e-06	667.761	8293.29	-	1.09194	0.00123509	8.81615	3.14015	up
XMW1167	(1R,3E,7E,11R)-1,5,5,8-Tetramethyl-12-oxabicyclo[9.1.0]dodeca-3,7-diene	Terpenoids	C15H24O	0.0286174	0.309032	0.45	0.0635941	0.686737	-	1.09324	3.1115e-08	7.66733	2.93872	up
XMW1153	1R,4R,7R,11R-1,3,4,7-Tetramethyltricyclo[5.3.1.0(4,11)]undec-2-ene	Terpenoids	C15H24	0.717905	0.404713	-	0	0	-	1.08315	0.00596565	0.399896	-1.3223	down
XMW1151	7-Oxabicyclo[4.1.0]heptane, 1-methyl-4-(2-methyloxiranyl)-	Terpenoids	C10H16O2	0.00238145	0.0172371	-	0	0	menthol	1.09273	5.79758e-05	5.13911	2.36152	up
XMW1149	Panaginsene	Terpenoids	C15H24	0.521349	0.303122	-	0	0	-	1.07095	0.019348	0.412747	-1.27667	down
XMW1000	(E)-5-((1R,3R,6S)-2,3-Dimethyltricyclo[2.2.1.02,6]heptan-3-yl)-2-methylpent-2-enal	Terpenoids	C15H22O	0.00863147	0.0303345	-	0	0	-	1.09223	1.60968e-05	2.49501	1.31905	up
XMW0974	1,2,4-Methenoazulene, decahydro-1,5,5,8a-tetramethyl-, [1S-(1.alpha.,2.alpha.,3a.beta.,4.alpha.,8a.beta.,9R*)]-	Terpenoids	C15H24	0.0757397	0.0396969	-	0	0	-	1.08248	0.00939306	0.371864	-1.42715	down
XMW1021	1,7-Dimethyl-4-(propan-2-ylidene)tricyclo[4.4.0.02,7]decan-3-one	Terpenoids	C15H22O	0.000452078	0.00616603	-	0	0	-	1.00247	8.59906e-05	9.71798	3.28066	up
XMW1037	Phenol, 5-(1,5-dimethyl-4-hexenyl)-2-methyl-, (R)-	Terpenoids	C15H22O	0.0490247	0.0246393	-	0	0	-	1.05787	0.034432	0.357538	-1.48383	down
XMW2498	2(3H)-Naphthalenone, 4,4a,5,6,7,8-hexahydro-4,4a-dimethyl-6-(1-methylethylidene)-, (4R-cis)-	Terpenoids	C15H22O	0.000662321	0.0169343	0.175	0.00378469	0.0967675	warm, pleasant, powerful	1.09118	0.0132112	18.1773	4.18406	up
XMW1501	2,6,10-Cycloundecatrien-1-one, 2,6,9,9-tetramethyl-, (E,E,E)-	Terpenoids	C15H22O	0.0685384	0.0353795	-	0	0	-	1.05559	0.0309108	0.367352	-1.44476	down
XMW2972	1H-Benzocycloheptene, 2,4a,5,6,7,8,9,9a-octahydro-3,5,5-trimethyl-9-methylene-, (4aS-cis)-	Terpenoids	C15H24	1.53685	0.671778	-	0	0	-	1.08573	0.0075345	0.310132	-1.68904	down
XMW3112	Isophytol	Terpenoids	C20H40O	0.019921	2.61552	0.64	0.0311266	4.08674	mild, floral, herbal, green	1.0934	0.00037547	93.3143	6.54403	up
XMW3064	Bicyclo[3.1.0]hexan-3-one, 4-methyl-1-(1-methylethyl)-, [1S-(1.alpha.,4.beta.,5.alpha.)]-	Terpenoids	C10H16O	0.0166567	0.00922474	-	0	0	herbal, warm	1.08642	0.00479058	0.393372	-1.34604	down
XMW1478	Geranyl isobutyrate	Terpenoids	C14H24O2	0.0743471	0.0472489	0.013	5.719	3.63453	sweet, floral, fruity, green, peach, apricot, rose	1.081	0.0072689	0.450885	-1.14917	down
XMW1381	Bicyclo[3.2.1]oct-2-ene, 3-methyl-4-methylene-	Terpenoids	C10H14	0.0377965	15.9512	-	0	0	-	1.09354	0.00292215	299.286	8.22538	up
XMW1408	1H-Cyclopropa[a]naphthalene, 1a,2,3,3a,4,5,6,7b-octahydro-1,1,3a,7-tetramethyl-, [1aR-(1a.alpha.,3a.alpha.,7b.alpha.)]-	Terpenoids	C15H24	0.322745	0.153154	-	0	0	-	1.08326	0.00844012	0.336729	-1.57034	down
KMW0453	Linalyl acetate	Terpenoids	C12H20O2	0.00206531	0.0158186	1	0.00206531	0.0158186	sweet, green, citrus, bergamot, lavender, woody	1.0926	0.00247992	5.44207	2.44416	up
KMW0434	1-Cyclohexene-1-carboxaldehyde, 2,6,6-trimethyl-	Terpenoids	C10H16O	0.021508	0.0948168	0.003	7.16934	31.6056	tropical, saffron, herbal, clean, rose, sweet, tobacco, damascone, fruity	1.09172	6.98176e-05	3.13078	1.64652	up
GMW0407	Neophytadiene	Terpenoids	C20H38	0.00151087	0.0593734	-	0	0	-	1.08948	0.00216197	27.9034	4.80237	up
GMW0393	(1R,3aS,5aS,8aR)-1,3a,5a-Trimethyl-4-methylenedecahydrocyclopenta[c]pentalene	Terpenoids	C15H24	0.0108594	0.00382133	-	0	0	-	1.06914	0.0321651	0.24975	-2.00144	down
GMW0392	.beta.-Longipinene	Terpenoids	C15H24	0.0422019	0.0187678	-	0	0	-	1.08597	0.00713612	0.315531	-1.66415	down
KMW0708	7-epi-a-Eudesmol	Terpenoids	C15H26O	0.185103	1.16751	-	0	0	sweet, woody	1.09159	1.09962e-06	4.47926	2.16326	up
KMW0685	trans-Farnesol	Terpenoids	C15H26O	0.00206258	0.0243753	1	0.00206258	0.0243753	mild, muguet, floral, sweet, lily, waxy	1.0936	0.00011182	8.39076	3.0688	up
KMW0662	4-Oxo-β-ionone	Terpenoids	C13H18O2	0.00628643	0.0362603	-	0	0	woody	1.09227	1.33771e-06	4.09148	2.03262	up
KMW0631	Guaiol	Terpenoids	C15H26O	0.0120913	0.097016	-	0	0	woody, balsamic	1.09333	9.94684e-05	5.69487	2.50966	up
NMW0041	(E)-4,8-Dimethylnona-1,3,7-triene	Terpenoids	C11H18	0.0268801	0.0123655	-	0	0	-	1.09163	0.00120778	0.326309	-1.61569	down
NMW0003	2,6,9,11-Dodecatetraenal, 2,6,10-trimethyl-, (E,E,E)-	Terpenoids	C15H22O	0.0638822	0.037804	0.22	0.290374	0.171836	citrus, orange, powdery, aldehydic, juicy, mandarin, sour, candy, waxy	1.05828	0.0322165	0.420824	-1.24871	down
KMW0512	.alpha.-Cubebene	Terpenoids	C15H24	0.559284	0.312736	-	0	0	herbal, waxy	1.08517	0.0049026	0.39668	-1.33395	down
KMW0509	Cyclohexene, 4-ethenyl-4-methyl-3-(1-methylethenyl)-1-(1-methylethyl)-, (3R-trans)-	Terpenoids	C15H24	3.98647	2.43462	-	0	0	sweet, herbal, woody	1.07052	0.0180459	0.433458	-1.20604	down
KMW0565	Caryophyllene	Terpenoids	C15H24	0.730003	0.411105	1.54	0.474028	0.266951	sweet, woody, spice, clove, dry	1.08209	0.00706591	0.399509	-1.3237	down
KMW0564	.alpha.-Guaiene	Terpenoids	C15H24	0.490307	0.301487	-	0	0	sweet, woody, balsamic, peppery	1.07493	0.0116703	0.436318	-1.19655	down
D251	Hibaene	Terpenoids	C20H32	0.00221682	0.0339045	-	0	0	-	1.00999	0.000256095	10.8632	3.44138	up
D241	3-Cyclohexene-1-methanol, .alpha.,4-dimethyl-.alpha.-(4-methyl-3-pentenyl)-, [R-(R*,R*)]-	Terpenoids	C15H26O	0.000279329	0.0189661	-	0	0	-	1.09354	0.00154466	48.1788	5.59033	up
D325	(3R,3aR,7S,8aS)-3,6,8,8-Tetramethyl-4,7,8,8a-tetrahydro-1H-3a,7-methanoazulen-2(3H)-one	Terpenoids	C15H22O	0.187153	0.570481	-	0	0	-	1.08808	0.000444197	2.1645	1.11404	up
D320	(3E,7E)-1,5,5,8-Tetramethylcycloundeca-3,7-dienol	Terpenoids	C15H26O	0.00366394	0.0142455	-	0	0	-	1.08674	0.00520388	2.75453	1.4618	up
D304	(1S,4aR,5S,8aR)-1,4a-Dimethyl-6-methylene-5-((E)-3-methylpenta-2,4-dien-1-yl)decahydronaphthalene-1-carboxylic acid	Terpenoids	C20H30O2	9.59851e-05	0.00584881	-	0	0	-	1.09363	0.000888929	43.2056	5.43315	up
D292	Bicyclo[2.2.1]heptane, 2-methyl-3-methylene-2-(4-methyl-3-pentenyl)-, (1S-endo)-	Terpenoids	C15H24	0.0955191	0.0469297	-	0	0	-	1.08279	0.010679	0.348875	-1.51922	down
D282	Citronellyl tiglate	Terpenoids	C15H26O2	0.0117058	0.454138	-	0	0	rose, fruity, floral, geranium, leafy, tea	1.09372	0.000356221	27.5276	4.78281	up
D276	Bicyclo[3.1.0]hex-3-en-2-one, 4-methyl-1-(1-methylethyl)-	Terpenoids	C10H14O	0.000294023	0.224302	0.75	0.00039203	0.29907	minty, pungent	1.08037	0.00301477	544.101	9.08773	up
D178	(1R,3aR,5aR,9aS)-1,4,4,7-Tetramethyl-1,2,3,3a,4,5a,8,9-octahydrocyclopenta[c]benzofuran	Terpenoids	C15H24O	0.257736	0.137864	-	0	0	-	1.0805	0.0109349	0.379584	-1.39751	down
GMW0309	7-epi-Silphiperfol-5-ene	Terpenoids	C15H24	2.49143	1.33504	-	0	0	-	1.08444	0.00609012	0.380134	-1.39542	down
GMW0266	.alpha. Isomethyl ionone	Terpenoids	C14H22O	1.05455	0.73074	0.01	105.455	73.074	floral, fruity, powdery, violet, woody, tea	1.07316	0.0110371	0.491773	-1.02394	down
D386	Squamulosone	Terpenoids	C15H22O	0.0081982	0.0239239	-	0	0	-	1.07599	0.00394423	2.07263	1.05146	up
NMW0060	Cyclohexanol, 1-methyl-4-(1-methylethenyl)-, trans-	Terpenoids	C10H18O	0.00010076	0.0245463	-	0	0	-	1.09346	0.00315751	172.735	7.43241	up
NMW0072	Cyclohexanol, 2-methyl-5-(1-methylethenyl)-, (1.alpha.,2.beta.,5.alpha.)-	Terpenoids	C10H18O	0.312659	2.08606	-	0	0	-	1.09339	0.000653791	4.73603	2.24368	up
WMW0052	(E)-1-Methyl-4-(6-methylhept-5-en-2-ylidene)cyclohex-1-ene	Terpenoids	C15H24	0.0570065	0.0313228	-	0	0	-	1.07651	0.0135082	0.38993	-1.35871	down
WMW0022	Salvial-4(14)-en-1-one	Terpenoids	C15H24O	0.0355668	0.547874	-	0	0	-	1.0938	4.5504e-05	10.9319	3.45047	up
WMW0006	(3aR,4R,7R)-1,4,9,9-Tetramethyl-3,4,5,6,7,8-hexahydro-2H-3a,7-methanoazulen-2-one	Terpenoids	C15H22O	0.00201144	0.015371	-	0	0	-	1.0509	0.00275364	5.43222	2.44154	up
WMW0204	Bicyclo[3.1.0]hexan-3-ol, 4-methylene-1-(1-methylethyl)-, acetate	Terpenoids	C12H18O2	0.00252728	0.0389807	-	0	0	-	1.09272	0.000140829	10.9458	3.45231	up
WMW0175	.delta.-Terpineol, acetate	Terpenoids	C12H20O2	0.00109647	0.100677	-	0	0	-	1.08964	2.99095e-05	65.0289	6.02301	up
NMW0280	2-Furanmethanol, tetrahydro-.alpha.,.alpha.,5-trimethyl-5-(4-methyl-3-cyclohexen-1-yl)-, [2S-[2.alpha.,5.beta.(R*)]]-	Terpenoids	C15H26O2	0.0174054	0.105413	-	0	0	-	1.08072	6.86641e-05	4.2992	2.10407	up
NMW0249	(3E,7E)-4,8,12-Trimethyltrideca-1,3,7,11-tetraene	Terpenoids	C16H26	0.0120555	0.111792	-	0	0	-	1.08673	2.39131e-05	6.5818	2.71848	up
NMW0349	Furanodienone	Terpenoids	C15H18O2	0.000614459	0.00977563	-	0	0	-	1.09308	0.00236556	11.3005	3.49831	up
NMW0326	2H-Pyran-3-ol, tetrahydro-2,2,6-trimethyl-6-(4-methyl-3-cyclohexen-1-yl)-, [3S-[3.alpha.,6.alpha.(R*)]]-	Terpenoids	C15H26O2	0.00109306	0.0122503	-	0	0	-	1.0935	0.000629487	7.94838	2.99066	up
NMW0318	Curcumenol	Terpenoids	C15H22O2	0.000626685	0.0118928	-	0	0	fresh, fatty	1.08987	0.0131191	13.5134	3.75632	up
NMW0308	2,6,9,11-Dodecatetraenal, 2,6,10-trimethyl-	Terpenoids	C15H22O	0.00927767	0.0303965	-	0	0	-	1.0777	0.000283289	2.32869	1.21952	up
NMW0150	Phenol, 5-methyl-2-(1-methylethyl)-, acetate	Terpenoids	C12H16O2	0.0315575	0.0212562	-	0	0	-	1.07816	0.00925809	0.477832	-1.06542	down
NMW0084	(-)-Myrtenol	Terpenoids	C10H16O	0.0558518	3.27603	-	0	0	woody, pine, balsamic, sweet, minty	1.09013	0.000170374	41.5663	5.37734	up
QWMW0148	Humulene epoxide I	Terpenoids	C15H24O	0.00132843	0.00550695	0.01	0.132843	0.550695	herbal	1.08036	0.00068229	2.94067	1.55615	up
QWMW0564	Humulenol-II	Terpenoids	C15H24O	0.000739508	0.0186766	-	0	0	sagebrush	1.09375	0.000761394	17.9319	4.16445	up
NMW0413	Noruron	Terpenoids	C13H22N2O	0.0353057	0.128597	-	0	0	-	1.05026	0.00106879	2.58966	1.37276	up
NMW0412	(R,1E,5E,9E)-1,5,9-Trimethyl-12-(prop-1-en-2-yl)cyclotetradeca-1,5,9-triene	Terpenoids	C20H32	0.00586192	0.726255	-	0	0	-	1.093	0.000498721	88.0849	6.46082	up
NMW0479	Butanoic acid, 3-methyl-, (7-formylcyclopenta(c)pyran-4-yl)methyl ester	Terpenoids	C15H16O4	0.00541962	0.13287	-	0	0	-	1.08743	0.0233853	17.4007	4.12107	up
NMW0075*093	Cyclohexanol, 1-methyl-4-(1-methylethylidene)-	Terpenoids	C10H18O	0.0138521	0.0517003	-	0	0	terpineol, lilac	1.09	5.71904e-06	2.64733	1.40454	up
NMW0082*282	(-)-trans-Isopiperitenol	Terpenoids	C10H16O	0.0101004	0.161439	-	0	0	-	1.09332	0.00155726	11.3585	3.50571	up
D186*282	trans-Carveol	Terpenoids	C10H16O	0.0101004	0.161439	0.25	0.0404017	0.645755	caraway, solvent, spearmint	1.09332	0.00155726	11.3585	3.50571	up
NMW0073*040	Bicyclo[3.1.1]hept-2-ene-2-carboxaldehyde, 6,6-dimethyl-	Terpenoids	C10H14O	0.00310955	0.0180766	-	0	0	sweet, cinnamon, tonka, spicy, terpene, camphor, jammy	1.08956	0.000740022	4.12966	2.04602	up
WMW0024*040	Bicyclo[3.1.1]hept-3-en-2-one, 4,6,6-trimethyl-	Terpenoids	C10H14O	0.00310955	0.0180766	-	0	0	camphor, menthol, celery	1.08956	0.000740022	4.12966	2.04602	up
KMW0319*031	7-Oxabicyclo[4.1.0]heptane, 1-methyl-4-(1-methylethenyl)-	Terpenoids	C10H16O	0.0122372	0.00718985	0.1	0.122372	0.0718985	fresh, citrus, minty, spearmint, herbal	1.08655	0.00463073	0.417364	-1.26062	down
KMW0324*031	Limonene oxide, cis-	Terpenoids	C10H16O	0.0122372	0.00718985	0.25	0.0489489	0.0287594	fresh, citrus	1.08655	0.00463073	0.417364	-1.26062	down
KMW0327*031	Limonene oxide, trans-	Terpenoids	C10H16O	0.0122372	0.00718985	0.25	0.0489489	0.0287594	fresh, citrus	1.08655	0.00463073	0.417364	-1.26062	down
D192*453	Fenchol	Terpenoids	C10H18O	0.071704	8.18246	0.05	1.43408	163.649	camphor	1.09233	0.000568978	80.8701	6.33753	up
WMW0004*054	Ylangene	Terpenoids	C15H24	1.95526	1.05633	-	0	0	-	1.08386	0.00653216	0.383292	-1.38349	down
KMW0530*352	Geranyl acetate	Terpenoids	C12H20O2	0.491107	0.272024	0.1	4.91107	2.72024	lemon	1.08347	0.00658188	0.392953	-1.34757	down
QWMW1280*351	Isopulegol acetate	Terpenoids	C12H20O2	0.0115446	0.048125	-	0	0	woody, sweet, pepperminty, tropical	1.07291	0.000367046	2.95561	1.56346	up
WMW0018*380	.tau.-Cadinol	Terpenoids	C15H26O	0.160762	0.539342	-	0	0	pure, balsamic, earthy	1.0913	4.50778e-06	2.38193	1.25213	up
KMW0652*380	Cubenol	Terpenoids	C15H26O	0.160762	0.539342	100	0.00160762	0.00539342	spicy, herbal, green, tea	1.0913	4.50778e-06	2.38193	1.25213	up
KMW0673*380	.alpha.-Cadinol	Terpenoids	C15H26O	0.160762	0.539342	-	0	0	herbal, woody	1.0913	4.50778e-06	2.38193	1.25213	up
KMW0650*382	β-CARYOPHYLLENE ALCOHOL	Terpenoids	C15H26O	0.0158414	0.174151	-	0	0	warm, woody, moss, spicy, earthy	1.09353	0.000494947	7.80155	2.96376	up
KMW0257*155	Bicyclo[3.1.0]hexan-2-ol, 2-methyl-5-(1-methylethyl)-, (1.alpha.,2.beta.,5.alpha.)-	Terpenoids	C10H18O	0.00422117	0.0120776	-	0	0	balsamic	1.06827	0.000454097	2.03229	1.0231	up
XMW3198*155	5-Isopropyl-2-methylbicyclo[3.1.0]hexan-2-ol	Terpenoids	C10H18O	0.00422117	0.0120776	-	0	0	minty, eucalyptus, green, terpene	1.06827	0.000454097	2.03229	1.0231	up
KMW0198*257	.alpha.-Phellandrene	Terpenoids	C10H16	1.99787	0.775968	0.04	49.9467	19.3992	citrus, herbal, terpene, green, woody, peppery	1.09256	3.57924e-07	0.275873	-1.85793	down
KMW0197*257	(S)-(+)-alpha-Phellandrene	Terpenoids	C10H16	1.99787	0.775968	0.2	9.98934	3.87984	dill	1.09256	3.57924e-07	0.275873	-1.85793	down
XMW0127*016	o-Cymene	Terpenoids	C10H14	0.0574848	0.0263284	0.01144	5.0249	2.30143	gasoline	1.07965	0.000311725	0.325407	-1.61968	down
WAMW0630*017	Cyclohexene, 1-methyl-5-(1-methylethenyl)-, (R)-	Terpenoids	C10H16	2.31392	0.900922	0.045	51.4204	20.0205	-	1.09304	7.20151e-06	0.27648	-1.85475	down
NMW0015*017	Cyclohexene, 1-methyl-4-(1-methylethenyl)-, (S)-	Terpenoids	C10H16	2.31392	0.900922	0.034	68.0564	26.4977	terpene, pine, herbal, peppery	1.09304	7.20151e-06	0.27648	-1.85475	down
KMW0217*017	D-Limonene	Terpenoids	C10H16	2.31392	0.900922	0.034	68.0564	26.4977	citrus	1.09304	7.20151e-06	0.27648	-1.85475	down
NMW0007*140	2,4-Cycloheptadien-1-one, 2,6,6-trimethyl-	Terpenoids	C10H14O	0.0878752	0.411208	-	0	0	minty	1.09165	0.000346039	3.32251	1.73227	up
NMW0144*311	Neric acid	Terpenoids	C10H16O2	0.0083108	0.159258	-	0	0	-	1.07941	0.000203209	13.5628	3.76158	up
XMW0027*458	Ledol	Terpenoids	C15H26O	0.0764117	0.0370079	-	0	0	-	1.0805	0.0118437	0.343756	-1.54054	down
XMW0980*143	(1R,3aR,4aR,8aR)-1,4,4,6-Tetramethyl-1,2,3,3a,4,4a,7,8-octahydrocyclopenta[1,4]cyclobuta[1,2]benzene	Terpenoids	C15H24	1.48921	0.674793	-	0	0	-	1.08544	0.00686821	0.32145	-1.63733	down
XMW0033*143	(1R,3aS,4aS,8aS)-1,4,4,6-Tetramethyl-1,2,3,3a,4,4a,7,8-octahydrocyclopenta[1,4]cyclobuta[1,2]benzene	Terpenoids	C15H24	1.48921	0.674793	-	0	0	-	1.08544	0.00686821	0.32145	-1.63733	down
XMW0746*118	(1R,2R,4S,6S,7S,8S)-8-Isopropyl-1-methyl-3-methylenetricyclo[4.4.0.02,7]decan-4-ol	Terpenoids	C15H24O	0.0771823	0.0531242	-	0	0	-	1.07905	0.00285746	0.488315	-1.03412	down
w09*261	2,6-Octadiene, 2,6-dimethyl-	Terpenoids	C10H18	0.00238535	0.133927	-	0	0	-	1.09264	0.00139617	39.8445	5.31631	up
NMW0306*099	(Z)-epi-.beta.-Santalol	Terpenoids	C15H24O	0.0019612	0.0077806	-	0	0	-	1.06448	0.000827308	2.8204	1.4959	up
XMW0249*066	Naphthalene, 1,2,3,4,4a,7-hexahydro-1,6-dimethyl-4-(1-methylethyl)-	Terpenoids	C15H24	2.48498	1.31769	-	0	0	-	1.08296	0.00850421	0.376243	-1.41026	down
WMW0043*381	Nerolidol	Terpenoids	C15H26O	0.0282734	0.116463	-	0	0	mild, floral	1.08965	1.75667e-05	2.92517	1.54852	up
WMW0146*427	.alpha.-Maaliene	Terpenoids	C15H24	0.274881	0.114146	-	0	0	-	1.08716	0.00416787	0.294571	-1.76331	down
XMW0192*015	(+)-4-Carene	Terpenoids	C10H16	0.0225653	0.014231	-	0	0	-	1.08987	3.13743e-05	0.447034	-1.16154	down
XMW0006*015	(+)-3-Carene	Terpenoids	C10H16	0.0225653	0.014231	0.044	0.512848	0.323433	sweet	1.08987	3.13743e-05	0.447034	-1.16154	down
KMW0220*015	3-Carene	Terpenoids	C10H16	0.0225653	0.014231	9.3	0.00242638	0.00153022	citrus, terpenic, herbal, pine, solvent, resinous, phenol, cypress, medicinal, woody	1.08987	3.13743e-05	0.447034	-1.16154	down
KMW0596*059	Alloaromadendrene	Terpenoids	C15H24	1.04776	0.557581	-	0	0	woody	1.0843	0.00564028	0.37762	-1.40499	down
XMW2429*059	Patchoulene	Terpenoids	C15H24	1.04776	0.557581	-	0	0	-	1.0843	0.00564028	0.37762	-1.40499	down
NMW0371*372	1H-2-Benzopyran-1-one, 3,4-dihydro-8-hydroxy-6-methoxy-3-methyl-, (R)-	Terpenoids	C11H12O4	0.000239381	0.0094206	-	0	0	-	1.09379	0.000116863	27.9187	4.80316	up
XMW1190	(2,6,6-Trimethylcyclohex-1-enylmethanesulfonyl)benzene	Sulfur compounds	C16H22O2S	0.00656723	1.67361	-	0	0	-	1.09286	0.000102584	180.931	7.4993	up
XMW2210	Benzene, isothiocyanato-	Sulfur compounds	C7H5NS	0.00380135	1.27805	2.1	0.00181017	0.608594	-	1.09318	0.00249814	238.299	7.89663	up
GMW0094	Ethyl n-propyl disulfide	Sulfur compounds	C5H12S2	0.0878819	0.0346341	-	0	0	alliaceous, garlic, green, onion	1.09312	5.30985e-06	0.279829	-1.83738	down
QWMW1328	2,4,5,7-Tetrathiaoctane	Sulfur compounds	C4H10S4	0.00732592	0.0265911	0.1	0.0732592	0.265911	-	1.09283	1.04251e-05	2.57662	1.36548	up
NMW0135	Thiocyanic acid, phenylmethyl ester	Sulfur compounds	C8H7NS	0.222758	0.133625	0.005	44.5516	26.725	-	1.07402	0.0150079	0.425738	-1.23196	down
QWMW0548	1,2,4-Trithiolane	Sulfur compounds	C2H4S3	0.000381774	0.147912	0.00127	0.300609	116.466	roasted beef, sulfury	1.09359	0.00230301	274.734	8.10189	up
XMW2340*401	2-Methoxy-5-methylphenol	Phenol	C8H10O2	0.0131149	0.036974	0.013	1.00884	2.84416	-	1.09054	2.23898e-05	2.00055	1.0004	up
KMW0359*429	Phenol, 3-ethyl-	Phenol	C8H10O	0.00624225	5.53454	0.00085	7.34382	6511.22	musty	1.081	0.00250685	632.467	9.30485	up
QWMW1206*429	Phenol, 3,4-dimethyl-	Phenol	C8H10O	0.00624225	5.53454	1.2	0.00520187	4.61212	flat, dry	1.081	0.00250685	632.467	9.30485	up
QWMW0954*418	Phenol, 3,4-dimethoxy-	Phenol	C8H10O3	0.00161728	0.0356331	-	0	0	smoky	1.02979	0.000102013	15.5459	3.95847	up
KMW0261*194	p-Cresol	Phenol	C7H8O	0.00946003	0.0280431	0.00024	39.4168	116.846	phenol, narcissus, animalic, mimosa	1.08253	8.74315e-05	2.10497	1.0738	up
KMW0710*304	Phenol, 2-methoxy-4-(1-propenyl)-	Phenol	C10H12O2	0.0065315	0.129316	0.1	0.065315	1.29316	flowery	1.08678	4.0185e-05	14.0883	3.81643	up
KMW0703*149	Phenol, 4-ethyl-	Phenol	C8H10O	0.00140107	0.0238892	0.1	0.0140107	0.238892	phenol, leathery	1.01129	0.000185669	12.0009	3.58507	up
YZMW0343*254	Phenol, 2,4,5-trimethyl-	Phenol	C9H12O	0.00579331	0.0274212	2.3	0.00251883	0.0119223	-	1.08571	0.0020877	3.35691	1.74713	up
D259*254	Phenol, 2,3,6-trimethyl-	Phenol	C9H12O	0.00579331	0.0274212	-	0	0	-	1.08571	0.0020877	3.35691	1.74713	up
YZMW0467*299	Phenol, 3,5-dichloro-	Phenol	C6H4Cl2O	0.080581	0.0535102	0.25	0.322324	0.214041	-	1.07046	0.0147692	0.471295	-1.0853	down
YZMW0739*299	Phenol, 3,4-dichloro-	Phenol	C6H4Cl2O	0.080581	0.0535102	0.1	0.80581	0.535102	-	1.07046	0.0147692	0.471295	-1.0853	down
WAMW2199*418	Phenol, 2,6-dimethoxy-	Phenol	C8H10O3	0.00161728	0.0356331	0.029	0.0557683	1.22873	smoky, phenol, balsamic, bacon, powdery, woody	1.02979	0.000102013	15.5459	3.95847	up
WMW0218	Butylated Hydroxytoluene	Phenol	C15H24O	0.588882	0.33416	1	0.588882	0.33416	mild, phenol, camphor	1.08167	0.00871548	0.402625	-1.31249	down
XMW0537	1H-Inden-5-ol, 2,3-dihydro-	Phenol	C9H10O	0.0147011	0.00946715	-	0	0	-	1.07035	0.0129108	0.456903	-1.13004	down
YZMW0214	Phenol, 3-methyl-4-nitro-	Phenol	C7H7NO3	0.0328805	0.137629	5	0.00657611	0.0275258	-	1.09198	2.71853e-05	2.97176	1.57132	up
YZMW0242	Phenol, 3-methyl-4-(methylthio)-	Phenol	C8H10OS	0.943401	0.5433	0.2	4.71701	2.7165	-	1.07821	0.0138686	0.408655	-1.29104	down
YC_949	Phenol, 2-amino-4-methyl-	Phenol	C7H9NO	0.0816242	15.0301	-	0	0	-	1.09123	1.19969e-08	130.59	7.0289	up
YC_509	Phenol, 5-ethenyl-2-methoxy-	Phenol	C9H10O2	0.031688	0.0204317	0.00015	211.253	136.212	-	1.06372	0.016888	0.4573	-1.12879	down
YZMW0458	Phenol, 4-(ethoxymethyl)-	Phenol	C9H12O2	0.00914618	0.004999	0.1	0.0914618	0.04999	-	1.07065	0.00534294	0.387229	-1.36874	down
YZMW0452	Phenol, 2,6-dinitro-	Phenol	C6H4N2O5	0.822707	0.508703	10	0.0822707	0.0508703	-	1.08006	0.0085994	0.438736	-1.18857	down
YZMW0436	Diethylstilbestrol	Phenol	C18H20O2	0.000589672	0.0266722	2.3	0.000256379	0.0115966	-	1.09247	0.00635408	32.0638	5.00287	up
YZMW0396	Phenol, 4-(methoxymethyl)-	Phenol	C8H10O2	0.00264013	0.569572	0.1	0.0264013	5.69572	-	1.09195	3.1875e-06	152.957	7.25698	up
YZMW0527	Phenol, 2-chloro-4-nitro-	Phenol	C6H4ClNO3	0.0262761	0.0116303	5	0.00525523	0.00232605	-	1.07816	0.00268266	0.313494	-1.67349	down
XMW2348	Phenol, 3-(ethylamino)-4-methyl-	Phenol	C9H13NO	3.55158	2.06385	0.04	88.7896	51.5962	-	1.07433	0.013299	0.412519	-1.27747	down
XMW3152	Phenol, 2,4,6-trimethyl-	Phenol	C9H12O	0.00128665	0.0629876	0.5	0.00257331	0.125975	mild, phenol, coffee grounds	1.0919	2.95264e-06	34.728	5.11803	up
XMW3099	3-Allyl-6-methoxyphenol	Phenol	C10H12O2	0.0363001	0.020826	-	0	0	spicy, carnation	1.06671	0.011938	0.406513	-1.29863	down
KMW0722	4-Vinylphenol	Phenol	C8H8O	0.0152373	0.0692471	0.01	1.52373	6.92471	chemical, woody	1.09209	0.000141301	3.22705	1.69021	up
KMW0493	2-Methoxy-4-vinylphenol	Phenol	C9H10O2	0.349088	72.9656	0.003	116.363	24321.9	spicy, raisin	1.09098	6.21701e-06	148.227	7.21167	up
KMW0540	Eugenol	Phenol	C10H12O2	0.0130865	0.660103	0.0025	5.23459	264.041	floral, clove	1.09267	0.000210573	35.7792	5.16105	up
GMW0235	2,6-Dimethylthiophenol	Phenol	C8H10S	0.0047051	0.0216814	-	0	0	sulfury, meaty, roasted, phenol, metallic	1.09205	0.000318745	3.27094	1.70971	up
GGMW0071	Phenol, 2,3,5,6-tetramethyl-	Phenol	C10H14O	0.0607448	10.7572	0.01	6.07448	1075.72	-	1.09087	9.53418e-06	125.58	6.97246	up
D35	2-Ethoxy-4-methylphenol	Phenol	C9H12O2	0.0001947	0.0355243	-	0	0	vanilla, woody, spicy, guaiacol	1.06951	0.0025337	128.462	7.0052	up
QWMW1223	Phenol, 2,6-dimethyl-	Phenol	C8H10O	0.0345445	5.37904	0.4	0.0863613	13.4476	sweet, medicinal, phenol, root, coffee	1.09284	0.00110941	110.333	6.78572	up
QWMW1136	Phenol, 2-(methylthio)-	Phenol	C7H8OS	0.00325992	0.0112967	-	0	0	meaty, onion, garlic, sulfury, eggy	1.07589	0.000714152	2.45902	1.29809	up
QWMW0781	Phenol, 2-methoxy-6-(2-propenyl)-	Phenol	C10H12O2	0.515466	0.283958	-	0	0	sweet, spicy, smoky, phenol	1.07162	0.00321499	0.390741	-1.35572	down
QWMW1070	Phenol, 4-ethoxy-	Phenol	C8H10O2	0.06599	0.038385	-	0	0	mild, hawthorn, phenol, plastic, nutty	1.0815	0.00466984	0.41249	-1.27757	down
NMW0259	1,3,5-Benzenetriol	Phenol	C6H6O3	0.00768776	0.0260343	630	1.22028e-05	4.13243e-05	-	1.07774	0.000160247	2.40323	1.26497	up
NMW0256	Phenol, 4-(1,1,3,3-tetramethylbutyl)-	Phenol	C14H22O	0.0115724	0.0328878	2.7	0.00428608	0.0121807	-	1.09165	2.5583e-06	2.01574	1.01131	up
NMW0255	Plumbagin	Phenol	C11H8O3	0.000735143	0.00700835	-	0	0	-	1.09164	0.00456995	6.77374	2.75995	up
NMW0153	Phenol, 4-butyl-	Phenol	C10H14O	0.000743562	0.0724002	-	0	0	-	1.09186	0.000143858	69.0228	6.109	up
NMW0169	1,2,3-Benzenetriol	Phenol	C6H6O3	0.00270156	0.265444	37	7.30151e-05	0.00717416	-	1.0935	0.00066833	69.7624	6.12438	up
NMW0202	Phenol, 4-pentyl-	Phenol	C11H16O	0.0127588	0.00664257	-	0	0	-	1.07679	0.00230958	0.369016	-1.43825	down
NMW0453	9,10-Anthracenedione, 1-hydroxy-	Phenol	C14H8O3	0.00336222	0.0139769	-	0	0	-	1.06477	0.000356807	2.95035	1.56089	up
NMW0450	Phenol, 4,4'-methylenebis-	Phenol	C13H12O2	0.00152663	0.0216286	-	0	0	-	1.09205	0.00426608	10.0404	3.32775	up
NMW0422	Phenol, 2,2'-methylenebis-	Phenol	C13H12O2	0.00428445	0.327083	-	0	0	-	1.09299	0.000498568	54.2114	5.76052	up
NMW0466	9-Phenanthrenol	Phenol	C14H10O	0.000732149	0.0856731	-	0	0	-	1.0822	0.0131814	83.4843	6.38343	up
QWMW0592*401	Creosol	Phenol	C8H10O2	0.0131149	0.036974	0.315	0.0416347	0.117378	smoky	1.09054	2.23898e-05	2.00055	1.0004	up
XMW0300*429	Phenol, 3,5-dimethyl-	Phenol	C8H10O	0.00624225	5.53454	5	0.00124845	1.10691	balsamic, coffee	1.081	0.00250685	632.467	9.30485	up
WAMW1443*429	Phenol, 2,3-dimethyl-	Phenol	C8H10O	0.00624225	5.53454	0.5	0.0124845	11.0691	phenol, chemical, musty	1.081	0.00250685	632.467	9.30485	up
KMW0271*194	Phenol, 3-methyl-	Phenol	C7H8O	0.00946003	0.0280431	0.38	0.0248948	0.0737977	smoky, petroleum	1.08253	8.74315e-05	2.10497	1.0738	up
KMW0720*304	trans-Isoeugenol	Phenol	C10H12O2	0.0065315	0.129316	0.006	1.08858	21.5527	floral, clove	1.08678	4.0185e-05	14.0883	3.81643	up
NMW0047*149	Phenol, 2-ethyl-	Phenol	C8H10O	0.00140107	0.0238892	0.03	0.0467024	0.796307	phenol	1.01129	0.000185669	12.0009	3.58507	up
GMW0162*149	Phenol, 2,4-dimethyl-	Phenol	C8H10O	0.00140107	0.0238892	0.4	0.00350268	0.059723	weak, smoky, roasted, dark	1.01129	0.000185669	12.0009	3.58507	up
QWMW1175*149	Phenol, 2,5-dimethyl-	Phenol	C8H10O	0.00140107	0.0238892	0.4	0.00350268	0.059723	sweet, naphthyl, phenol, smoky, bacon	1.01129	0.000185669	12.0009	3.58507	up
NMW0272*318	Naphthalene, 2-nitro-	Nitrogen compounds	C10H7NO2	0.077241	0.034548	-	0	0	-	1.08751	0.00676943	0.317652	-1.65448	down
XMW0813	Pentanal O-benzyloxime	Nitrogen compounds	C12H17NO	2.78319	1.86474	-	0	0	-	1.08136	0.00568963	0.4754	-1.07279	down
XMW0762	Imidodicarbonic diamide	Nitrogen compounds	C2H5N3O2	0.0131258	0.1702	-	0	0	-	1.09324	0.00143932	9.20275	3.20206	up
XMW0395	Methanone, diphenyl-, hydrazone	Nitrogen compounds	C13H12N2	0.000729212	0.0110931	-	0	0	-	1.09219	0.00453155	10.7921	3.4319	up
YZMW0003	Benzene, 1,4-dinitro-	Nitrogen compounds	C6H4N2O4	0.0209732	0.0139822	25	0.00083893	0.000559288	-	1.07451	0.00157303	0.472777	-1.08077	down
YZMW0044	Allylthiourea	Nitrogen compounds	C4H8N2S	0.036175	0.198639	23.4	0.00154594	0.00848883	-	1.09008	0.00232269	3.89852	1.96293	up
YZMW0018	Thiourea, phenyl-	Nitrogen compounds	C7H8N2S	0.00255994	0.0459611	5.1	0.00050195	0.00901198	-	1.08893	0.0155397	12.7171	3.6687	up
YZMW0007	Urea, N-methyl-N'-phenyl-	Nitrogen compounds	C8H10N2O	0.00382583	0.0219296	450	8.50184e-06	4.87324e-05	-	1.08362	7.17119e-05	4.07219	2.02581	up
YZMW0670	Hydrazinecarbothioamide	Nitrogen compounds	CH5N3S	0.100547	0.504906	46	0.00218581	0.0109762	-	1.08815	0.00486658	3.56932	1.83565	up
YZMW0594	Isopropylurea	Nitrogen compounds	C4H10N2O	0.0206625	0.189819	4.8	0.0043047	0.0395457	-	1.0934	0.000769622	6.52194	2.7053	up
YZMW0577	Benzenepropanenitrile	Nitrogen compounds	C9H9N	0.0569425	0.030073	0.015	3.79616	2.00487	-	1.0889	1.24043e-05	0.374289	-1.41778	down
XMW3443	Urea, phenyl-	Nitrogen compounds	C7H8N2O	0.00673631	0.065959	540	1.24747e-05	0.000122146	-	1.08999	2.3592e-05	6.95769	2.79861	up
XMW1158	Tricyclo[3.3.1.1(3,7)]decane, 2-nitro-	Nitrogen compounds	C10H15NO2	0.888265	0.5105	-	0	0	-	1.0822	0.00806889	0.407836	-1.29394	down
XMW1156	Cyclopentanecarbonitrile, 3-(1-methylethylidene)-	Nitrogen compounds	C9H13N	0.000742443	0.00557966	-	0	0	-	1.05149	0.0003088	5.33154	2.41455	up
XMW1232	Hydrazine, 1,1-bis(2-methylpropyl)-	Nitrogen compounds	C8H20N2	0.00252733	0.765882	-	0	0	-	1.09295	0.000809047	215.281	7.75008	up
XMW3233	Urea, 2-propenyl-	Nitrogen compounds	C4H8N2O	0.0709377	6.98735	67	0.00105877	0.104289	-	1.09358	0.000592591	69.905	6.12732	up
XMW1475	1-Acetyl-1,3-diphenylurea	Nitrogen compounds	C15H14N2O2	0.00344817	0.0473879	-	0	0	-	1.09006	0.0104125	9.74722	3.28499	up
XMW1439	Benzene, (1-nitropropyl)-	Nitrogen compounds	C9H11NO2	0.204268	0.113777	-	0	0	-	1.08448	0.00861798	0.395383	-1.33868	down
KMW0384	Benzene, (2-nitroethyl)-	Nitrogen compounds	C8H9NO2	0.00064882	0.1076	0.002	0.32441	53.8002	flowery, spice	1.09014	1.77995e-10	117.464	6.87607	up
WMW0115	5-Ethylhydantoin	Nitrogen compounds	C5H8N2O2	0.000273674	0.613878	-	0	0	-	1.07585	0.000722385	1578.68	10.6245	up
WAMW0833	Butanenitrile, 2-methyl-	Nitrogen compounds	C5H9N	0.135978	67.1798	-	0	0	-	1.07409	0.000691359	348.003	8.44295	up
WAMW1577	Urea	Nitrogen compounds	CH4N2O	0.0121966	0.0528377	2104	5.79687e-06	2.5113e-05	-	1.08177	5.2981e-05	3.07736	1.6217	up
NMW0261*318	Naphthalene, 1-nitro-	Nitrogen compounds	C10H7NO2	0.077241	0.034548	-	0	0	-	1.08751	0.00676943	0.317652	-1.65448	down
KMW0176*228	5-Hepten-2-one, 6-methyl-	Ketone	C8H14O	0.0164747	0.135831	0.05	0.329494	2.71662	herbal, green, citrus, musty, lemon grass	1.07808	0.0197051	5.8582	2.55046	up
GMW0385*333	2(4H)-Benzofuranone, 5,6,7,7a-tetrahydro-4,4,7a-trimethyl-	Ketone	C11H16O2	0.0361478	0.0154637	-	0	0	ripe apricot, fruity, plum, berry, grape, tropical, woody	1.09309	0.000691322	0.303671	-1.71942	down
WMW0049*085	5,9-Undecadien-2-one, 6,10-dimethyl-, (Z)-	Ketone	C13H22O	0.2967	0.207432	-	0	0	fatty, metallic	1.07308	0.00792735	0.496154	-1.01114	down
D392*220	Ethanone, 1-(3-pyridinyl)-	Ketone	C7H7NO	0.00848472	0.0701295	0.5	0.0169694	0.140259	sweet, nutty, dry, hawthorn, phenol, woody, popcorn	1.06765	0.0375361	5.84599	2.54745	up
WAMW1601*266	2,3-Octanedione	Ketone	C8H14O2	0.00707093	1.42713	-	0	0	dill, asparagus, cilantro, herbal, aldehydic, earthy, fatty, cortex	1.09331	0.000872194	143.256	7.16245	up
YZMW0589*372	1H-2-Benzopyran-1-one, 3,4-dihydro-8-hydroxy-6-methoxy-3-methyl-	Ketone	C11H12O4	0.000239381	0.0094206	40	5.98454e-06	0.000235515	-	1.09379	0.000116863	27.9187	4.80316	up
GMW0270*235	3-Heptanone, 2-methyl-	Ketone	C8H16O	0.000250868	0.00703491	0.075	0.00334491	0.0937988	fruity, green, leafy	1.08817	0.0199319	19.8558	4.31149	up
XMW0816	1-Penten-3-one, 4-methyl-1-(1-piperidinyl)-	Ketone	C11H19NO	0.00578527	0.0730166	-	0	0	-	1.09374	0.000170067	8.95854	3.16326	up
XMW0921	1-Pentanone, 1-(2-thienyl)-	Ketone	C9H12OS	0.0112891	1.08902	-	0	0	-	1.09239	0.000488215	68.4279	6.09651	up
XMW0087	1-Pentanone, 1-(p-anisyl)-3-methyl-	Ketone	C13H18O2	0.00334676	0.0411138	-	0	0	-	1.09214	6.59415e-07	8.71828	3.12404	up
XMW0809	1,3-Pentanedione, 4,4-dimethyl-1-phenyl-	Ketone	C13H16O2	0.0164283	0.0893837	-	0	0	-	1.08988	4.54982e-06	3.86404	1.95011	up
XMW0795	3H-Indazol-3-one, 1-ethyl-1,2-dihydro-	Ketone	C9H10N2O	0.00699091	0.0473684	-	0	0	-	1.08901	0.00655496	4.81283	2.26688	up
XMW0900	3-Cyclohexen-1-one, 3,5,5-trimethyl-	Ketone	C9H14O	0.0540775	0.0220883	-	0	0	-	1.09249	5.30713e-05	0.289567	-1.78803	down
XMW0856	1-Butanone, 2-hydroxy-1-phenyl-	Ketone	C10H12O2	0.000543389	0.00441726	-	0	0	-	1.08787	0.0116397	5.76738	2.52792	up
XMW0879	Norbornadieone	Ketone	C7H10O	0.000566716	0.0130037	-	0	0	-	1.09285	0.000802182	16.2749	4.02457	up
XMW0914	Ethanone, 1-(1H-pyrazol-4-yl)-	Ketone	C5H6N2O	0.263244	0.143318	-	0	0	-	1.07797	0.0137581	0.386436	-1.3717	down
XMW0745	2(3H)-Furanone, 5-hexyldihydro-4-methyl-, trans-	Ketone	C11H20O2	0.0211104	0.0140715	-	0	0	-	1.07561	0.0105722	0.472897	-1.0804	down
XMW0068	2,7-Nonadien-5-one, 4,6-dimethyl-	Ketone	C11H18O	0.00119274	0.0892989	-	0	0	-	1.05935	0.000191784	53.3546	5.73754	up
XMW0025	Paroxypropione	Ketone	C9H10O2	0.276174	0.148532	-	0	0	phenol	1.08227	0.00939984	0.381607	-1.38984	down
XMW0456	5,8-Decadien-2-one, 5,9-dimethyl-, (E)-	Ketone	C12H20O	0.292763	0.192054	-	0	0	-	1.07908	0.00641733	0.465374	-1.10354	down
XMW0250	1-Pentanone, 1-(4-methylphenyl)-	Ketone	C12H16O	0.198849	0.114785	-	0	0	-	1.0778	0.01533	0.410063	-1.28608	down
XMW0309	Piperidin-3-one, 2,2,5-methyl-	Ketone	C8H15NO	0.020389	0.00345002	-	0	0	-	1.08448	0.0193	0.120272	-3.05563	down
XMW0423	6,8-Nonadien-2-one, 8-methyl-5-(1-methylethyl)-, (E)-	Ketone	C13H22O	0.136048	0.0732001	-	0	0	-	1.08307	0.00751212	0.381737	-1.38935	down
XMW0273	2-Isopropylamino-6-methyl-6,7-dihydro-9H-5-oxa-9-azabenzocyclohepten-8-one	Ketone	C13H18N2O2	0.00220957	0.150551	-	0	0	-	1.05648	1.52448e-07	48.4009	5.59696	up
XMW0275	3,5,9-Undecatrien-2-one, 6,10-dimethyl-	Ketone	C13H20O	0.0538511	3.27328	0.8	0.0673139	4.0916	sweet, waxy, citrus, floral, balsamic, dry, dusty, powdery, spicy	1.09382	4.89937e-05	43.1364	5.43083	up
XMW0105	Ethanone, 1-(5-methyl-1-phenyl-1H-pyrazol-4-yl)-	Ketone	C12H12N2O	0.019319	0.295639	-	0	0	-	1.093	0.00212884	10.8459	3.43907	up
XMW0166	3,7-Nonadien-2-one, 8-methyl-, (E)-	Ketone	C10H16O	0.0127305	0.0572563	-	0	0	-	1.09344	3.15967e-07	3.19301	1.67492	up
XMW0177	Ethanone, 1-(2-methyl-1-cyclopenten-1-yl)-	Ketone	C8H12O	0.019851	0.0123652	-	0	0	-	1.06726	0.00331942	0.442236	-1.17711	down
XMW0181	5-Hepten-2-one, 4,6-dimethyl-	Ketone	C9H16O	0.0838699	0.0336728	-	0	0	-	1.09305	9.41308e-05	0.285072	-1.8106	down
XMW0156	Spiro[4.5]decan-7-one, 1,8-dimethyl-4-(1-methylethyl)-	Ketone	C15H26O	0.00237003	0.0478669	-	0	0	-	1.09295	0.00178932	14.3342	3.84139	up
XMW0160	Megastigmatrienone	Ketone	C13H18O	0.673277	0.440043	-	0	0	-	1.07842	0.00996809	0.463761	-1.10855	down
YZMW0168	2-Hexanone, 3,4-dimethyl-	Ketone	C8H16O	0.00147575	0.0121123	0.24	0.00614896	0.0504678	-	1.08825	0.0115552	5.81143	2.53889	up
YZMW0225	4-n-Propylacetophenone	Ketone	C11H14O	1.69994	0.911525	151.5	0.0112207	0.00601667	-	1.0832	0.00768424	0.380488	-1.39408	down
YZMW0332	4H-1-Benzopyran-4-one, 5-hydroxy-7-methoxy-2-methyl-	Ketone	C11H10O4	0.000471277	0.00745947	70	6.73253e-06	0.000106564	-	1.09345	0.000919025	11.223	3.48839	up
YZMW0124	Cyclodecanone	Ketone	C10H18O	0.0195738	2.33618	0.29	0.067496	8.05578	-	1.06077	0.00030234	85.2029	6.41283	up
YZMW0065	Dichlone	Ketone	C10H4Cl2O2	0.000975592	0.013039	20	4.87796e-05	0.00065195	-	1.09352	0.000646891	9.47841	3.24464	up
YZMW0345	2-Norbornanone	Ketone	C7H10O	0.000565695	0.00872943	55	1.02854e-05	0.000158717	-	1.09158	0.0057035	10.9332	3.45064	up
YZMW0709	Xanthone	Ketone	C13H8O2	0.000254638	0.385457	20000	1.27319e-08	1.92729e-05	-	1.09373	0.00133886	1073.96	10.0687	up
w40	6,7-Dodecanedione	Ketone	C12H22O2	0.0409186	4.59368	-	0	0	-	1.0935	0.000515703	79.6754	6.31606	up
w21	2H-Pyran-2-one, 6-pentyl-	Ketone	C10H14O2	0.0916647	0.0469216	0.15	0.611098	0.31281	tonka, lactonic, coconut, creamy, fatty, waxy	1.07757	0.0159559	0.363385	-1.46043	down
w11	3,5,9-Undecatrien-2-one, 6,10-dimethyl-, (E,Z)-	Ketone	C13H20O	0.0187792	0.0126466	-	0	0	-	1.0464	0.0140869	0.477721	-1.06576	down
YZMW0767	Acetophenone, 4'-amino-	Ketone	C8H9NO	0.660976	0.335234	100	0.00660976	0.00335234	-	1.07659	0.0167234	0.360051	-1.47373	down
YZMW0588	2-Azacyclooctanone	Ketone	C7H13NO	0.00219415	0.0337011	1530	1.43408e-06	2.20268e-05	-	1.09249	0.000321763	10.9064	3.44711	up
XMW1203	2,5-Furandione, dihydro-3-methyl-	Ketone	C5H6O3	0.00136464	0.00626384	-	0	0	-	1.06193	0.000585788	3.2627	1.70606	up
XMW1124	2-Azabicyclo[3.2.1]octan-3-one	Ketone	C7H11NO	0.027284	0.0153139	-	0	0	-	1.06569	0.029731	0.398555	-1.32715	down
XMW1222	2,4-Dioxabicyclo[3.2.0]hept-6-en-3-one, 1,5-dichloro-6,7-dimethyl-	Ketone	C7H6Cl2O3	0.0142952	33.5393	-	0	0	-	1.08989	0.00051619	1658.64	10.6958	up
XMW1005	3-[4-Hydroxyisopent-2(Z)-enyl]-4-hydroxyacetophenone	Ketone	C13H16O3	0.000661042	0.231576	-	0	0	-	1.07675	0.000278203	250.008	7.96583	up
XMW0966	1-((1S,3aR,4S,7R,7aR)-3a,7a-Dimethyloctahydro-1H-4,7-methanoinden-1-yl)ethanone	Ketone	C14H22O	0.0287841	0.38065	-	0	0	-	1.09341	0.000361734	9.38424	3.23024	up
XMW1087	2(3H)-Furanone, 5-(acetyloxy)dihydro-5-methyl-	Ketone	C7H10O4	0.00146935	0.00766352	-	0	0	-	1.089	0.00411915	3.70718	1.89032	up
XMW1052	2(1H)-Pyridinone, 1-cyclohexyl-3,4,5,6-tetramethyl-	Ketone	C15H23NO	0.00184425	0.120035	-	0	0	-	1.09292	0.000454662	46.1727	5.52897	up
XMW1290	3-n-Propyl-2-pyrazolin-5-one	Ketone	C6H10N2O	0.00314837	0.0707141	-	0	0	-	1.06852	0.00155107	15.8865	3.98973	up
XMW3294	Ethanone, 2-hydroxy-1-phenyl-	Ketone	C8H8O2	0.00987686	5.22123	-	0	0	-	1.09278	0.00264756	374.643	8.54937	up
XMW3282	1H-Indole-2,3-dione, 1-acetyl-	Ketone	C10H7NO3	0.000714962	0.0103051	-	0	0	-	1.092	0.00681982	10.245	3.35685	up
XMW1361	2-Pentadecanone	Ketone	C15H30O	0.000728476	0.0122765	-	0	0	fresh, jasmin, celery	1.09308	0.00254502	11.9747	3.58192	up
XMW1348	2-Tridecanone	Ketone	C13H26O	0.0139339	0.0512496	0.5	0.0278678	0.102499	fatty, waxy, dairy, milky, coconut, nutty, herbal, earthy	1.09016	0.000194455	2.61176	1.38502	up
XMW1378	4,6-Octadiyn-3-one, 2-methyl-	Ketone	C9H10O	0.00100395	1.48984	-	0	0	-	1.0698	0.00305201	1053.64	10.0412	up
KMW0260	2-Cyclopenten-1-one, 2-hydroxy-3,4-dimethyl-	Ketone	C7H10O2	1.286	3.72361	0.02	64.3001	186.181	caramel	1.09162	0.00018324	2.05595	1.0398	up
KMW0457	Ethanone, 1-(2-aminophenyl)-	Ketone	C8H9NO	0.244176	52.7735	0.00027	904.356	195457	grape, sweet	1.09074	2.36527e-07	153.23	7.25955	up
KMW0100	1-Hepten-3-one	Ketone	C7H12O	0.000211236	0.025157	0.0007	0.301765	35.9386	metallic	1.09255	0.00889807	84.3756	6.39875	up
GMW0406	4-Hydroxy-β-damascone	Ketone	C13H20O2	0.00219485	0.0129466	-	0	0	-	1.07588	0.000175415	4.19528	2.06877	up
KMW0177	(5Z)-Octa-1,5-dien-3-one	Ketone	C8H12O	0.114958	0.0594178	3e-06	38319.4	19805.9	geranium, metallic	1.08973	7.22438e-06	0.36721	-1.44532	down
KMW0170	1-Octen-3-one	Ketone	C8H14O	0.00111982	0.00973289	5e-06	223.964	1946.58	mushroom	1.0375	0.0438526	6.17071	2.62544	up
KMW0167	3(2H)-Thiophenone, dihydro-2-methyl-	Ketone	C5H8OS	0.00048242	0.0291663	-	0	0	sulfury, fruity, berry	1.04509	0.000282614	42.7035	5.41628	up
KMW0161	3-Octanone	Ketone	C8H16O	0.00743574	0.0418219	0.0013	5.7198	32.1707	fresh, herbal, lavender, sweet, mushroom	1.08529	0.00386315	3.99571	1.99845	up
KMW0737	2-Cyclohexen-1-one, 4-(3-hydroxy-1-butenyl)-3,5,5-trimethyl-	Ketone	C13H20O2	0.101942	0.335786	-	0	0	spicy	1.08967	0.000260664	2.33877	1.22575	up
D19	2-Naphthyl methyl ketone	Ketone	C12H10O	0.00237529	0.0149802	-	0	0	sweet, neroli, orange, blossom, neroli, powdery	1.08893	0.00251767	4.47202	2.16093	up
D106	Ethanone, 1,1'-(1,4-phenylene)bis-	Ketone	C10H10O2	0.60317	0.305828	-	0	0	-	1.0839	0.00892114	0.359785	-1.47479	down
D1751	Ethanone, 1-[4-(1,1-dimethylethyl)phenyl]-	Ketone	C12H16O	0.226416	0.135432	224	0.00101078	0.000604607	-	1.08182	0.0071594	0.424385	-1.23656	down
D1666	Cyclododecanone	Ketone	C12H22O	0.530343	0.279537	0.43	1.23336	0.650086	-	1.08586	0.00401767	0.37408	-1.41858	down
GMW0192	Oxacycloheptadecan-2-one	Ketone	C16H30O2	0.0178456	2.19736	0.0046	3.87947	477.687	sweet, musky, balsamic, amber, animalic	1.09281	0.000362804	87.5206	6.45155	up
D349	8-Cyclohexadecen-1-one	Ketone	C16H28O	0.0076734	0.749411	-	0	0	musky, laundered cloth, dry balsamic, waxy, animalic, floral, tobacco	1.09337	0.00015018	69.3941	6.11674	up
GMW0299	2-n-Heptylcyclopentanone	Ketone	C12H22O	0.00913431	0.00617735	-	0	0	fresh, fruity, peach, isojasmone, oily, tropical	1.06322	0.0250157	0.479972	-1.05898	down
GMW0273	2-n-Hexylcyclopentanone	Ketone	C11H20O	0.0301869	0.0169073	-	0	0	mild, jasmin, fruity	1.05906	0.0350199	0.39783	-1.32978	down
GMW0223	Ethanone, 1-(3,4-dimethoxyphenyl)-	Ketone	C10H12O3	0.0367235	0.200517	-	0	0	sweet, woody, floral	1.09281	4.60436e-05	3.8763	1.95468	up
D41	4-(p-Acetoxyphenyl)-2-butanone	Ketone	C12H14O3	0.0179882	0.0534121	-	0	0	berry, jammy, raspberry, blueberry	1.08484	0.00157465	2.1083	1.07608	up
D402	Piperitenone oxide	Ketone	C10H14O2	0.0391373	0.0165104	-	0	0	herbal, minty	1.08232	0.00561533	0.299059	-1.7415	down
QWMW1271	2(3H)-Furanone, dihydro-4-methyl-5-pentyl-	Ketone	C10H18O2	0.441734	0.22708	-	0	0	waxy, lactonic, metallic, tuberose, plum	1.08261	0.00785446	0.364865	-1.45457	down
QWMW1190	ortho-Methoxyacetophenone	Ketone	C9H10O2	0.00194785	0.0269385	-	0	0	powdery, anisic, almond, phenol	1.07505	0.000115373	9.83633	3.29812	up
QWMW1168	9-Cycloheptadecen-1-one, (Z)-	Ketone	C17H30O	0.000894668	0.0256588	0.0031	0.288602	8.27703	musky, dry, animalic, sweet	1.09379	9.21447e-05	20.3469	4.34674	up
QWMW0901	2-Oxepanone, 7-hexyl-	Ketone	C12H22O2	0.101418	0.43104	-	0	0	peach, apricot, milky, fatty	1.08682	0.0017803	3.01461	1.59197	up
QWMW0842	9-Decen-2-one	Ketone	C10H18O	0.00746471	0.378662	-	0	0	pineapple, pear, apple, green, fatty	1.09357	0.000440046	36.0122	5.17041	up
QWMW0972	Phenyl 4-pyridyl ketone	Ketone	C12H9NO	0.00133702	0.0169045	-	0	0	astringent, bitter, musty	1.00733	0.00154582	9.03073	3.17484	up
QWMW1020	2H-Pyran-2-one, tetrahydro-6-octyl-	Ketone	C13H24O2	0.000966601	0.0523454	-	0	0	creamy, milky, oily, dairy, buttery, musty	1.09227	0.00166451	38.3859	5.2625	up
WAMW1925	2-Decanone	Ketone	C10H20O	0.0140767	2.55754	0.06	0.234611	42.6256	orange, floral, fatty, peach	1.09355	0.000605537	128.923	7.01037	up
WAMW1869	Ethanone, 1-[4-(1-methylethyl)phenyl]-	Ketone	C11H14O	0.0201433	0.109235	-	0	0	spicy, woody, herbal, orris	1.08058	0.000351673	3.84984	1.9448	up
WAMW1249	Androsta-4,16-dien-3-one	Ketone	C19H26O	0.000794303	0.0173446	1.6	0.00049644	0.0108404	-	1.08921	0.0162967	15.4671	3.95113	up
WAMW0663	3-Dodecanone	Ketone	C12H24O	0.00490482	0.541766	0.0083	0.590942	65.273	-	1.09064	0.000600983	78.2868	6.2907	up
WAMW1390	Cyclopentadecanone	Ketone	C15H28O	8.99998e-05	0.01438	0.015	0.00599999	0.958664	powdery, musky, animalic, natural, greasy	1.09354	0.00205646	113.322	6.82429	up
NMW0281	3-Butylisobenzofuran-1(3H)-one	Ketone	C12H14O2	0.0341405	0.196583	0.01	3.41405	19.6583	herbal, phenol, celery	1.09321	4.24498e-06	4.08897	2.03174	up
NMW0270	Benzophenone	Ketone	C13H10O	0.0183223	0.0712415	-	0	0	balsamic, rose, metallic, powdery, geranium	1.0882	0.00050968	2.7591	1.4642	up
NMW0140	Cathinone	Ketone	C9H11NO	0.00896774	0.00571964	-	0	0	-	1.07491	0.0137643	0.453034	-1.14231	down
NMW0212	2H-Indol-2-one, 1,3-dihydro-	Ketone	C8H7NO	2.51472	1.69663	-	0	0	-	1.07579	0.0104084	0.478752	-1.06265	down
QWMW0262	1,2-Cyclopentanedione, 3-methyl-	Ketone	C6H8O2	0.17601	0.0940972	0.026	6.76963	3.61912	burnt, caramel, fragrant, licorice, maple, strong, caramel	1.09335	0.000167811	0.379483	-1.39789	down
QWMW0051	3(2H)-Furanone, 4-hydroxy-5-methyl-	Ketone	C5H6O3	0.00657793	0.0383719	23	0.000285997	0.00166834	caramel	1.08989	0.000328442	4.14068	2.04987	up
NMW0440	Ketobemidone	Ketone	C15H21NO2	0.000368432	0.151604	-	0	0	-	1.07641	0.00388092	291.678	8.18823	up
NMW0430	2H-Furo[2,3-h]-1-benzopyran-2-one, 5-methoxy-	Ketone	C12H8O4	0.000722694	0.00791022	-	0	0	-	1.09363	0.000386386	7.76329	2.95667	up
NMW0490	1,8-Diazacyclotetradecane-2,9-dione	Ketone	C12H22N2O2	0.000401094	0.00966986	-	0	0	-	1.09375	0.000291899	17.1014	4.09604	up
NMW0500	Metaxalone	Ketone	C12H15NO3	0.000706844	0.0152748	-	0	0	-	1.09383	5.61296e-06	15.3366	3.9389	up
NMW0487	o-Hydroxydibenzoylmethane	Ketone	C15H12O3	0.000450633	0.0264458	-	0	0	-	1.09368	0.000602892	41.6205	5.37922	up
NMW0477	Methadone	Ketone	C21H27NO	0.000253581	0.00290712	-	0	0	-	1.09314	0.00135528	8.12988	3.02323	up
XMW0890*228	1-Hepten-6-one, 2-methyl-	Ketone	C8H14O	0.0164747	0.135831	-	0	0	-	1.07808	0.0197051	5.8582	2.55046	up
KMW0563*085	5,9-Undecadien-2-one, 6,10-dimethyl-, (E)-	Ketone	C13H22O	0.2967	0.207432	0.01	29.67	20.7432	fresh, green, fruity, waxy, rose, woody, magnolia, tropical	1.07308	0.00792735	0.496154	-1.01114	down
GMW0216*220	Ethanone, 1-(4-pyridinyl)-	Ketone	C7H7NO	0.00848472	0.0701295	-	0	0	burnt, coffee	1.06765	0.0375361	5.84599	2.54745	up
WMW0205*266	2,5-Octanedione	Ketone	C8H14O2	0.00707093	1.42713	-	0	0	-	1.09331	0.000872194	143.256	7.16245	up
WAMW1791*235	4-Heptanone, 2-methyl-	Ketone	C8H16O	0.000250868	0.00703491	0.024	0.0104528	0.293121	-	1.08817	0.0199319	19.8558	4.31149	up
w45*353	2-Tetradecene, (E)-	Hydrocarbons	C14H28	0.0625292	3.3771	-	0	0	-	1.09365	0.000582681	38.346	5.26101	up
XMW0422*356	3,5-Dimethyldodecane	Hydrocarbons	C14H30	0.0127593	0.0634083	-	0	0	-	1.00793	0.0103874	3.54139	1.82431	up
XMW0932*028	3-Nonen-5-yne, 4-ethyl-, (Z)-	Hydrocarbons	C11H18	0.0330101	7.3808	-	0	0	-	1.08285	0.0103826	158.879	7.31179	up
XMW0965*143	(1S,5S)-2-Methyl-5-((R)-6-methylhept-5-en-2-yl)bicyclo[3.1.0]hex-2-ene	Hydrocarbons	C15H24	1.48921	0.674793	-	0	0	-	1.08544	0.00686821	0.32145	-1.63733	down
XMW0941*433	exo-7-(trans-1-Propenyl)bicyclo[4.2.0]oct-1(2)-ene	Hydrocarbons	C11H16	0.000152685	0.168704	-	0	0	-	1.09365	0.00239434	783.679	9.61412	up
XMW1247*324	Megastigma-4,6(E),8(Z)-triene	Hydrocarbons	C13H20	0.0627204	0.0385851	-	0	0	-	1.07386	0.0143577	0.436423	-1.1962	down
YZMW0375*324	Megastigma-4,6(E),8(E)-triene	Hydrocarbons	C13H20	0.0627204	0.0385851	0.1	0.627204	0.385851	-	1.07386	0.0143577	0.436423	-1.1962	down
XMW0108*356	2,4-Dimethyldodecane	Hydrocarbons	C14H30	0.0127593	0.0634083	-	0	0	-	1.00793	0.0103874	3.54139	1.82431	up
WAMW0399*353	1-Tetradecene	Hydrocarbons	C14H28	0.0625292	3.3771	2	0.0312646	1.68855	mild pleasant	1.09365	0.000582681	38.346	5.26101	up
XMW0771	1,5-Cyclooctadiene, 3,4-dimethyl-	Hydrocarbons	C10H16	0.0146808	0.0616708	-	0	0	-	1.08986	0.00268612	2.9799	1.57526	up
XMW0794	1,5-Cyclooctadiene, 3-(1-methyl-2-propenyl)-	Hydrocarbons	C12H18	0.0113481	0.0558381	-	0	0	-	1.08951	0.000493215	3.49535	1.80544	up
XMW0199	Hexadecane, 4-methyl-	Hydrocarbons	C17H36	0.105214	0.539309	-	0	0	-	1.09311	4.09551e-06	3.63999	1.86393	up
XMW0097	1,5-Cycloundecadiene, 8,8-dimethyl-9-methylene-	Hydrocarbons	C14H22	0.0638406	0.0406647	-	0	0	-	1.06981	0.0051931	0.451651	-1.14672	down
XMW0260	Hexadecane, 2-methyl-	Hydrocarbons	C17H36	0.00255768	0.000567733	-	0	0	-	1.08496	0.0154965	0.157717	-2.66459	down
XMW0121	1-Nonene, 4,6,8-trimethyl-	Hydrocarbons	C12H24	0.0175091	0.0926638	-	0	0	-	1.09013	8.87793e-06	3.75788	1.90992	up
XMW1274	8-(2,6-Dimethyl-hepta-1,5-dienyl)-3,7,7-trimethyl-bicyclo[4.2.0]oct-2-ene	Hydrocarbons	C20H32	0.00341361	0.056992	-	0	0	-	1.09306	0.0020525	11.8431	3.56597	up
XMW1229	Bicyclo(3.3.1)non-2-ene	Hydrocarbons	C9H14	0.0122989	0.00743975	-	0	0	-	1.08302	8.60495e-05	0.429399	-1.21961	down
KMW0731	Docosane	Hydrocarbons	C22H46	0.00135881	0.350485	-	0	0	waxy	1.09264	0.000973849	182.74	7.51365	up
D316	Adamantane	Hydrocarbons	C10H16	0.0454249	1.38248	2100	2.16309e-05	0.000658324	-	1.09285	0.00122484	21.5812	4.4317	up
GGMW0074	(3E,5Z)-1,3,5-Undecatriene	Hydrocarbons	C11H18	0.00151781	0.0291987	2e-05	75.8905	1459.93	-	1.09094	3.10596e-07	13.6422	3.77	up
WMW0143	1-Octadecene	Hydrocarbons	C18H36	0.00239384	0.482563	-	0	0	-	1.03598	0.000761512	143.926	7.16918	up
WAMW1825	Cetene	Hydrocarbons	C16H32	0.0269082	2.99291	13000	2.06986e-06	0.000230224	-	1.09377	7.45042e-05	78.937	6.30263	up
XMW0110*356	Dodecane, 4,6-dimethyl-	Hydrocarbons	C14H30	0.0127593	0.0634083	-	0	0	-	1.00793	0.0103874	3.54139	1.82431	up
XMW0938*028	3-Nonen-5-yne, 4-ethyl-, (E)-	Hydrocarbons	C11H18	0.0330101	7.3808	-	0	0	-	1.08285	0.0103826	158.879	7.31179	up
XMW1392*433	2-Methyl-7-exo-vinylbicyclo[4.2.0]oct-1(2)-ene	Hydrocarbons	C11H16	0.000152685	0.168704	-	0	0	-	1.09365	0.00239434	783.679	9.61412	up
XMW0202*261	cis-2,6-Dimethyl-2,6-octadiene	Hydrocarbons	C10H18	0.00238535	0.133927	-	0	0	-	1.09264	0.00139617	39.8445	5.31631	up
XMW0517*395	Thiophene, 3-ethyl-	Heterocyclic compound	C6H8S	8.0449e-05	0.00364429	3	2.68163e-05	0.00121476	styrene	1.09001	0.0166767	32.056	5.00252	up
XMW0528*262	Thiophene, 2-butyl-	Heterocyclic compound	C8H12S	0.349777	0.998793	-	0	0	fruity, floral, milky, fried, chicken	1.08879	6.77661e-05	2.02761	1.01978	up
KMW0348*101	Pyrazine, 3,5-diethyl-2-methyl-	Heterocyclic compound	C9H14N2	0.0026672	0.573607	0.05	0.053344	11.4721	nutty, meaty, vegetable	1.09313	0.00297245	152.413	7.25184	up
KMW0486*328	Pyrazine, 2,5-dimethyl-3-(3-methylbutyl)-	Heterocyclic compound	C11H18N2	0.253472	52.8592	-	0	0	fruity	1.09068	2.22276e-07	147.866	7.20814	up
KMW0533*241	Indole, 3-methyl-	Heterocyclic compound	C9H9N	0.0379314	0.675289	0.00041	92.5155	1647.05	animalic, fecal, indole, civet	1.0928	0.000497061	12.6422	3.66018	up
QWMW0293*328	2,3-Dimethyl-5-isopentylpyrazine	Heterocyclic compound	C11H18N2	0.253472	52.8592	6	0.0422453	8.80986	caramel, coffee, sweet	1.09068	2.22276e-07	147.866	7.20814	up
WAMW2239*241	1H-Indole, 2-methyl-	Heterocyclic compound	C9H9N	0.0379314	0.675289	-	0	0	animalic, indole, skatole	1.0928	0.000497061	12.6422	3.66018	up
XMW0732	1-Pentanone, 1-(1H-imidazol-4-yl)-	Heterocyclic compound	C8H12N2O	0.020621	0.262033	-	0	0	-	1.09341	0.000419561	9.02381	3.17374	up
XMW0826	3-Methylisoxazolo[4,5-b]pyridine	Heterocyclic compound	C7H6N2O	0.273364	1.27148	-	0	0	-	1.09276	0.000374593	3.30204	1.72336	up
XMW0802	2-Hydroxymethylbenzimidazole	Heterocyclic compound	C8H8N2O	0.0430314	0.0175931	-	0	0	-	1.08677	0.00759804	0.290109	-1.78533	down
XMW0805	Benzo[b]thiophene, 2-ethyl-	Heterocyclic compound	C10H10S	0.029775	0.0152928	-	0	0	-	1.07439	0.0188533	0.364578	-1.4557	down
XMW0211	3-Pentyl-4,5,6,7-tetrahydro-1H-indazole	Heterocyclic compound	C12H20N2	0.00171703	0.00688251	-	0	0	-	1.05079	0.0294347	2.83597	1.50384	up
XMW0488	2-Acetylpyrrolidine	Heterocyclic compound	C6H11NO	0.00754705	0.631686	-	0	0	-	1.09331	0.000984951	59.4224	5.89293	up
XMW0487	2-Picoline, 6-nitro-	Heterocyclic compound	C6H6N2O2	0.0382109	0.171514	-	0	0	-	1.09169	0.000356068	3.18702	1.67221	up
XMW0406	Furan, 2,5-dihydro-3,4-dimethyl-	Heterocyclic compound	C6H10O	0.00059846	0.00575493	-	0	0	-	1.09339	0.000812328	6.81897	2.76955	up
XMW0644	1H-Imidazole, 2-propyl-	Heterocyclic compound	C6H10N2	0.0112259	0.0995253	-	0	0	-	1.0932	0.00093894	6.29383	2.65394	up
XMW0701	1H-Pyrrolo[2,3-b]pyridine, 2-(1-methylethyl)-	Heterocyclic compound	C10H12N2	0.00196942	0.0252815	-	0	0	-	1.0818	3.2772e-06	9.09854	3.18564	up
XMW0685	(2S,6R,7S,8E)-(+)-2,7-Epoxy-4,8-megastigmadiene	Heterocyclic compound	C13H20O	0.744286	0.437765	-	0	0	-	1.07008	0.0201985	0.417553	-1.25997	down
XMW0150	2-Amino-6-t-butyl-3-cyano-4,5,6,7-tetrahydrothianaphthene	Heterocyclic compound	C13H18N2S	0.0109623	2.3499	-	0	0	-	1.09296	0.000231088	152.182	7.24965	up
XMW0555	2-Acetylbenzofuran	Heterocyclic compound	C10H8O2	0.221633	0.121766	-	0	0	sweet, coumarin, floral, orange, flowery, tropical, neroli, lactonic, honeysuckle, honey	1.08256	0.00856425	0.389888	-1.35887	down
XMW0550	N-Cyanomethyl-2-cyanimino-pyrrolidine	Heterocyclic compound	C7H8N4	0.00263114	0.0184442	-	0	0	-	1.09047	0.00228941	4.96811	2.3127	up
XMW0533	3-Methylbenzothiophene	Heterocyclic compound	C9H8S	0.00297736	0.233031	-	0	0	-	1.09109	3.87738e-05	55.5774	5.79643	up
XMW0522	Pyridine, 3-propyl-	Heterocyclic compound	C8H11N	0.80535	0.309779	-	0	0	sweet, musty, beany, earthy, woody	1.09306	3.64003e-06	0.273151	-1.87223	down
XMW0657	Benzoxazole, 2-methyl-	Heterocyclic compound	C8H7NO	0.00116152	0.00372458	-	0	0	tobacco, burnt, phenol, meaty, powdery, capers	1.03513	0.00380048	2.27873	1.18823	up
YZMW0197	1,3,7,9-Tetramethyluric acid	Heterocyclic compound	C9H12N4O3	0.0169119	0.315307	8.6	0.0019665	0.0366636	-	1.09352	0.00124232	13.2239	3.72507	up
YZMW0159	1H-Benzimidazole, 2-ethyl-	Heterocyclic compound	C9H10N2	0.0246832	0.0897357	0.2	0.123416	0.448678	-	1.09208	0.000343856	2.57908	1.36686	up
YZMW0151	1,4,7,10,13,16-Hexaoxacyclooctadecane	Heterocyclic compound	C12H24O6	0.000185037	0.0241632	132	1.40179e-06	0.000183054	-	1.06621	0.00279534	91.9471	6.52273	up
YZMW0243	4-Benzylpiperidine	Heterocyclic compound	C12H17N	0.00736313	0.0530683	18	0.000409063	0.00294824	-	1.09231	0.000660268	5.11606	2.35503	up
YZMW0122	2-Mercaptobenzothiazole	Heterocyclic compound	C7H5NS2	0.0042463	0.398585	1.76	0.00241267	0.226469	-	1.09367	0.000116878	66.6342	6.05819	up
YC_874	Tetrahydropyran	Heterocyclic compound	C5H10O	0.000228078	0.00715237	170	1.34163e-06	4.20728e-05	-	1.09336	0.00222732	22.2765	4.47745	up
YC_482	2-Pyridinecarboxylic acid	Heterocyclic compound	C6H5NO2	0.0782758	0.350402	620	0.000126251	0.000565164	-	1.09304	0.000305068	3.17769	1.66798	up
YC_1012	4-(4-Methylpent-3-enyl)-3,6-dihydro-1,2-dithiin	Heterocyclic compound	C10H16S2	0.0220313	0.272833	0.01	2.20313	27.2833	-	1.09312	0.000126789	8.79476	3.13664	up
XMW3775	Benzo[b]thiophene	Heterocyclic compound	C8H6S	0.0204915	0.111607	0.065	0.315255	1.71703	solvent, rubbery, earthy	1.09305	0.000286665	3.86565	1.95071	up
YZMW0100	Dibenzothiophene	Heterocyclic compound	C12H8S	0.0110967	0.00751291	3.3	0.00336265	0.00227664	-	1.03716	0.0421008	0.481627	-1.05401	down
YZMW0713	Antazoline	Heterocyclic compound	C17H19N3	0.00331358	0.0149177	16	0.000207099	0.000932359	-	1.05439	0.0058297	3.19372	1.67524	up
YZMW0439	Cyclopentathiazole	Heterocyclic compound	C6H7NS	0.0922898	18.5011	0.55	0.1678	33.6384	-	1.09156	0.000859464	141.96	7.14934	up
YZMW0376	Propylthiouracil	Heterocyclic compound	C7H10N2OS	0.0053926	0.0378128	0.87	0.00619839	0.043463	-	1.08447	0.000384859	4.9796	2.31603	up
XMW3422	n-Pentylpyrazine	Heterocyclic compound	C9H14N2	0.0160686	0.0747226	0.005	3.21372	14.9445	-	1.09302	0.000190831	3.30177	1.72324	up
XMW1178	5-Propoxy-2,2'-bipyridyl	Heterocyclic compound	C13H14N2O	0.0017939	0.00558874	-	0	0	-	1.02739	0.00432032	2.20528	1.14096	up
XMW1275	Thiophene, 2-dodecyl-	Heterocyclic compound	C16H28S	0.000222683	0.119234	-	0	0	-	1.07884	0.00265795	381.977	8.57734	up
XMW1239	1,3-Dioxepane, 2-heptyl-	Heterocyclic compound	C12H24O2	0.00730825	0.0214111	-	0	0	-	1.06442	0.00149367	2.07572	1.05361	up
XMW1014	5-Pyrimidinamine, 2-chloro-4-ethoxy-	Heterocyclic compound	C6H8ClN3O	0.0107019	0.429615	-	0	0	-	1.09297	0.000369653	28.4963	4.8327	up
XMW1003	4,4-Dimethyl-1,2,3,4-tetrahydro-.gamma.-carboline	Heterocyclic compound	C13H16N2	0.00937889	0.0823488	-	0	0	-	1.07638	0.0267974	6.25835	2.64578	up
XMW0989	12-Oxatetracyclo[4.3.1.1(2,5).1(4,10)]dodecane, 11-isopropylidene-	Heterocyclic compound	C14H20O	0.00351241	0.0214332	-	0	0	-	1.0879	0.00130733	4.32898	2.11403	up
XMW0988	Isoquinoline, 1-butyl-3,4-dihydro-	Heterocyclic compound	C13H17N	0.0033976	0.663169	-	0	0	-	1.09285	9.07547e-05	138.329	7.11196	up
XMW1051	1-Phenyl-3-methyl-3-morpholylpentyne	Heterocyclic compound	C16H21NO	0.000190773	0.0449488	-	0	0	-	1.07407	0.00146433	168.073	7.39295	up
XMW1487	(2R,4aS,5S,8aS)-2,5-Dipentyldecahydroquinoline	Heterocyclic compound	C19H37N	0.00156925	0.0105124	-	0	0	-	1.08514	0.000268769	4.75912	2.25069	up
XMW3106	2-Aminopyridine	Heterocyclic compound	C5H6N2	0.00354096	0.156228	470	7.53395e-06	0.000332399	-	1.03461	0.000155238	31.1853	4.96279	up
XMW1341	Thiophene, 3-phenyl-	Heterocyclic compound	C10H8S	0.083309	0.0451476	-	0	0	-	1.07941	0.0126401	0.384577	-1.37866	down
XMW1454	Isomaltol	Heterocyclic compound	C6H6O3	0.00584693	0.049103	-	0	0	burnt, caramel, fruity	1.08969	0.000845944	5.96343	2.57614	up
XMW1424	1H-1,2,3-Triazole	Heterocyclic compound	C2H3N3	0.000390779	0.00861717	-	0	0	-	1.0937	0.000296599	15.6417	3.96732	up
XMW1391	Pyridine, 2-hexyl-	Heterocyclic compound	C11H17N	0.00141008	0.167592	-	0	0	green, fatty, mutton	1.04666	3.59866e-07	84.3809	6.39885	up
KMW0351	Pyrazine, 2,3-diethyl-5-methyl-	Heterocyclic compound	C9H14N2	0.00412711	4.30516	3.1e-05	133.133	138876	musty, nut skin, earthy, roasted, hazelnut, toasted, potato, dusty, foliage, vegetable	1.08158	0.0029157	744.148	9.53945	up
KMW0379	Pyridine, 2-pentyl-	Heterocyclic compound	C10H15N	0.0157911	10.532	0.0006	26.3185	17553.3	fatty, tallow, green, pepper, mushroom, herbal	1.00612	0.000262681	467.959	8.87024	up
KMW0425	Benzothiazole	Heterocyclic compound	C7H5NS	0.151558	0.798477	0.08	1.89448	9.98096	meaty, vegetable, brown, cooked, beefy, coffee	1.09314	0.00056521	3.74052	1.90324	up
KMW0190	Pyrazine, trimethyl-	Heterocyclic compound	C7H10N2	0.00414283	0.0135105	0.29	0.0142856	0.046588	nut skin, earthy, powdery, cocoa, baked, potato, roasted, peanut, hazelnut, musty	1.07067	0.000375013	2.30921	1.2074	up
KMW0214	Acetylpyrazine	Heterocyclic compound	C6H6N2O	0.813191	0.319203	0.01	81.3191	31.9203	popcorn, nutty, corn, chip, bread, crust, chocolate, hazelnut, coffee	1.0928	9.87299e-07	0.278771	-1.84285	down
KMW0188	2-Methyl-1,3-dithiacyclopentane	Heterocyclic compound	C4H8S2	0.0230848	0.00943909	0.02	1.15424	0.471955	sulfury, alliaceous, smoky, savory, vegetable	1.09184	9.2065e-05	0.290288	-1.78444	down
KMW0472	Indole	Heterocyclic compound	C8H7N	0.000318801	0.279998	0.04	0.00797002	6.99995	animalic, floral, moth, mothball, fecal, naphthelene	1.07934	0.000102782	619.184	9.27422	up
KMW0668	2H-1-Benzopyran-2-one, 7-methoxy-	Heterocyclic compound	C10H8O3	0.00660395	0.00430607	9.5	0.000695152	0.00045327	balsamic, tonka, sweet	1.06784	0.0114352	0.463704	-1.10872	down
NMW0026	1,4-Dithiane	Heterocyclic compound	C4H8S2	0.00431521	0.0156202	0.05	0.0863042	0.312404	sulfury, solvent, garlic, onion, pyridine	1.09187	8.55451e-06	2.56899	1.3612	up
WMW0208	2H-Pyran-2-one, tetrahydro-6-(2-pentenyl)-, (Z)-	Heterocyclic compound	C10H16O2	0.0222527	0.0685091	2	0.0111263	0.0342545	creamy, waxy, jasmin, peach, coconut	1.0328	0.0121388	2.18123	1.12514	up
D247	Thiazole, 4,5-dihydro-2-methyl-	Heterocyclic compound	C4H7NS	0.000450049	0.017369	-	0	0	sulfury, musty, meaty, nutty	1.0898	0.0178585	27.3461	4.77326	up
D243	(5a.alpha.,9a.beta.,9b.beta.)-5,5a,6,7,8,9,9a,9b-octahydro-6,6,9a-trimethylnaphtho[1,2-c]furan-1-(3H)-one (drimenin)	Heterocyclic compound	C15H22O2	0.0221478	0.806809	-	0	0	-	1.09084	0.000266368	25.901	4.69494	up
CY_023	Dibenzofuran	Heterocyclic compound	C12H8O	0.0236703	0.0157871	0.12	0.197253	0.131559	-	1.08001	0.0105928	0.473351	-1.07902	down
D385	5,6,7,8-Tetrahydroquinoxaline	Heterocyclic compound	C8H10N2	0.00390695	2.63258	-	0	0	musty, nutty, roasted, beany, cereal, corn, chip, cheese	1.0895	9.93642e-05	477.203	8.89846	up
D365	2-Acetyl-3-ethylpyrazine	Heterocyclic compound	C8H10N2O	0.000374412	0.154398	-	0	0	earthy, potato, chip, nutty, popcorn, corn	1.09351	0.00323486	292.427	8.19193	up
D421	Naphtho[2,1-b]furan, dodecahydro-3a,6,6,9a-tetramethyl-	Heterocyclic compound	C16H28O	0.0171542	0.0103005	0.0006	28.5903	17.1675	dry wood, amber, ambergris, musky, sweet	1.0432	0.0302483	0.427027	-1.2276	down
WAMW2202	Quinoline, 6-methyl-	Heterocyclic compound	C10H9N	0.0153355	0.17586	-	0	0	leathery, tonka, castoreum, tobacco, civet, fecal	1.09273	0.00340667	8.14211	3.0254	up
NMW0283	2H-1-Benzopyran, 6,7-dimethoxy-2,2-dimethyl-	Heterocyclic compound	C13H16O3	0.00370401	0.0177296	-	0	0	-	1.08939	7.2424e-06	3.39772	1.76457	up
NMW0352	Isopsoralen	Heterocyclic compound	C11H6O3	0.00330409	0.0520085	-	0	0	-	1.09313	0.0018425	11.1567	3.47984	up
NMW0339	Tryptophol	Heterocyclic compound	C10H11NO	0.000938271	0.0956861	414	2.26636e-06	0.000231126	-	1.09228	0.00154807	72.1965	6.17386	up
NMW0133	1-Methyl-2,4,5-trioxoimidazolidine	Heterocyclic compound	C4H4N2O3	0.00329537	0.0123997	-	0	0	-	1.06856	0.000396873	2.67297	1.41844	up
NMW0170	Hydrocoumarin	Heterocyclic compound	C9H8O2	0.0275688	0.0144821	-	0	0	sweet, tonka, coumarin, coconut, herbal, cinnamon	1.07244	0.0050385	0.3727	-1.42391	down
NMW0185	Pyridine, 3-(3,4-dihydro-2H-pyrrol-5-yl)-	Heterocyclic compound	C9H10N2	0.0492853	0.0329989	-	0	0	-	1.07375	0.0113286	0.475097	-1.07371	down
NMW0375	Dioxacarb	Heterocyclic compound	C11H13NO4	0.000111427	0.0815798	-	0	0	-	1.09373	0.00109227	519.397	9.0207	up
NMW0380	Hexobarbital	Heterocyclic compound	C12H16N2O3	0.000394684	0.0144998	-	0	0	-	1.09366	0.000586653	26.0656	4.70408	up
QWMW0403	3-Ethyl-5-methyl-1,2,4-trithiolane	Heterocyclic compound	C5H10S3	0.00331646	0.0137649	-	0	0	garlic	1.08834	1.71399e-05	2.94908	1.56026	up
QWMW0397	1,3-Dithiane	Heterocyclic compound	C4H8S2	0.179055	0.0683767	0.05	3.58111	1.36753	garlic, onion, roasted, boiled	1.09294	1.30622e-05	0.27104	-1.88342	down
QWMW0356	Pyrazine, 5-butyl-2,3-dimethyl-	Heterocyclic compound	C10H16N2	0.0273358	0.131691	0.77	0.0355011	0.171028	earthy, sweet	1.09234	3.92158e-05	3.42065	1.77427	up
QWMW0252	Pyrrolidine, 1-acetyl-	Heterocyclic compound	C6H11NO	0.163805	0.643287	-	0	0	bread, dark, malty, grassy, hay, perfumy, currant, sweet	1.08453	0.000285863	2.78802	1.47924	up
QWMW0437	Pyrazine, 2-(n-propyl)-	Heterocyclic compound	C7H10N2	0.83747	0.321912	0.3	2.79157	1.07304	green, vegetable	1.09291	4.17517e-06	0.272981	-1.87313	down
NMW0381	Thiopental	Heterocyclic compound	C11H18N2O2S	0.000314884	0.00999598	31.3	1.00602e-05	0.000319361	-	1.09348	0.00118431	22.5101	4.4925	up
NMW0452	1H-Indole-3-acetamide	Heterocyclic compound	C10H10N2O	0.000903151	0.0147379	-	0	0	-	1.07135	0.000689945	11.5326	3.52765	up
NMW0447	Mepivacaine	Heterocyclic compound	C15H22N2O	0.00513162	0.0972855	-	0	0	-	1.09339	0.00227538	13.4686	3.75152	up
NMW0425	9H-Pyrido[3,4-b]indole, 1-methyl-	Heterocyclic compound	C12H10N2	0.00078135	0.0370613	57	1.37079e-05	0.000650198	-	1.09364	0.000302107	33.6585	5.0729	up
NMW0411	Dictamnine	Heterocyclic compound	C12H9NO2	0.0168435	1.97664	-	0	0	-	1.09231	0.000425636	83.462	6.38305	up
NMW0390	Carbamic acid, (1-methylethyl)-, 2-[[(aminocarbonyl)oxy]methyl]-2-methylpentyl ester	Heterocyclic compound	C12H24N2O4	0.00124785	0.425657	-	0	0	-	1.09356	0.00246834	241.861	7.91804	up
NMW0503	2H-Furo[2,3-h]-1-benzopyran-2-one, 8,9-dihydro-8-(1-hydroxy-1-methylethyl)-, (S)-	Heterocyclic compound	C14H14O4	0.000462882	0.0083378	-	0	0	-	1.0924	0.00489748	12.8066	3.67882	up
NMW0502	Pyrilamine	Heterocyclic compound	C17H23N3O	0.00152029	0.0282709	-	0	0	-	1.09115	0.0079744	13.1638	3.71851	up
NMW0497	Imipramine	Heterocyclic compound	C19H24N2	0.00124262	0.196793	80	1.55328e-05	0.00245992	-	1.09342	0.000231493	112.394	6.81242	up
NMW0481	Methaqualone	Heterocyclic compound	C16H14N2O	0.00200432	0.206653	-	0	0	-	1.09062	0.000731327	73.0797	6.1914	up
NMW0475	Osthole	Heterocyclic compound	C15H16O3	0.000253855	0.0064392	-	0	0	dry, musty, herbal	1.09363	0.000558024	17.9906	4.16918	up
WAMW2177*395	Thiophene, 2-ethyl-	Heterocyclic compound	C6H8S	8.0449e-05	0.00364429	-	0	0	styrene	1.09001	0.0166767	32.056	5.00252	up
XMW0168*262	3-Butylthiophene	Heterocyclic compound	C8H12S	0.349777	0.998793	-	0	0	-	1.08879	6.77661e-05	2.02761	1.01978	up
XMW1314*101	2,3,5-Trimethyl-6-ethylpyrazine	Heterocyclic compound	C9H14N2	0.0026672	0.573607	-	0	0	-	1.09313	0.00297245	152.413	7.25184	up
KMW0543*035	(3R,6R)-2,2,6-Trimethyl-6-vinyltetrahydro-2H-pyran-3-ol	Heterocyclic compound	C10H18O2	0.10102	0.464427	5	0.0202039	0.0928854	citrus, green	1.0893	0.00078977	3.26713	1.70803	up
XMW0454*035	(3R,6S)-2,2,6-Trimethyl-6-vinyltetrahydro-2H-pyran-3-ol	Heterocyclic compound	C10H18O2	0.10102	0.464427	3	0.0336732	0.154809	woody	1.0893	0.00078977	3.26713	1.70803	up
XMW0916	Benzene, (5-bromopentyl)-	Halogenated hydrocarbons	C11H15Br	0.431726	0.233921	-	0	0	-	1.08167	0.00969288	0.384453	-1.37912	down
XMW0387	Dodecane, 1-iodo-	Halogenated hydrocarbons	C12H25I	0.07274	2.48302	-	0	0	-	1.09292	0.000331199	24.2295	4.59869	up
YZMW0077	Benzonitrile, 2,6-dichloro-	Halogenated hydrocarbons	C7H3Cl2N	0.00629734	0.00357228	0.2	0.0314867	0.0178614	-	1.07394	0.0146217	0.402465	-1.31306	down
XMW1020	(3-Bromo-1-methylpropoxymethyl)benzene	Halogenated hydrocarbons	C11H15BrO	0.0261798	0.00589226	-	0	0	-	1.08843	0.0109764	0.159888	-2.64486	down
XMW2242	Oxirane, (chloromethyl)-	Halogenated hydrocarbons	C3H5ClO	0.000647158	0.0110376	0.3	0.00215719	0.0367919	-	1.03998	0.0917239	12.0039	3.58543	up
D377	Octadecane, 1-chloro-	Halogenated hydrocarbons	C18H37Cl	0.00094055	0.0529483	-	0	0	-	1.02795	0.0624872	40.3503	5.33451	up
QMW0530	2-Bromo dodecane	Halogenated hydrocarbons	C12H25Br	0.327001	0.200127	-	0	0	-	1.0833	0.00489027	0.434396	-1.20292	down
NMW0266*103	.beta.-Asarone	Ether	C12H16O3	0.00299851	0.0339195	-	0	0	-	1.09385	2.04285e-05	8.02917	3.00525	up
NMW0275*103	Isoelemicin	Ether	C12H16O3	0.00299851	0.0339195	-	0	0	-	1.09385	2.04285e-05	8.02917	3.00525	up
YZMW0571*214	Butane, 1-(ethylthio)-	Ether	C6H14S	0.0183181	0.011826	0.001	18.3181	11.826	-	1.0749	0.013683	0.458119	-1.1262	down
XMW0726	Benzene, (1-methoxypropyl)-	Ether	C10H14O	0.0682509	6.98183	-	0	0	-	1.09231	0.000577716	72.503	6.17997	up
XMW0539	3,4-Dimethoxytoluene	Ether	C9H12O2	0.00397258	0.0197944	-	0	0	-	1.09302	5.9261e-06	3.53753	1.82274	up
YZMW0230	12-Crown-4	Ether	C8H16O4	0.000797694	0.00554253	2110	3.78054e-07	2.62679e-06	-	1.0532	0.000411657	4.93537	2.30316	up
YZMW0126	Urea, (4-ethoxyphenyl)-	Ether	C9H12N2O2	0.00174322	0.197964	4.7	0.000370898	0.04212	-	1.09206	0.000186903	80.6405	6.33343	up
w14	Octane, 1,1'-oxybis-	Ether	C16H34O	0.00190443	0.00657764	-	0	0	-	1.04362	0.00996201	2.45622	1.29644	up
XMW0972	Khusimyl methyl ether	Ether	C16H26O	0.000183845	0.013493	-	0	0	-	1.09376	0.000371174	52.0929	5.70301	up
XMW2989	Benzene, 2-methoxy-1,3,5-trimethyl-	Ether	C10H14O	0.00038796	0.13588	0.0008	0.48495	169.85	-	1.0935	0.0031422	248.352	7.95624	up
D203	cis-4-Hepten-1-al diethyl acetal	Ether	C11H22O2	0.000949509	0.187214	-	0	0	green, oily, cucumber, seed, waxy, fatty, creamy, dry, fishy	1.08898	0.000672187	139.732	7.12652	up
D295	Benzene, 1-methoxy-4-(1-propenyl)-, (Z)-	Ether	C10H12O	0.000369738	0.0150487	-	0	0	anisic	1.04801	3.64541e-05	28.6853	4.84224	up
D1738	Naphthalene, 2-ethoxy-	Ether	C12H12O	0.00178402	0.135077	0.009	0.198225	15.0085	-	1.09339	0.000713327	53.7593	5.74844	up
D84	Heptane, 1,1-dimethoxy-	Ether	C9H20O2	0.00176263	0.00546534	-	0	0	green, privet, fruity, tropical, orange	1.07211	0.00879543	2.19722	1.13568	up
D76	Octanal dimethyl acetal	Ether	C10H22O2	9.89271e-05	0.064094	-	0	0	citrus, floral, green, leafy, rose, violet	1.09384	0.000544791	460.104	8.84582	up
QWMW1220	Benzyl methyl disulfide	Ether	C8H10S2	0.0208094	0.0132475	-	0	0	sulfury, cabbage, vegetable, green, metallic	1.07557	0.00741303	0.451558	-1.14702	down
QWMW0959	Benzene, 4-ethyl-1,2-dimethoxy-	Ether	C10H14O2	0.00692871	1.28692	-	0	0	stale	1.06949	6.02974e-08	131.706	7.04118	up
QWMW1094	Hexane, 1,1'-[ethylidenebis(oxy)]bis-	Ether	C14H30O2	0.130178	0.0912535	-	0	0	sweet, green, ethereal, waxy, herbal	1.08257	0.00506038	0.497395	-1.00754	down
NMW0164	Benzene, 1,2-(methylenedioxy)-4-propenyl-, (E)-	Ether	C10H10O2	0.122084	0.0833852	-	0	0	-	1.07628	0.00919744	0.484631	-1.04504	down
GMW0206*214	Propyl sulfide	Ether	C6H14S	0.0183181	0.011826	0.003	6.10602	3.942	garlic, onion	1.0749	0.013683	0.458119	-1.1262	down
XMW0513*073	9,12,15-Octadecatrienoic acid, methyl ester, (Z,Z,Z)-	Ester	C19H32O2	0.0122697	2.4754	0.45	0.027266	5.50088	-	1.09312	0.000224713	143.21	7.16199	up
XMW2423*234	3-Hexenoic acid, methyl ester, (Z)-	Ester	C7H12O2	0.000290918	0.00380097	-	0	0	fruity, floral	1.05765	0.0666128	9.23747	3.2075	up
KMW0366*313	Butanoic acid, 3-hexenyl ester, (Z)-	Ester	C10H18O2	0.200271	0.86602	20	0.0100136	0.043301	fresh, green, apple, fruity, wine, metallic, buttery	1.09258	0.000396197	3.06891	1.61773	up
KMW0458*351	p-Menth-8-en-3-ol, acetate	Ester	C12H20O2	0.0115446	0.048125	-	0	0	minty, leafy	1.07291	0.000367046	2.95561	1.56346	up
KMW0106*008	1-Butanol, 2-methyl-, acetate	Ester	C7H14O2	0.00179931	1.68028	0.005	0.359862	336.057	over ripe fruity, sweet, banana, juicy fruity	1.07987	0.0090342	661.936	9.37055	up
QWMW1235*444	3-Hexenoic acid, ethyl ester, (E)-	Ester	C8H14O2	0.000575587	0.00988606	0.25	0.00230235	0.0395443	sweet, green, fruity, passion, fruity, guava, pineapple, papaya, weedy, honey	1.09215	0.00477497	12.1797	3.60641	up
YC_944*389	9,12-Octadecadienoic acid, ethyl ester	Ester	C20H36O2	0.0137811	2.88602	0.45	0.0306248	6.41337	-	1.09315	3.10691e-05	148.708	7.21634	up
KMW0196*079	3-Hexen-1-ol, acetate, (Z)-	Ester	C8H14O2	0.00672505	0.020941	0.031	0.216937	0.675516	fresh, green, sweet, fruity, banana, apple, grassy	1.03477	0.00190869	2.20634	1.14166	up
XMW0463*110	Pentanoic acid, phenylmethyl ester	Ester	C12H16O2	1.54298	0.729274	-	0	0	fruity, floral, apple skin	1.08597	0.00720169	0.335383	-1.57612	down
KMW0528*355	Hexanoic acid, 3-hexenyl ester, (Z)-	Ester	C12H22O2	0.0864332	0.0591225	0.781	0.11067	0.075701	fruity, green, waxy, pear, winey, tropical, grassy, pineapple	1.07272	0.0100113	0.485235	-1.04325	down
NMW0122*338	Geranyl formate	Ester	C11H18O2	0.00627982	0.0855532	0.2	0.0313991	0.427766	fresh, rose, neroli, tea, rose, green	1.09323	0.000471828	9.67676	3.27452	up
NMW0142*081	Cyclohexanol, 1-methyl-4-(1-methylethylidene)-, acetate	Ester	C12H20O2	6.5297	3.93426	-	0	0	-	1.06923	0.0202505	0.427714	-1.22528	down
XMW1170*142	Butanoic acid, 2-methyl-, 3,7-dimethyl-2,6-octadienyl ester, (Z)-	Ester	C15H26O2	0.00401633	0.0210562	-	0	0	-	1.09052	3.4282e-06	3.71863	1.89477	up
XMW1169*142	Butanoic acid, 2-methyl-, 3,7-dimethyl-2,6-octadienyl ester, (E)-	Ester	C15H26O2	0.00401633	0.0210562	-	0	0	fruity, apple, rose	1.09052	3.4282e-06	3.71863	1.89477	up
NMW0068*278	Acetic acid, 4-methylphenyl ester	Ester	C9H10O2	0.000100394	0.0178951	0.025	0.00401576	0.715802	narcissus, phenol, animalic	1.09373	0.00170749	126.491	6.98289	up
XMW0962*110	Butanoic acid, 2-methyl-, phenylmethyl ester	Ester	C12H16O2	1.54298	0.729274	-	0	0	-	1.08597	0.00720169	0.335383	-1.57612	down
XMW0693*050	2,6-Octadienoic acid, 3,7-dimethyl-, methyl ester	Ester	C11H18O2	0.0302724	0.198452	-	0	0	-	1.05796	0.000234394	4.66622	2.22225	up
KMW0574*322	2-Propenoic acid, 3-phenyl-, ethyl ester	Ester	C11H12O2	0.486837	1.75222	0.165	2.95053	10.6195	sweet, balsamic, fruity, spicy, powdery, berry, plum	1.0791	0.00289772	2.55279	1.35207	up
NMW0782*402	2-Butenoic acid, 2-methyl-, ethyl ester	Ester	C7H12O2	0.001185	0.0391439	-	0	0	-	1.09104	0.0108748	23.3992	4.54838	up
D398*385	5-Tetradecen-1-ol, acetate, (Z)-	Ester	C16H30O2	0.000965207	0.073036	-	0	0	-	1.07533	0.00673966	53.3013	5.7361	up
D397*067	11-Dodecen-1-yl acetate	Ester	C14H26O2	0.0720685	0.858885	-	0	0	-	1.09345	7.54069e-07	8.45969	3.0806	up
WAMW0960*245	S-Methyl 3-methylbutanethioate	Ester	C6H12OS	0.00107868	0.0105466	0.1	0.0107868	0.105466	sharp, ripe cheese, sulfury, acrid, fermented, tomato, mushroom	1.09148	0.00451297	6.92823	2.79249	up
D441*142	Butanoic acid, 3-methyl-, 3,7-dimethyl-2,6-octadienyl ester, (Z)-	Ester	C15H26O2	0.00401633	0.0210562	-	0	0	sweaty, floral, rose, bergamot, citrus, fruity	1.09052	3.4282e-06	3.71863	1.89477	up
D305*023	Butanoic acid, 2-methyl-, 3-methylbutyl ester	Ester	C10H20O2	0.0267059	5.25425	0.14	0.190756	37.5303	sweet, fruity, citrus, cherry, blueberry, apple	1.09237	0.0016291	139.34	7.12247	up
D333*348	(+)-cis-Verbenol, acetate	Ester	C12H18O2	0.00179737	0.0358523	-	0	0	-	1.00484	0.000351072	14.1901	3.82681	up
GMW0311*234	3-Hexenoic acid, methyl ester, (E)-	Ester	C7H12O2	0.000290918	0.00380097	0.5	0.000581836	0.00760193	sweet, green, honey, fruity, hyacinth, cortex, papaya, guava, pineapple, tropical	1.05765	0.0666128	9.23747	3.2075	up
YZMW0075*340	4-Decenoic acid, methyl ester	Ester	C11H20O2	0.00139033	0.0219272	0.2	0.00695163	0.109636	-	1.05767	0.000518631	11.2417	3.49078	up
WMW0189*004	2-Butenoic acid, ethyl ester, (E)-	Ester	C6H10O2	0.00116802	0.0921953	-	0	0	pungent, chemical, diffusive, sweet, alliaceous, caramel, rummy	1.04723	0.00457958	55.7019	5.79965	up
WMW0182*073	9,12,15-Octadecatrienoic acid, methyl ester	Ester	C19H32O2	0.0122697	2.4754	-	0	0	bland	1.09312	0.000224713	143.21	7.16199	up
XMW0871	Benzoic acid, 2-hydroxy-, phenylmethyl ester	Ester	C14H12O3	0.000497577	0.0107539	0.161	0.00309054	0.0667947	balsamic, clean, herbal, oily, sweet	1.03161	0.00143649	15.3491	3.94008	up
XMW0738	Benzoic acid, 4-amino-, methyl ester	Ester	C8H9NO2	1.22896	0.743519	-	0	0	-	1.08006	0.00881816	0.429319	-1.21988	down
XMW0939	4-Hexen-1-ol, 5-methyl-2-(1-methylethenyl)-, acetate	Ester	C12H20O2	0.00823063	0.0334626	-	0	0	-	1.03517	0.00340543	2.892	1.53207	up
XMW0776	Benzoic acid, 2-propenyl ester	Ester	C10H10O2	0.00512079	0.649677	-	0	0	sweet, floral, cherry, berry	1.05702	0.00259089	89.4618	6.4832	up
XMW0803	(1R,3R,4R,5S)-1-Isopropyl-4-methylbicyclo[3.1.0]hexan-3-yl acetate-rel-	Ester	C12H20O2	0.0043706	0.041836	-	0	0	-	1.09341	0.000701176	6.79554	2.76459	up
XMW0062	2-Propenoic acid, 2-methyl-, 3,3,5-trimethylcyclohexyl ester	Ester	C13H22O2	0.159183	0.0978087	-	0	0	-	1.07979	0.00634397	0.435765	-1.19838	down
XMW0911	1-Octen-1-ol, acetate	Ester	C10H18O2	0.0556771	0.195774	-	0	0	-	1.0919	0.000402626	2.49524	1.31918	up
XMW0757	Hexadecanoic acid, 15-methyl-, methyl ester	Ester	C18H36O2	0.0062789	0.556686	-	0	0	-	1.09364	0.000198944	62.9287	5.97565	up
XMW0094	Hexanoic acid, 2-phenylethyl ester	Ester	C14H20O2	0.0136411	0.268827	0.005	2.72821	53.7655	sweet, honey, floral, waxy, woody, sweaty, green, banana, pineapple	1.09374	0.000184076	13.9824	3.80554	up
XMW0471	3-Hexen-1-ol, benzoate, (Z)-	Ester	C13H16O2	0.0123198	0.0859463	0.5	0.0246396	0.171893	fresh, green, leafy, floral, orchid, balsamic, fatty	1.09226	0.00013148	4.95279	2.30824	up
XMW0461	cis-3-Hexenyl cis-3-hexenoate	Ester	C12H20O2	0.00337289	0.162932	-	0	0	green, tomato, leafy, pear, melon, metallic, fennel, tropical	1.09365	0.000633832	34.2965	5.09999	up
XMW0473	Benzoic acid, hexyl ester	Ester	C13H18O2	0.00554463	0.0389608	0.073	0.0759538	0.53371	fresh, balsamic, sappy, woody	1.09327	0.00068704	4.99043	2.31917	up
XMW0495	Dehydromevalonic lactone	Ester	C6H8O2	0.000382252	0.0394382	-	0	0	-	1.04939	0.00025042	72.5485	6.18087	up
XMW0280	Carbonic acid, phenyl propyl ester	Ester	C10H12O3	0.0274093	0.0143348	-	0	0	-	1.07962	0.00961501	0.371401	-1.42895	down
XMW0390	2,2,4-Trimethyl-1,3-pentanediol diisobutyrate	Ester	C16H30O4	0.0157631	2.0961	0.014	1.12594	149.721	-	1.09381	4.70089e-05	94.3514	6.55997	up
XMW0299	Butanoic acid, butyl ester	Ester	C8H16O2	0.0241187	0.614642	0.028	0.861382	21.9515	fruity, banana, pineapple, green, cherry, tropical fruit, ripe fruit, juicy fruity	1.08868	0.000463477	18.0745	4.17588	up
XMW0304	Butanoic acid, 5-hexenyl ester	Ester	C10H18O2	0.00174139	2.93587	-	0	0	-	1.09145	0.000579906	1193.52	10.221	up
XMW0434	4-Hexen-1-ol, acetate	Ester	C8H14O2	1.68681	0.66862	0.1	16.8681	6.6862	-	1.09296	1.3773e-06	0.281488	-1.82885	down
XMW0146	(3S,3aR)-3-Butyl-3a,4,5,6-tetrahydroisobenzofuran-1(3H)-one	Ester	C12H18O2	0.00443269	0.0284043	-	0	0	-	1.08571	2.71564e-05	4.55051	2.18603	up
XMW0627	Diethyl Phthalate	Ester	C12H14O4	0.0383337	0.327334	0.33	0.116163	0.991922	bitter	1.09244	2.04216e-07	6.06217	2.59983	up
XMW0673	DL-Norvaline, ethyl ester	Ester	C7H15NO2	0.00402768	0.474264	-	0	0	-	1.09371	0.000659115	83.5286	6.3842	up
XMW0101	1-Ethylpropyl acetate	Ester	C7H14O2	0.000377915	0.0159895	0.009	0.0419906	1.77661	-	1.09057	0.0141532	29.9302	4.90353	up
XMW0125	1,4-Benzenedicarboxylic acid, 2-amino-, dimethyl ester	Ester	C10H11NO4	0.000208966	0.0360814	-	0	0	-	1.06674	0.00115976	122.51	6.93676	up
XMW0618	Ethyl 9-decenoate	Ester	C12H22O2	0.494403	6.62047	0.2	2.47202	33.1024	fruity, fatty	1.09153	0.000152181	9.51134	3.24965	up
XMW0607	Formic acid, 2-phenylethyl ester	Ester	C9H10O2	0.000677913	0.0295973	0.27	0.00251079	0.10962	rose, green, hyacinth, watercress, herbal	1.01713	5.3555e-05	30.8461	4.94702	up
YZMW0206	Heptanethioic acid, S-methyl ester	Ester	C8H16OS	0.007564	0.242149	0.002	3.782	121.075	-	1.0923	0.000574555	22.7086	4.50517	up
YZMW0313	L-Tryptophan, methyl ester	Ester	C12H14N2O2	0.00100208	0.0154106	350	2.86308e-06	4.40303e-05	-	1.09294	0.00216782	10.9042	3.44681	up
YC_1861	1-Butanol, 2-methyl-, propanoate	Ester	C8H16O2	0.00127824	0.0179207	0.028	0.0456513	0.640026	-	1.06843	0.000402921	9.98285	3.31945	up
YZMW0121	Ethyl cyclobutanecarboxylate	Ester	C7H12O2	0.00046798	0.0149961	1e-05	46.798	1499.61	-	1.09047	0.0125563	22.6815	4.50345	up
YZMW0083	Propyl gallate	Ester	C10H12O5	0.0265262	1.69724	320	8.28943e-05	0.00530387	-	1.09333	0.000529433	45.4118	5.50499	up
YZMW0036	L-Tyrosine, methyl ester	Ester	C10H13NO3	0.00454505	7.16904	27900	1.62905e-07	0.000256955	-	1.08136	0.00101392	1110.59	10.1171	up
YZMW0714	Pilocarpine	Ester	C11H16N2O2	0.00160302	0.0249863	25	6.41207e-05	0.000999452	-	1.09382	0.000134429	11.0617	3.4675	up
YZMW0632	L-Tryptophan, ethyl ester	Ester	C13H16N2O2	0.000750626	0.0405136	230	3.26359e-06	0.000176146	-	1.09368	0.000384638	38.2763	5.25838	up
YZMW0629	2H-Pyran-2-one, tetrahydro-6-undecyl-	Ester	C16H30O2	0.000850439	0.177582	43	1.97777e-05	0.00412982	-	1.09303	0.000351018	148.179	7.21119	up
w44	Butanoic acid, 2-butoxy-1-methyl-2-oxoethyl ester	Ester	C11H20O4	0.153928	0.0818703	-	0	0	creamy, buttery, buttermilky, dairy, cheese	1.08486	0.00552701	0.377286	-1.40627	down
YZMW0471	Butyl carbamate	Ester	C5H11NO2	0.00100635	0.00484553	2340	4.30064e-07	2.07074e-06	-	1.08204	0.00036579	3.41218	1.77069	up
YZMW0560	Carbaril	Ester	C12H11NO2	0.00206814	0.548329	0.28	0.00738623	1.95832	-	1.09348	0.00248466	188.052	7.55499	up
YZMW0557	1-Octen-3-yl-n-propionate	Ester	C11H20O2	0.00252194	0.180065	0.022	0.114634	8.18478	-	1.09369	0.000532912	50.6993	5.66389	up
XMW1207	Propanedioic acid, amino-, diethyl ester	Ester	C7H13NO4	0.00119788	0.00975171	-	0	0	-	1.05184	0.0648759	5.75251	2.52419	up
XMW1129	Ethyl mandelate	Ester	C10H12O3	0.145393	0.0726739	-	0	0	-	1.08496	0.00737829	0.354644	-1.49556	down
XMW1211	2-Heptanol, acetate	Ester	C9H18O2	0.000663365	1.12184	0.89	0.000745354	1.26049	-	1.09381	0.00033525	1200.2	10.2291	up
XMW1212	2-Furancarboxylic acid, ethyl ester	Ester	C7H8O3	0.00145985	0.0450001	16	9.12407e-05	0.0028125	ethyl, benzoate, fruity, floral	1.0796	0.000249179	21.8196	4.44755	up
XMW1241	Acetic acid, cyano-, 2-methoxyethyl ester	Ester	C6H9NO3	0.129642	0.535693	-	0	0	-	1.0899	0.000576519	2.93456	1.55314	up
XMW1240	Hexanoic acid, 2-methylbutyl ester	Ester	C11H22O2	0.00433668	0.59009	0.032	0.135521	18.4403	ethereal	1.09372	0.000535939	96.5751	6.59358	up
XMW1228	Butanedioic acid, dipropyl ester	Ester	C10H18O4	0.022685	0.0129004	-	0	0	-	1.07192	0.0168907	0.404045	-1.30741	down
XMW1112	n-Caprylic acid isobutyl ester	Ester	C12H24O2	0.00463873	0.0517882	-	0	0	fruity, green, oily, floral	1.09258	0.00297482	7.92483	2.98638	up
XMW1102	Vinyl trans-cinnamate	Ester	C11H10O2	0.107984	0.053545	-	0	0	-	1.08677	0.00628931	0.351834	-1.50703	down
XMW0953	Phenylacetic acid propyl ester	Ester	C11H14O2	0.596407	0.363453	-	0	0	sweet, honey, floral, apricot, rose	1.07086	0.0179769	0.432543	-1.20908	down
XMW0952	4-Methylhexyl 3-methylbutanoate	Ester	C12H24O2	0.00850947	0.215997	-	0	0	-	1.09249	0.00399406	17.9875	4.16892	up
XMW1071	Butanoic acid, cyclopentyl ester	Ester	C9H16O2	0.031748	5.26264	-	0	0	-	1.09073	0.00118778	117.327	6.87439	up
XMW2932	4-Methylpentyl 4-methylpentanoate	Ester	C12H24O2	0.000412522	0.0759388	-	0	0	fruity, waxy, soapy, herbal	1.04765	1.84022e-07	129.451	7.01627	up
XMW2851	Decanoic acid, propyl ester	Ester	C13H26O2	0.000404789	0.0153909	-	0	0	waxy, fruity, fatty, green, vegetable, woody, oily	1.09371	0.000405839	26.9662	4.75308	up
XMW2363	Benzoic acid, 4-methoxy-, methyl ester	Ester	C9H10O3	0.0147221	0.00933073	0.141	0.104412	0.0661754	herbal, anisic, sweet	1.03538	0.00466684	0.4498	-1.15264	down
XMW2286	Butyl myristate	Ester	C18H36O2	0.0191077	0.118325	-	0	0	mild, oily, fatty	1.0859	0.00011809	4.40127	2.13792	up
XMW1491	Lavandulyl caproate	Ester	C16H28O2	0.0034501	0.0335004	-	0	0	-	1.08296	2.96082e-05	6.89208	2.78494	up
XMW3235	2-methyl-2-butenoic aci phenethyl ester	Ester	C13H16O2	0.0282877	4.8846	-	0	0	green, sweet, rose, natural, oily, leafy, herbal	1.09379	3.64101e-05	122.561	6.93735	up
XMW3167	Butanoic acid, 3-hydroxy-, methyl ester, (S)-	Ester	C5H10O3	0.0040923	0.411953	-	0	0	fruity	1.06106	0.00912945	71.2299	6.15441	up
XMW3164	Hexanoic acid, 2-hexenyl ester, (E)-	Ester	C12H22O2	0.00544624	7.32032	0.781	0.00697342	9.373	green, natural, cognac, herbal, waxy	1.09144	0.000561898	951.385	9.89389	up
XMW1296	Propanoic acid, 2-methyl-, propyl ester	Ester	C7H14O2	0.000225833	0.00575609	8.6e-05	2.62597	66.9313	sweet, ripe fruit, tropical, melon, berry	1.03333	0.00353666	17.9351	4.16471	up
XMW1373	Octadecanoic acid, ethyl ester	Ester	C20H40O2	0.00633396	2.47855	0.87	0.00728041	2.84891	mild, waxy	1.08906	0.00156691	276.704	8.1122	up
XMW1371	Heptadecanoic acid, ethyl ester	Ester	C19H38O2	0.00291669	0.877945	-	0	0	-	1.09317	0.00180821	213.266	7.73651	up
XMW1368	Pentadecanoic acid, ethyl ester	Ester	C17H34O2	0.0069355	2.07763	-	0	0	honey, sweet	1.093	0.00251233	212.72	7.73281	up
XMW1359	Ethyl tridecanoate	Ester	C15H30O2	0.000170482	0.0220757	3	5.68273e-05	0.00735858	-	1.09383	1.90641e-05	91.8845	6.52175	up
XMW1353	(Z)-Ethyl pentadec-9-enoate	Ester	C17H32O2	0.00114529	0.763104	-	0	0	-	1.09331	0.00129217	473.256	8.88648	up
XMW1333	Benzoic acid, 3,4-dimethyl-, methyl ester	Ester	C10H12O2	0.296796	0.173395	-	0	0	-	1.08288	0.00639837	0.414465	-1.27068	down
XMW1305	Ethyl 5-methylhexanoate	Ester	C9H18O2	0.000998406	0.0428724	-	0	0	-	1.09322	0.00399376	30.5403	4.93264	up
XMW1372	(Z)-Ethyl heptadec-9-enoate	Ester	C19H36O2	0.00219575	0.0342083	-	0	0	-	1.09375	0.000222605	11.0516	3.46618	up
XMW1463	2-Oxabicyclo[2.2.2]octan-6-ol, 1,3,3-trimethyl-, acetate	Ester	C12H20O3	0.357419	0.204122	-	0	0	-	1.07428	0.0164927	0.405363	-1.30271	down
XMW1458	Pentandioic acid, (p-t-butylphenyl) ester	Ester	C15H20O4	0.00783799	1.84607	-	0	0	-	1.09294	0.000320666	167.205	7.38548	up
XMW1443	Benzoic acid, 1,2,3,4,5-pentamethylcyclopenta-2,4-dienyl ester	Ester	C17H20O2	0.000569429	0.0350821	-	0	0	-	1.04742	0.00126071	43.9257	5.45699	up
XMW1435	Isobutyric acid, 2-pinen-10-yl ester	Ester	C14H22O2	2.27354	1.32123	-	0	0	fruity, woody, pine	1.08117	0.00725564	0.41226	-1.27837	down
WMW0216	Fenchyl acetate	Ester	C12H20O2	0.120199	0.580813	-	0	0	fresh, sweet, pine, fir, herbal, citrus	1.09304	0.000165435	3.43034	1.77835	up
KMW0381	Hexanoic acid, butyl ester	Ester	C10H20O2	0.0391786	1.00502	0.7	0.0559695	1.43575	fruity, pineapple, berry, apple, juicy, green, winey, waxy, cognac, soapy	1.09353	0.000579123	18.2086	4.18655	up
KMW0288	Heptanoic acid, ethyl ester	Ester	C9H18O2	0.0194057	0.132321	0.002	9.70285	66.1607	fruity, pineapple, cognac, rummy, wine	1.09337	0.000218481	4.8405	2.27516	up
KMW0437	Acetic acid, 2-phenylethyl ester	Ester	C10H12O2	0.020651	4.89191	0.24959	0.0827398	19.5998	rose, honey, tobacco	1.08676	0.00312879	167.331	7.38656	up
KMW0427	3-Mercaptohexyl acetate	Ester	C8H16O2S	0.000525925	0.0102986	2e-05	26.2963	514.93	sulfury, grapefruit, fruity	1.09369	0.000303677	13.8921	3.79619	up
KMW0411	1,6-Octadien-3-ol, 3,7-dimethyl-, formate	Ester	C11H18O2	0.000316425	0.106267	-	0	0	citrus, herbal, bergamot, lavender, soapy, fatty, green, woody	1.09381	9.32388e-05	238.283	7.89653	up
KMW0390	Octanoic acid, ethyl ester	Ester	C10H20O2	0.0272189	37.4282	0.04	0.680474	935.705	fruity, banana	1.09063	0.000757001	973.017	9.92632	up
KMW0119	Pentanoic acid, ethyl ester	Ester	C7H14O2	0.000207997	0.0102342	0.027	0.00770358	0.379045	sweet, fruity, apple, pineapple, green, tropical	1.0853	0.0410107	34.9406	5.12683	up
GMW0400	Allyl nonanoate	Ester	C12H22O2	0.0149134	2.5525	-	0	0	sweet, waxy, fruity, wine, creamy, vinegar, pineapple	1.06924	2.36986e-06	120.66	6.9148	up
GMW0389	Isoamyl lactate	Ester	C8H16O3	0.000234142	0.195984	-	0	0	fruity, creamy, nutty	1.08008	0.0002522	594.42	9.21534	up
KMW0232	Octanoic acid, methyl ester	Ester	C9H18O2	0.0157136	0.493346	0.2	0.0785678	2.46673	fruity, citrus	1.08607	0.00378888	22.2412	4.47516	up
KMW0191	Hexanoic acid, ethyl ester	Ester	C8H16O2	0.00836981	2.48828	0.005	1.67396	497.657	apple, pear, fruity	1.09253	0.000897246	211.172	7.72228	up
KMW0151	Butanoic acid, 3-hydroxy-, ethyl ester	Ester	C6H12O3	0.000101566	0.00725997	20	5.07832e-06	0.000362998	fruity, green, grape, tropical, apple skin	1.05975	0.182827	49.9558	5.64258	up
KMW0717	(+)-Diethyl L-tartrate	Ester	C8H14O6	0.00959091	0.00476988	-	0	0	mild, fruity, wine, caramel	1.08737	0.00142036	0.35293	-1.50254	down
KMW0676	Tetradecanoic acid, ethyl ester	Ester	C16H32O2	0.0106073	7.30155	0.18	0.0589294	40.5642	sweet, waxy, violet, orris	1.09363	0.00102263	487.941	8.93056	up
KMW0665	n-Butyl laurate	Ester	C16H32O2	0.0145726	0.208737	-	0	0	waxy, soapy, fruity, peanut	1.09347	0.000837923	10.1566	3.34435	up
KMW0660	2(3H)-Furanone, dihydro-5-(2-octenyl)-, (Z)-	Ester	C12H20O2	0.00730429	0.18659	0.0054	1.35265	34.5537	sweet, fatty, waxy, dairy, creamy, fruity	1.09371	0.000320477	18.1261	4.18	up
KMW0654	Methyl tetradecanoate	Ester	C15H30O2	0.0238656	0.129892	-	0	0	fatty, waxy, petal	1.08905	0.000729734	3.85719	1.94755	up
KMW0653	Pentanoic acid, 3,7-dimethyl-2,6-octadienyl ester, (E)-	Ester	C15H26O2	0.0201175	0.126034	-	0	0	rose, fruity, pineapple	1.09352	0.000162132	4.44846	2.15331	up
KMW0646	Citronellyl valerate	Ester	C15H28O2	0.0585794	0.751512	-	0	0	rose, herbal, honey	1.09347	0.000107862	9.10969	3.1874	up
NMW0025	Acetic acid, phenyl ester	Ester	C8H8O2	1.81203	5.12488	0.2	9.06014	25.6244	phenol, medicinal, animalic, resinous, castoreum, woody, smoky, burnt	1.09226	0.000818834	2.00813	1.00585	up
NMW0008	Hexanedioic acid, dimethyl ester	Ester	C8H14O4	0.00119417	0.0250588	-	0	0	mild, nutty	1.09337	0.00147655	14.8925	3.89652	up
KMW0538	Isobornyl propionate	Ester	C13H22O2	0.373558	5.14804	-	0	0	pungent, pine, camphor, woody, lavender	1.09199	0.000205178	9.78735	3.29092	up
KMW0534	Butyl caprylate	Ester	C12H24O2	0.0306474	1.59092	-	0	0	buttery, ether, herbal, dank	1.09366	0.000592132	36.8421	5.20328	up
KMW0503	Methyl anthranilate	Ester	C8H9NO2	0.342314	0.211617	0.003	114.105	70.5391	fruity, grape, orange, flowery, neroli	1.0807	0.00636452	0.438503	-1.18934	down
KMW0500	Butanoic acid, phenylmethyl ester	Ester	C11H14O2	0.704564	0.391109	0.376	1.87384	1.04018	fresh, fruity, jasmin, apricot, loganberry	1.08377	0.00558139	0.393792	-1.34449	down
KMW0494	Decanoic acid, methyl ester	Ester	C11H22O2	0.022189	0.312103	0.0043	5.16024	72.582	oily, wine, fruity, floral	1.0891	0.00168241	9.99526	3.32124	up
KMW0492	2(3H)-Furanone, 5-ethyldihydro-	Ester	C6H10O2	0.0200578	0.104748	0.26	0.0771453	0.402878	sweet, caramel	1.08849	3.90007e-05	3.70742	1.89042	up
KMW0485	Undecanoic acid, ethyl ester	Ester	C13H26O2	0.00572	0.156094	1	0.00572	0.156094	soapy, waxy, fatty, cognac, coconut	1.04111	2.09678e-05	19.4684	4.28307	up
KMW0481	Acetic acid, nonyl ester	Ester	C11H22O2	0.00097379	0.0498208	0.6	0.00162298	0.0830346	waxy, clean, green, tropical, fruity	1.08595	7.34797e-05	36.4224	5.18675	up
KMW0542	Decanoic acid, ethyl ester	Ester	C12H24O2	0.0309334	69.1717	0.005	6.18668	13834.3	sweet, waxy, fruity, apple, grape, oily, brandy	1.08936	0.000488033	1580.47	10.6261	up
KMW0578	Butanoic acid, 3-methyl-, 1-ethenyl-1,5-dimethyl-4-hexenyl ester	Ester	C15H26O2	1.01754	0.597685	-	0	0	citrus, bergamot, lavender, peach, apricot, sage	1.08037	0.00770003	0.416699	-1.26292	down
KMW0605	Pentanoic acid, 1-ethenyl-1,5-dimethyl-4-hexenyl ester	Ester	C15H26O2	0.240654	0.148961	-	0	0	fruity, lavender, apricot, citrus	1.08236	0.0066255	0.439211	-1.18702	down
KMW0594	Dodecanoic acid, ethyl ester	Ester	C14H28O2	0.0205418	45.8386	0.5	0.0410837	91.6773	sweet, waxy, floral, soapy, clean	1.09043	6.04308e-05	1577.5	10.6234	up
KMW0571	Butyl caprate	Ester	C14H28O2	0.00724084	1.17073	-	0	0	whiskey	1.09382	2.78608e-05	114.767	6.84257	up
KMW0561	2(3H)-Furanone, 5-hexyldihydro-	Ester	C10H18O2	0.0726995	0.0323445	0.0011	66.0904	29.4041	fresh, oily, waxy, peach, coconut, buttery, sweet	1.08226	0.0131546	0.315729	-1.66324	down
KMW0558	1,5-Dimethyl-1-vinyl-4-hexenyl butyrate	Ester	C14H24O2	0.0994041	0.0686659	-	0	0	bergamot, fruity, banana, berry	1.06605	0.0225936	0.490321	-1.0282	down
KMW0557	Benzoic acid, 2-hydroxy-, ethyl ester	Ester	C9H10O3	0.000776022	0.0183433	0.084	0.00923835	0.218373	caramel, pepperminty	1.02325	8.634e-06	16.7918	4.06969	up
D249	Ethanol, 2-phenoxy-, propanoate	Ester	C11H14O3	0.00100173	0.306082	-	0	0	resinous, fruity, myrrh, opoponax, lavender, hay	1.09309	0.00198744	216.704	7.75958	up
D222	Hexanoic acid, 3-methyl-2-butenyl ester	Ester	C11H20O2	0.00182062	0.0104103	-	0	0	fruity, green, cheese	1.07971	0.00975823	4.06449	2.02307	up
D201	Ethyl Oleate	Ester	C20H38O2	0.00611278	1.75766	0.87	0.00702618	2.0203	fatty, oily, dairy, milky, waxy, tallow	1.09251	0.000719467	203.76	7.67072	up
D334	n-Hexylacetoacetic acid ethyl ester	Ester	C12H22O3	0.0003887	0.0328652	-	0	0	fruity, jasmin, waxy, herbal	1.05613	0.00236347	59.7616	5.90115	up
D180	Citronellyl anthranilate	Ester	C17H25NO2	0.0014586	0.231464	-	0	0	sweet, rose, fruity, neroli, petitgrain	1.0914	2.76864e-05	112.669	6.81595	up
D112	Benzeneacetic acid, methyl ester	Ester	C9H10O2	0.00296958	4.31593	0.06	0.0494931	71.9321	floral, honey, spice, waxy, sweet	1.06951	0.00291079	1031.84	10.011	up
BPMW021	Benzyl 4-hydroxybenzoate	Ester	C14H12O3	0.000383092	0.0227809	-	0	0	-	1.0474	7.4842e-07	42.1445	5.39727	up
D1246	2-Butenoic acid, 2-methyl-, propyl ester, (Z)-	Ester	C8H14O2	0.00052358	0.111412	0.07	0.00747972	1.5916	-	1.09297	0.000658562	150.983	7.23824	up
D1750	Butylparaben	Ester	C11H14O3	0.000900777	0.00941479	194	4.64318e-06	4.85298e-05	-	1.0903	0.00343189	7.42705	2.89279	up
D1745	Propylparaben	Ester	C10H12O3	0.0121744	0.113711	270	4.50903e-05	0.000421152	-	1.09302	0.00147863	6.63603	2.73032	up
D1732	Acetic acid, 1,7,7-trimethyl-bicyclo[2.2.1]hept-2-yl ester	Ester	C12H20O2	0.00320054	0.0170639	-	0	0	balsamic, herbal, spice, fresh, cedary, pine needle, sweet, pine, camphor, woody	1.02481	0.00955753	3.79476	1.92401	up
D157	Propanoic acid, 2-methyl-, 3-phenyl-2-propenyl ester	Ester	C13H16O2	0.0154617	0.0712137	-	0	0	sweet, fruity, almond, spicy, cinnamyl, tropical	1.08933	1.26913e-05	3.26713	1.70802	up
D156	Propanoic acid, 2-methyl-, 3-phenylpropyl ester	Ester	C13H18O2	0.00619889	0.00304321	-	0	0	fruity, tropical, apricot, plum, balsamic, jammy, honey, bread, osmanthus, dry	1.0904	0.00152712	0.348188	-1.52206	down
D155	2-Propenoic acid, 3-phenyl-, 2-phenylethyl ester	Ester	C17H16O2	8.79006e-05	0.0331519	-	0	0	rich, heavy, balsamic, rose, foliage	1.0938	0.000208038	267.654	8.06422	up
D138	Triacetin	Ester	C9H14O6	0.0856416	0.0499766	-	0	0	mild, clean, tropical, fruity	1.07925	0.00682539	0.41389	-1.27268	down
GMW0199	Decanedioic acid, diethyl ester	Ester	C14H26O4	0.000955494	0.0149061	-	0	0	mild, melon, fruity, quince, wine	1.09276	0.00283735	11.0543	3.46654	up
GMW0153	2-Propen-1-ol, 3-phenyl-, formate	Ester	C10H10O2	0.0011618	0.0207716	-	0	0	balsamic, fruity, floral, green, herbal, cinnamyl, narcissus	1.08884	0.00286176	12.6937	3.66604	up
GMW0207	2-Nonenoic acid, methyl ester	Ester	C10H18O2	0.00150054	0.0653328	-	0	0	sweet, green, waxy, violet, pear, fruity, melon, vegetable	1.07803	0.0352713	30.7274	4.94145	up
GMW0296	2-Furancarbothioic acid, S-methyl ester	Ester	C6H6O2S	0.00654266	0.106654	-	0	0	milky, creamy, fried, cooked, onion	1.09329	0.000552735	11.5685	3.53213	up
GMW0294	Butanoic acid, 3-methyl-, 2-furanylmethyl ester	Ester	C10H14O3	0.000437652	0.0157751	-	0	0	berry, fruity, grape, plum, ripe	1.04319	0.000873762	25.6097	4.67862	up
GMW0288	3-(Methylthio)propanoic acid methyl ester	Ester	C5H10O2S	0.414203	0.161364	0.18	2.30113	0.896467	sulfury, vegetable, onion, sweet, garlic, tomato	1.09263	2.90777e-06	0.276679	-1.85372	down
GMW0279	Benzoic acid, 2-amino-, 2-phenylethyl ester	Ester	C15H15NO2	0.0014698	0.257029	-	0	0	sweet, floral, rose, grape, orange, iris, honey	1.09265	0.0005239	124.229	6.95686	up
GMW0258	Hexanoic acid, 2-propenyl ester	Ester	C9H16O2	0.12363	0.349558	0.5	0.24726	0.699116	sweet, fruity, pineapple, tropical, ethereal, rummy, arrack, fatty, cognac	1.09142	0.00183813	2.0076	1.00547	up
GMW0245	Oxiranecarboxylic acid, 3-phenyl-, ethyl ester	Ester	C11H12O3	0.010432	0.00485872	8.5	0.00122729	0.000571614	sweet, strawberry, berry, floral, tropical	1.08372	0.00685457	0.330391	-1.59775	down
D396	9-Dodecen-1-ol, acetate, (E)-	Ester	C14H26O2	0.00134218	0.0109767	-	0	0	-	1.09311	9.68217e-05	5.80554	2.53743	up
D393	1,3-Cyclohexadiene-1-carboxylic acid, 2,6,6-trimethyl-, ethyl ester	Ester	C12H18O2	0.612727	0.421574	-	0	0	fresh, natural, herbal, damascone, rose, apple, woody	1.07078	0.0116307	0.488285	-1.03421	down
D363	Butanoic acid, 3-methyl-, 1-methylethyl ester	Ester	C8H16O2	0.000276546	0.00981311	-	0	0	apple, pineapple, fruity, winey	1.04672	0.00791142	25.3331	4.66295	up
D418	(2E,6E)-Methyl 10,11-dihydroxy-3,7,11-trimethyldodeca-2,6-dienoate	Ester	C16H28O4	0.000165607	0.0176634	-	0	0	-	1.09363	0.00122462	75.6096	6.2405	up
D60	Piperonyl isobutyrate	Ester	C12H14O4	0.000406852	0.0099162	-	0	0	fruity, berry, jammy, plum, tropical, heliotrope, powdery	1.09361	0.00145052	17.3144	4.1139	up
GGMW0028	Methyl tiglate	Ester	C6H10O2	0.00347387	0.0101818	0.13	0.0267221	0.0783215	-	1.07207	0.00340084	2.08036	1.05683	up
D81	2-Furanpropanoic acid, ethyl ester	Ester	C9H12O3	0.000149982	0.0110128	-	0	0	pineapple, fruity, spicy, jammy	1.09333	0.00354294	52.1623	5.70494	up
D59	Butanoic acid, decyl ester	Ester	C14H28O2	0.00264899	5.67653	-	0	0	sweet, fruity, waxy, slightly rose	1.09145	4.89559e-05	1515.92	10.566	up
D444	2-Furancarboxylic acid, octyl ester	Ester	C13H20O3	0.0543317	0.0268724	-	0	0	oily, waxy, earthy, mushroom, creamy, tallow	1.08794	0.00586004	0.351254	-1.50942	down
D432	8-Dodecen-1-ol, acetate, (E)-	Ester	C14H26O2	0.00882264	0.094371	-	0	0	-	1.0923	1.20361e-07	7.59451	2.92496	up
QWMW1265	Propane, 1-isothiocyanato-3-(methylthio)-	Ester	C5H9NS2	0.00272734	0.159723	0.005	0.545469	31.9446	earthy, vegetable, sulfury, horseradish	1.09318	0.00232152	41.5363	5.3763	up
QWMW1253	2-Butenoic acid, 2-methylpropyl ester	Ester	C8H14O2	0.0149529	0.1055	-	0	0	fruity, dry, tropical, rummy, ripe green pear	1.08831	8.77147e-05	5.01078	2.32504	up
QWMW1236	2-Propenoic acid, 3-phenyl-, 1-ethenyl-1,5-dimethyl-4-hexenyl ester	Ester	C19H24O2	0.00643752	1.30557	-	0	0	sweet, balsamic, lily, neroli, labdanum, amber	1.09305	0.000263684	143.981	7.16973	up
QWMW1228	1(3H)-Isobenzofuranone	Ester	C8H6O2	0.272247	0.151169	-	0	0	sweet, tonka, coumarin, powdery, coconut, phenol, lactonic	1.08318	0.00592362	0.393853	-1.34427	down
QWMW1270	Pentadecanoic acid, 3-methylbutyl ester	Ester	C15H30O2	0.0664695	2.13447	5	0.0132939	0.426893	waxy, banana, fruity, sweet, coganc, green	1.09277	0.00101428	22.7873	4.51016	up
WAMW0438	Carbamic acid, methyl-, 3-methylphenyl ester	Ester	C9H11NO2	0.0783828	0.051236	-	0	0	-	1.06984	0.0168793	0.463884	-1.10817	down
WAMW0327	Butanoic acid, 3-methyl-, butyl ester	Ester	C9H18O2	0.00122069	0.152438	0.078	0.0156498	1.95433	apple, pear, fruity, sweet, pineapple, green, peach	1.09371	0.000662224	88.5732	6.4688	up
WAMW0309	1-Methoxy-2-propyl acetate	Ester	C6H12O3	0.000396186	0.0289342	0.016	0.0247616	1.80839	-	1.06005	0.0123681	51.9854	5.70004	up
QWMW1282	Phenol, 2-methoxy-, acetate	Ester	C9H10O3	0.00249376	0.00803433	-	0	0	sweet, woody, spice, dry, clove, powdery, smoky	1.05563	0.000803769	2.28592	1.19278	up
QWMW1126	Benzoic acid, 2-hydroxy-, 3-methyl-2-butenyl ester	Ester	C12H14O3	0.00513692	0.21219	-	0	0	floral, herbal, green, orchid, woody, metallic	1.09384	6.24201e-06	29.3161	4.87362	up
QWMW0960	1-(Benzoyloxy)propan-2-yl benzoate	Ester	C17H16O4	0.00021121	0.0292241	-	0	0	salmon, algae, metallic, shellfish	1.06354	6.41876e-07	97.4461	6.60653	up
QWMW0843	4-Octenoic acid, ethyl ester, (Z)-	Ester	C10H18O2	0.0272189	37.4212	-	0	0	fruity, fatty, green, pineapple, pear	1.09063	0.000755593	972.833	9.92605	up
QWMW0822	cis-3-Hexenyl phenyl acetate	Ester	C14H18O2	0.0120494	0.156607	0.16	0.0753089	0.978793	sweet, green, floral, honey, tropical	1.09313	0.000420239	9.23257	3.20673	up
QWMW0820	Hexane, 1-isothiocyanato-	Ester	C7H13NS	0.00393348	4.3582	-	0	0	pungent, green, horseradish, watercress	1.09115	0.000832449	784.41	9.61546	up
QWMW0774	Benzenecarbothioic acid, S-methyl ester	Ester	C8H8OS	0.0102023	2.01542	-	0	0	sulfury, fermented cheese, milky, fermented fruit	1.09047	1.59616e-05	140.058	7.12988	up
QWMW0969	para-Tolyl octanoate	Ester	C15H22O2	0.00438341	0.0141393	-	0	0	animalic, fecal, hay, ylang-ylang, jasmin, indole, green	1.07454	0.00359286	2.29125	1.19614	up
QWMW1066	2-Propenoic acid, 3-phenyl-, cyclohexyl ester	Ester	C15H18O2	0.00186427	0.0271783	-	0	0	fruity, peach, cherry, maraschino, cherry, bitter, almond, cinnamyl	1.08136	0.000256271	10.3693	3.37424	up
QWMW1114	Neryl butyrate	Ester	C14H24O2	1.51831	0.923294	-	0	0	green, waxy, oily, fatty, sweet, leafy, orange	1.08237	0.00609664	0.431435	-1.21278	down
QWMW1068	Benzeneethanol, .alpha.,.alpha.-dimethyl-, propanoate	Ester	C13H18O2	0.00565791	0.0036101	-	0	0	sweet, jasmin, hairy, tea, natural	1.06462	0.0260302	0.453383	-1.1412	down
QWMW1067	Allyl cinnamate	Ester	C12H12O2	0.0555413	0.0306294	-	0	0	fruity, balsamic, pineapple, spicy, cinnamyl, plum, apricot, peach	1.08357	0.00600951	0.39135	-1.35347	down
QWMW1057	1,6-Octadien-3-ol, 3,7-dimethyl-, 2-aminobenzoate	Ester	C17H23NO2	0.0012698	0.29507	-	0	0	fresh, linalool, orange, blossom, herbal, gardenia, woody	1.09346	0.000256002	165	7.36632	up
QWMW1054	Benzeneethanol, .alpha.,.alpha.-dimethyl-, acetate	Ester	C12H16O2	0.00925003	1.76024	-	0	0	sweet, floral, fruity, rose, green, pear, berry, jasmin, powdery	1.09157	1.09732e-05	134.954	7.07632	up
QWMW1046	Isoamyl laurate	Ester	C17H34O2	0.0106163	0.757686	100	0.000106163	0.00757686	wine, waxy, oily, fatty, peach	1.08582	0.0015739	50.7473	5.66526	up
WMW0029	Nonadecanoic acid, methyl ester	Ester	C20H40O2	0.000954982	0.0112363	-	0	0	-	1.09037	0.00824621	8.32864	3.05808	up
WMW0195	Ethyl 9-hexadecenoate	Ester	C18H34O2	0.00126421	0.196655	-	0	0	-	1.09134	0.000655163	110.605	6.78927	up
WMW0180	Ethyl trans-4-decenoate	Ester	C12H22O2	0.0284786	69.0459	-	0	0	green, fruity, waxy, cognac	1.08867	0.000485801	1712.9	10.7422	up
WMW0119	Benzoic acid, 2-ethylhexyl ester	Ester	C15H22O2	0.00318196	0.0230143	-	0	0	mild, ethereal	1.02702	0.000478872	5.13885	2.36145	up
WAMW1268	Isopropyl-4-hydroxybenzoate	Ester	C10H12O3	0.00339652	0.0223506	-	0	0	-	1.09246	1.29454e-05	4.6693	2.22321	up
WAMW0870	Cyclohexanol, 2-(1,1-dimethylethyl)-, acetate, cis-	Ester	C12H22O2	0.00590907	0.119629	-	0	0	fruity, bergamot, lime, woody, camphor, fir, needle, spicy, marjoram	1.09371	0.000136382	14.3774	3.84573	up
WAMW0847	Benzoic acid, 3-hydroxy-, methyl ester	Ester	C8H8O3	0.0378345	0.026227	2	0.0189173	0.0131135	-	1.01382	0.00532141	0.491881	-1.02362	down
WAMW1773	3-Methylbutyl tetradecanoate	Ester	C19H38O2	0.00169907	0.0198369	-	0	0	fragrant	1.09125	0.00623304	8.26689	3.04734	up
WAMW1769	Propanoic acid, pentyl ester	Ester	C8H16O2	0.00191807	0.0268219	0.085	0.0225655	0.315551	sweet, fruity, apricot, pineapple, tropical, banana	1.07806	0.00276858	9.91849	3.31012	up
NMW0258	Fenobucarb	Ester	C12H17NO2	0.0046818	0.0421422	-	0	0	-	1.09083	0.00228392	6.38604	2.67492	up
NMW0347	2,6,10-Dodecatrienoic acid, 3,7,11-trimethyl-, methyl ester, (E,E)-	Ester	C16H26O2	0.0478127	0.667682	-	0	0	-	1.09342	0.000966271	9.90126	3.30761	up
NMW0330	1,2-Benzenedicarboxylic acid, dipropyl ester	Ester	C14H18O4	0.0317091	0.0194425	-	0	0	-	1.05315	0.0322454	0.435938	-1.1978	down
NMW0161	3-Phenyl-1-propanol, acetate	Ester	C11H14O2	0.0423454	0.0236406	0.1	0.423454	0.236406	sweet, balsamic, storax, spicy, cinnamon	1.07847	0.00973885	0.39604	-1.33628	down
NMW0156	Benzene, (isothiocyanatomethyl)-	Ester	C8H7NS	0.341417	0.199052	0.0007	487.739	284.36	mild, watercress, dusty, medicinal, horseradish, oily	1.08251	0.00881483	0.413644	-1.27354	down
NMW0167	Resorcinol monoacetate	Ester	C8H8O3	0.00097325	0.0630852	-	0	0	-	1.09273	0.00634003	45.9671	5.52253	up
NMW0186	Cyclohexanepropanoic acid, 2-propenyl ester	Ester	C12H20O2	0.217548	0.132414	-	0	0	sweet, pineapple, tropical, fruity, candy, waxy	1.07971	0.00750042	0.431785	-1.21161	down
NMW0172	Ethinamate	Ester	C9H13NO2	0.368442	0.185838	-	0	0	-	1.08386	0.00696849	0.357829	-1.48266	down
QWMW0217	(Z)-5-Octenyl acetate	Ester	C10H18O2	0.00459718	0.142763	-	0	0	banana, tissue, coarse, fermented, fruity, flesh, green, melon	1.02278	0.000108325	21.8699	4.45088	up
QWMW0733	(Z)-Hex-3-enyl (E)-2-methylbut-2-enoate	Ester	C11H18O2	0.137766	0.087022	-	0	0	green, herbal, vegetable, fruity, vegetable, mushroom	1.07434	0.0134541	0.44821	-1.15775	down
QWMW0722	trans,cis-2,6-Nonadienyl acetate	Ester	C11H18O2	0.0288884	0.130846	-	0	0	green, apple, melon, spicy, cucumber, violet, nutty	1.09096	4.41044e-06	3.21698	1.68571	up
QWMW0702	Propanoic acid, 2-methyl-, 3-methyl-2-butenyl ester	Ester	C9H16O2	0.00351877	0.0117766	-	0	0	fruity, plum, berry, green, waxy, buttery	1.07891	0.000134445	2.37431	1.24751	up
QWMW0701	3-6-Nonadien-1-yl-acetate	Ester	C11H18O2	0.00697956	1.36215	0.011	0.634506	123.832	mild, fresh, green, melon, fruity, pear	1.09008	5.63612e-06	138.345	7.11212	up
QWMW0666	Ethyl benzoylacetate	Ester	C11H12O3	0.336472	0.163656	-	0	0	fruity, cherry, brandy, berry, woody, jammy	1.08537	0.00727148	0.345141	-1.53474	down
NMW0451	Hexadecanoic acid, 3-hydroxy-, methyl ester	Ester	C17H34O3	0.000712158	0.00744923	-	0	0	-	1.09163	0.00454189	7.41024	2.88952	up
NMW0415	Scopoletin	Ester	C10H8O4	0.00390641	0.485314	-	0	0	-	1.09233	0.000352325	88.3265	6.46477	up
NMW0742	Methyl methacrylate	Ester	C5H8O2	0.0224431	5.23874	0.2	0.112215	26.1937	acrylate, aromatic, fruity	1.09321	0.000994363	165.696	7.3724	up
NMW0534	Benzyl butyl phthalate	Ester	C19H20O4	8.80588e-05	0.00533682	-	0	0	-	1.09336	0.00322223	42.9525	5.42467	up
NMW0480	Felbamate	Ester	C11H14N2O4	0.000338036	0.174221	-	0	0	-	1.07679	0.000564352	363.026	8.50393	up
NMW0478	Mono(2-ethylhexyl) phthalate	Ester	C16H22O4	0.00525482	1.32386	-	0	0	-	1.09299	0.000372977	178.831	7.48245	up
XMW1069*313	Butanoic acid, 3-hexenyl ester, (E)-	Ester	C10H18O2	0.200271	0.86602	-	0	0	-	1.09258	0.000396197	3.06891	1.61773	up
KMW0105*008	1-Butanol, 3-methyl-, acetate	Ester	C7H14O2	0.00179931	1.68028	0.002	0.899656	840.141	sweet, fruity, banana, green, ripe	1.07987	0.0090342	661.936	9.37055	up
WMW0050*333	2(4H)-Benzofuranone, 5,6,7,7a-tetrahydro-4,4,7a-trimethyl-, (R)-	Ester	C11H16O2	0.0361478	0.0154637	0.0021	17.2132	7.36369	musky, coumarin	1.09309	0.000691322	0.303671	-1.71942	down
XMW1206*444	3-Hexenoic acid, ethyl ester	Ester	C8H14O2	0.000575587	0.00988606	-	0	0	fruity, pineapple, green, tart, candy, metallic, tropical, rhubarb, weedy, cheese	1.09215	0.00477497	12.1797	3.60641	up
w12*389	Linoleic acid ethyl ester	Ester	C20H36O2	0.0137811	2.88602	0.45	0.0306248	6.41337	mild, fatty, fruity, oily	1.09315	3.10691e-05	148.708	7.21634	up
D417*079	3-Hexen-1-ol, acetate, (E)-	Ester	C8H14O2	0.00672505	0.020941	0.87	0.00772994	0.0240701	sharp, fruity, green, cortex, hyacinth, narcissus, rummy, unripe banana, pear	1.03477	0.00190869	2.20634	1.14166	up
D147*110	Butanoic acid, 3-methyl-, phenylmethyl ester	Ester	C12H16O2	1.54298	0.729274	0.01	154.298	72.9274	sweet, fruity, apple, pineapple, herbal	1.08597	0.00720169	0.335383	-1.57612	down
XMW1097*355	Hexanoic acid, 3-hexenyl ester	Ester	C12H22O2	0.0864332	0.0591225	-	0	0	-	1.07272	0.0100113	0.485235	-1.04325	down
D874*338	2,6-Octadien-1-ol, 3,7-dimethyl-, formate, (Z)-	Ester	C11H18O2	0.00627982	0.0855532	-	0	0	herbal, fruity, green, rose, tea, geranium	1.09323	0.000471828	9.67676	3.27452	up
KMW0516*081	.alpha.-Terpinyl acetate	Ester	C12H20O2	6.5297	3.93426	2.5	2.61188	1.5737	herbal, bergamot, lavender, lime, citrus	1.06923	0.0202505	0.427714	-1.22528	down
KMW0638*142	Geranyl isovalerate	Ester	C15H26O2	0.00401633	0.0210562	-	0	0	green, fruity, apple, blueberry, pineapple	1.09052	3.4282e-06	3.71863	1.89477	up
GMW0247*278	m-Cresyl acetate	Ester	C9H10O2	0.000100394	0.0178951	-	0	0	powerful, pungent, floral, narcissus, phenol	1.09373	0.00170749	126.491	6.98289	up
KMW0686*322	2-Propenoic acid, 3-phenyl-, ethyl ester, (E)-	Ester	C11H12O2	0.486837	1.75222	0.0007	695.481	2503.17	floral, honey, balsamic	1.0791	0.00289772	2.55279	1.35207	up
NMW0784*402	Ethyl tiglate	Ester	C7H12O2	0.001185	0.0391439	0.063	0.0188095	0.621332	sweet, fruity, tutti-frutti, tropical, berry, floral, caramel	1.09104	0.0108748	23.3992	4.54838	up
D242*385	9-Tetradecen-1-ol, acetate, (E)-	Ester	C16H30O2	0.000965207	0.073036	-	0	0	-	1.07533	0.00673966	53.3013	5.7361	up
D314*067	8-Dodecen-1-ol, acetate, (Z)-	Ester	C14H26O2	0.0720685	0.858885	-	0	0	-	1.09345	7.54069e-07	8.45969	3.0806	up
YZMW0309*245	S-Methyl pentanethioate	Ester	C6H12OS	0.00107868	0.0105466	0.1	0.0107868	0.105466	-	1.09148	0.00451297	6.92823	2.79249	up
NMW0037*023	Butanoic acid, 3-methyl-, 3-methylbutyl ester	Ester	C10H20O2	0.0267059	5.25425	19.8072	0.00134829	0.26527	sweet, fruity, green, ripe apple, jammy, tropical	1.09237	0.0016291	139.34	7.12247	up
D273*023	Butanoic acid, 2-methyl-, 2-methylbutyl ester	Ester	C10H20O2	0.0267059	5.25425	0.075	0.356078	70.0566	sweet, fruity, estery, berry, green, waxy, apple	1.09237	0.0016291	139.34	7.12247	up
XMW0937*348	(1R,5S,6R)-2,7,7-Trimethylbicyclo[3.1.1]hept-2-en-6-yl acetate	Ester	C12H18O2	0.00179737	0.0358523	-	0	0	-	1.00484	0.000351072	14.1901	3.82681	up
WMW0181*340	4-Decenoic acid, methyl ester, Z-	Ester	C11H20O2	0.00139033	0.0219272	0.003	0.463442	7.30905	fruity, pear, mango, fishy, peach skin, green	1.05767	0.000518631	11.2417	3.49078	up
XMW1056*004	2-Butenoic acid, ethyl ester, (Z)-	Ester	C6H10O2	0.00116802	0.0921953	-	0	0	-	1.04723	0.00457958	55.7019	5.79965	up
QWMW1164*431	Naphthalene, 1,5-dimethyl-	Aromatics	C12H12	0.00812796	0.00511647	-	0	0	mouldy, aromatic	1.0612	0.0051374	0.446297	-1.16393	down
XMW0447*021	Benzene, (2-methyl-1-propenyl)-	Aromatics	C10H12	0.00128814	0.150863	-	0	0	-	1.09246	0.0125144	83.4205	6.38233	up
NMW0198*431	Naphthalene, 1,2-dimethyl-	Aromatics	C12H12	0.00812796	0.00511647	-	0	0	-	1.0612	0.0051374	0.446297	-1.16393	down
XMW1342*431	Naphthalene, 1,4-dimethyl-	Aromatics	C12H12	0.00812796	0.00511647	-	0	0	-	1.0612	0.0051374	0.446297	-1.16393	down
XMW0812	Benzene, (1-methyl-1-propylpentyl)-	Aromatics	C15H24	2.18795	1.03005	-	0	0	-	1.08619	0.00550276	0.33397	-1.58221	down
XMW0598	.alpha.-Methylstyrene	Aromatics	C9H10	0.000201036	0.00772236	2.2	9.13798e-05	0.00351016	-	1.04996	0.00165502	27.4758	4.78009	up
XMW1139	Naphthalene, 1,2,3,4,4a,5,6,7-octahydro-4a-methyl-	Aromatics	C11H18	0.000760422	0.0457882	-	0	0	-	1.04487	0.000446779	42.8202	5.42022	up
XMW1095	Benzene, 1,2-diethyl-3,4,5,6-tetramethyl-	Aromatics	C14H22	0.0120833	0.00655879	-	0	0	-	1.07951	0.0105364	0.385166	-1.37645	down
KMW0404	Naphthalene	Aromatics	C10H8	0.00997906	1.36669	0.05	0.199581	27.3339	pungent, dry, tarry	1.09299	0.000707263	97.1576	6.60225	up
KMW0115	Styrene	Aromatics	C8H8	0.772903	0.498259	0.0036	214.695	138.405	penetrating, balsamic, gasoline	1.05763	0.0133813	0.457308	-1.12876	down
NMW0012	Benzene, 1,2,3-trimethyl-	Aromatics	C9H12	0.139697	0.0553032	0.26	0.537297	0.212704	-	1.0933	0.000265624	0.281029	-1.83121	down
GGMW0185	Anthracene	Aromatics	C14H10	0.00125308	1.06703	-	0	0	-	1.07909	0.00105158	603.572	9.23738	up
WAMW0286	Benzene, heptyl-	Aromatics	C13H20	0.251103	0.133944	4	0.0627756	0.033486	-	1.08349	0.00933375	0.37853	-1.40152	down
WMW0200	Methane, di-p-tolyl-	Aromatics	C15H16	9.69084e-05	0.243108	-	0	0	-	1.09382	6.22928e-05	1779.84	10.7975	up
NMW0221	Hexa-2,4-diyn-1-ylbenzene	Aromatics	C12H10	0.0148699	0.00895602	-	0	0	sweet, anisic, methyl chavicol, chavicol	1.07351	0.00477792	0.427125	-1.22727	down
XMW0895*021	Indan, 1-methyl-	Aromatics	C10H12	0.00128814	0.150863	-	0	0	-	1.09246	0.0125144	83.4205	6.38233	up
XMW2237*193	p-Aminotoluene	Amine	C7H9N	0.00178552	0.00612088	0.12	0.0148794	0.0510073	-	1.07233	0.00216016	2.43062	1.28133	up
NMW0066*034	Benzenamine, 2,4-dimethyl-	Amine	C8H11N	0.000665735	0.131037	-	0	0	-	1.09347	0.00291747	139.591	7.12506	up
YZMW0744*405	1-Butanamine, 2-methyl-	Amine	C5H13N	0.259612	54.898	10	0.0259612	5.4898	-	1.09343	0.00120502	150.082	7.22961	up
XMW0892	Propanediamide	Amine	C3H6N2O2	0.000593251	0.14444	-	0	0	-	1.06111	0.0043862	172.762	7.43264	up
XMW0206	1H-Pyrazolo[3,4-d]pyrimidin-4-amine	Amine	C5H5N5	0.000924761	0.011855	-	0	0	-	1.07989	0.000438946	9.11206	3.18778	up
XMW0212	1,4 Benzodioxan-6-amine	Amine	C8H9NO2	0.0265316	0.0184618	-	0	0	-	1.05012	0.0366962	0.494077	-1.01719	down
XMW0155	5-Phenyl-o-anisidine	Amine	C13H13NO	0.00325599	0.128371	-	0	0	-	1.09316	0.000567387	27.978	4.80622	up
XMW0576	Benzeneethanamine	Amine	C8H11N	0.437433	99	-	0	0	ammoniacal, fishy	1.09147	0.000796178	160.241	7.3241	up
YZMW0191	Benzonitrile, m-amino-	Amine	C7H6N2	0.00591413	0.0036098	400	1.47853e-05	9.02451e-06	-	1.07828	0.00434269	0.432997	-1.20757	down
YZMW0190	Benzenecarbothioamide	Amine	C7H7NS	0.00161309	3.69647	340	4.74439e-06	0.010872	-	1.09006	7.02795e-05	1619.78	10.6616	up
YC_926	Histamine	Amine	C5H9N3	0.663944	0.352307	70	0.00948492	0.00503296	-	1.08179	0.00768707	0.376646	-1.40872	down
YZMW0090	1,4-Butanediamine, N-(3-aminopropyl)-	Amine	C7H19N3	0.0420386	0.0214491	129	0.000325881	0.000166272	-	1.08293	0.0104107	0.362113	-1.46549	down
YZMW0040	1,3-Phenylenediamine	Amine	C6H8N2	0.0127717	1.68027	10800	1.18256e-06	0.00015558	-	1.09186	2.56472e-06	93.2522	6.54307	up
XMW0942	4-Nitro-1,3-phenylenediamine	Amine	C6H7N3O2	0.00901773	1.03748	-	0	0	-	1.09286	0.000376019	81.7854	6.35377	up
YZMW0686	N-Nitrosodiphenylamine	Amine	C12H10N2O	0.000401986	0.0114136	0.1	0.00401986	0.114136	-	1.09289	0.00333765	20.1308	4.33133	up
YZMW0366	Serotonin	Amine	C10H12N2O	0.000599986	0.133157	0.88	0.000681803	0.151315	-	1.09322	0.000348375	157.303	7.2974	up
YZMW0625	1-Undecanamine	Amine	C11H25N	0.274648	0.164988	50	0.00549295	0.00329977	-	1.07286	0.0162443	0.426397	-1.22973	down
YZMW0764	Benzenamine, 2-methyl-5-nitro-	Amine	C7H8N2O2	0.0116245	0.142505	30	0.000387485	0.00475016	-	1.09231	4.36182e-05	8.70606	3.12202	up
YZMW0753	Guanidine, N,N'-bis(2-methylphenyl)-	Amine	C15H17N3	0.000488112	0.0432629	7	6.97302e-05	0.00618041	-	1.06343	1.69563e-07	62.9389	5.97588	up
YZMW0738	Benzenamine, 3,4-dichloro-	Amine	C6H5Cl2N	1.06963	0.712148	0.003	356.544	237.383	-	1.07353	0.0098944	0.472304	-1.08221	down
YZMW0465	Acetamide, N-(aminothioxomethyl)-	Amine	C3H6N2OS	0.0676845	0.30877	11	0.00615314	0.02807	-	1.06303	0.000412761	3.24391	1.69773	up
YZMW0579	Salicylamide	Amine	C7H7NO2	0.349899	0.206143	1370	0.000255401	0.000150469	-	1.08053	0.00851464	0.418051	-1.25825	down
XMW1018	1-Phenylcyclohexylamine	Amine	C12H17N	0.152479	0.106672	-	0	0	-	1.07258	0.012524	0.496507	-1.01012	down
XMW1007	N-(4-Methylphenyl)-2-diazo-2-cyano-acetamide	Amine	C10H8N4O	0.00011903	0.145884	-	0	0	-	1.09374	0.0017635	868.793	9.76287	up
XMW1001	3-Butyl-2-methyl-6,7-dihydro-5H-cyclopenta[b]pyridine-4-amine	Amine	C13H20N2	0.00119202	0.0104265	-	0	0	-	1.09285	0.00189992	6.20785	2.63409	up
XMW1293	Acetamide, 2-amino-	Amine	C2H6N2O	0.0278299	0.0810062	-	0	0	-	1.0894	0.000332009	2.06734	1.04777	up
XMW1441	Thiazol-2-amine, N-(4-dimethylaminobenzyl)-	Amine	C12H15N3S	0.00073354	0.00980114	-	0	0	-	1.09186	0.00582386	9.48074	3.245	up
WMW0116	n-Hexylmethylamine	Amine	C7H17N	0.000653109	0.0419942	-	0	0	-	1.09172	0.011064	45.5237	5.50855	up
WAMW1907	Formamide, N,N-dimethyl-	Amine	C3H7NO	0.00171715	0.0307101	0.14	0.0122653	0.219358	-	1.04277	0.0215658	12.5699	3.6519	up
NMW0368	Prilocaine	Amine	C13H20N2O	0.000458457	0.0112731	-	0	0	-	1.03178	0.000417633	17.512	4.13027	up
NMW0346	Acetamide, N-(2,6-dimethylphenyl)-2-(ethylamino)-	Amine	C12H18N2O	0.00338704	0.0486717	-	0	0	-	1.09338	0.00113179	10.1879	3.34878	up
NMW0311	Phenacetin	Amine	C10H13NO2	0.00201767	0.0165804	-	0	0	-	1.08264	1.20377e-05	5.83158	2.54389	up
NMW0145	Benzamide	Amine	C7H7NO	0.917131	0.566399	97	0.00945496	0.00583916	-	1.07126	0.0174246	0.438336	-1.18989	down
NMW0143	Benzenamine, 2,6-diethyl-	Amine	C10H15N	0.19843	0.114427	-	0	0	-	1.07381	0.0163037	0.409396	-1.28843	down
NMW0177	N-Benzylformamide	Amine	C8H9NO	0.174094	0.0875212	-	0	0	-	1.08218	0.0051501	0.356543	-1.48785	down
NMW0176	Benzeneacetamide	Amine	C8H9NO	0.17804	0.0877077	-	0	0	-	1.08444	0.0051153	0.349527	-1.51652	down
NMW0417	Benzenamine, 2-methyl-3,5-dinitro-	Amine	C7H7N3O4	0.00245648	0.0216407	-	0	0	-	1.09366	0.000240988	6.24932	2.6437	up
NMW0410	Orphenadrine	Amine	C18H23NO	0.0103499	0.0638214	-	0	0	-	1.07759	3.9088e-05	4.38458	2.13244	up
NMW0389	Aminopyrine	Amine	C13H17N3O	0.0129458	0.232273	-	0	0	-	1.09275	0.00300885	12.7231	3.66938	up
NMW0383	Benadryl	Amine	C17H21NO	0.000670144	0.00735185	-	0	0	-	1.08929	0.002041	7.78616	2.96091	up
NMW0463	Benzidine	Amine	C12H12N2	8.29866e-05	0.0215323	-	0	0	-	1.09364	0.00167117	183.895	7.52274	up
NMW0469	Urea, N-(2-methylcyclohexyl)-N'-phenyl-	Amine	C14H20N2O	0.0128421	2.25558	-	0	0	-	1.09336	0.000211238	124.635	6.96157	up
NMW0483	4-Acetylaminobiphenyl	Amine	C14H13NO	0.000882231	0.163863	-	0	0	-	1.09098	0.000651588	132.084	7.04531	up
NMW0472	Propranolol	Amine	C16H21NO2	0.000472993	0.0415343	-	0	0	-	1.03698	4.83217e-05	61.7062	5.94734	up
NMW0471	1-Naphthalenamine, N-phenyl-	Amine	C16H13N	0.000938241	0.163633	-	0	0	-	1.09327	0.000208148	123.726	6.95101	up
NMW0024*193	Aniline, N-methyl-	Amine	C7H9N	0.00178552	0.00612088	6.9	0.000258772	0.000887084	-	1.07233	0.00216016	2.43062	1.28133	up
WAMW2242*193	o-Toluidine	Amine	C7H9N	0.00178552	0.00612088	0.11	0.016232	0.0556443	-	1.07233	0.00216016	2.43062	1.28133	up
NMW0067*034	2,6-Xylidine	Amine	C8H11N	0.000665735	0.131037	-	0	0	-	1.09347	0.00291747	139.591	7.12506	up
NMW0739*405	1-Butanamine, 3-methyl-	Amine	C5H13N	0.259612	54.898	262	0.000990886	0.209534	unpleasent, ammoniacal	1.09343	0.00120502	150.082	7.22961	up
KMW0393*454	cis-4-Decenal	Aldehyde	C10H18O	0.0398618	1.5724	-	0	0	citrus, aldehydic, orange, cardamom	1.09365	0.000738233	28.0107	4.80791	up
KMW0513*053	2-Undecenal	Aldehyde	C11H20O	0.00936561	0.121731	0.01	0.936561	12.1731	fresh, fruity, orange, peel	1.08292	0.000601905	9.21108	3.20337	up
KMW0482*049	2,4-Decadienal, (E,E)-	Aldehyde	C10H16O	0.000710528	0.681903	7e-05	10.1504	9741.48	dusty, waxy, oily, soapy	1.09384	2.78861e-05	681.184	9.4119	up
QWMW1060*439	Benzeneacetaldehyde, .alpha.-methyl-	Aldehyde	C9H10O	0.145864	0.466015	0.3	0.486214	1.55338	fresh, sharp, green, hyacinth, leafy, lilac	1.07937	0.00688595	2.26405	1.17891	up
NMW0136*222	Benzaldehyde, 3-hydroxy-	Aldehyde	C7H6O2	0.00443265	0.0494158	0.03	0.147755	1.64719	-	1.0933	0.000342994	7.91867	2.98526	up
XMW0170*138	Benzaldehyde, 3-ethyl-	Aldehyde	C9H10O	0.00557702	0.044506	-	0	0	-	1.08866	0.00577002	5.66334	2.50165	up
WAMW0693*184	Pentanal, 3-methyl-	Aldehyde	C6H12O	0.0580074	8.54769	0.00041	141.481	20848	-	1.06777	4.69057e-05	103.807	6.69776	up
WMW0061*138	Benzaldehyde, 2-ethyl-	Aldehyde	C9H10O	0.00557702	0.044506	-	0	0	nutty, roasted	1.08866	0.00577002	5.66334	2.50165	up
D344*309	2,4-Undecadienal, (E,E)-	Aldehyde	C11H18O	0.780344	0.526733	0.001	780.344	526.733	oily, caramel, spicy, citrus, buttery, baked	1.07371	0.00887636	0.478934	-1.0621	down
YZMW0180*184	Butanal, 2,2-dimethyl-	Aldehyde	C6H12O	0.0580074	8.54769	0.24	0.241697	35.6154	-	1.06777	4.69057e-05	103.807	6.69776	up
XMW0918	Isocyclocitral	Aldehyde	C10H16O	0.00294314	0.0165138	-	0	0	green, aldehydic, earthy, woody, herbal, leafy	1.09219	0.000532891	3.98352	1.99404	up
WMW0217	2-Octenal, 2-butyl-	Aldehyde	C12H22O	0.0841434	0.052526	-	0	0	aldehydic, green, watery, fruity, metallic, oily, tropical, fatty, sweaty, goaty	1.07715	0.0111396	0.442846	-1.17512	down
XMW0727	Benzaldehyde, 2,5-dimethyl-	Aldehyde	C9H10O	0.000227437	0.143239	0.2	0.00113719	0.716194	-	1.09356	0.00308907	446.635	8.80295	up
XMW0051	4-Pyridinecarboxaldehyde	Aldehyde	C6H5NO	0.693885	0.268136	-	0	0	fruity	1.09272	2.83633e-07	0.274456	-1.86535	down
XMW0750	(E)-Tetradec-2-enal	Aldehyde	C14H26O	0.0034079	0.0380682	-	0	0	citrus, waxy, fatty, green, floral	1.0668	0.0420612	7.89048	2.98011	up
XMW0908	1,2-Hydrazinedicarboxaldehyde	Aldehyde	C2H4N2O2	0.222603	2.56027	-	0	0	-	1.09363	0.000735309	8.16228	3.02897	up
XMW0294	10-Undecenal	Aldehyde	C11H20O	0.00591992	0.0209426	0.0035	1.69141	5.98361	waxy, aldehydic, rose, mandarin, citrus, soapy, fatty	1.04488	0.00182834	2.517	1.33171	up
XMW0189	3-Cyclohexene-1-acetaldehyde, .alpha.,4-dimethyl-	Aldehyde	C10H16O	0.0374345	0.160868	-	0	0	spicy, herbal	1.09299	0.00021776	3.05146	1.6095	up
XMW0183	2-Heptenal, 2-methyl-	Aldehyde	C8H14O	0.110213	0.0602522	-	0	0	-	1.0929	0.000164661	0.3879	-1.36624	down
XMW0526	Acetaldehyde, (3,3-dimethylcyclohexylidene)-, (Z)-	Aldehyde	C10H16O	0.0472179	0.167597	-	0	0	-	1.09164	6.83072e-06	2.52006	1.33346	up
YZMW0193	5-Nonenal, (E)-	Aldehyde	C9H16O	0.0703968	8.13198	0.007	10.0567	1161.71	-	1.09221	0.000674252	81.8548	6.355	up
w37	2-Cyclohexene-1-carboxaldehyde, 2,6,6-trimethyl-	Aldehyde	C10H16O	0.0320547	6.24087	-	0	0	-	1.09216	0.00211596	137.844	7.10689	up
XMW1490	3-Methoxycinnamaldehyde	Aldehyde	C10H10O2	6.25823	2.92243	-	0	0	-	1.08478	0.00730814	0.33131	-1.59375	down
XMW1318	2-Methyl-3(2-furyl)acrolein	Aldehyde	C8H8O2	0.00079621	5.2395	-	0	0	spice, cinnamon, woody, herbal	1.09369	0.00261275	4666.58	12.1881	up
XMW1311	2-Propenal, 3-(2-furanyl)-	Aldehyde	C7H6O2	0.119681	19.2142	13.128	0.00911644	1.46361	green, grassy, fruity, spicy, vanilla, nutty, woody, cinnamon	1.09176	0.000443146	113.736	6.82954	up
KMW0293	2,4-Octadienal, (E,E)-	Aldehyde	C8H12O	0.00509399	0.533548	0.14	0.0363856	3.81106	green, fatty, pear, melon, peel	1.09152	0.000677853	74.191	6.21317	up
KMW0251	5-Heptenal, 2,6-dimethyl-	Aldehyde	C9H16O	0.713078	2.01472	0.016	44.5674	125.92	fresh, ozonous, melon, fresh air, sweet, green	1.08628	4.33118e-05	2.00613	1.00442	up
KMW0186	Octanal	Aldehyde	C8H16O	0.00139963	0.0345601	0.0007	1.99947	49.3716	lemon, citrus, green grass	1.08422	0.0014867	17.478	4.12747	up
KMW0721	Octadecanal	Aldehyde	C18H36O	0.00108927	0.249004	-	0	0	oily	1.06459	0.000101646	162.913	7.34796	up
KMW0483	Undecanal	Aldehyde	C11H22O	0.000870959	0.0318914	12.5	6.96767e-05	0.00255131	waxy, soapy, floral, aldehydic, citrus, green, fatty, fresh	1.04736	0.00037095	26.0254	4.70185	up
D111	2-Propenal, 2-methyl-3-phenyl-	Aldehyde	C10H10O	0.00176244	0.291594	-	0	0	sweet, cinnamon, spicy, cassia	1.05387	2.00152e-06	117.482	6.8763	up
D171	3-(4-Isopropylphenyl)-2-methylpropionaldehyde	Aldehyde	C13H18O	1.49158	0.859147	-	0	0	floral, cyclamen, fresh, rhubarb, musty, green	1.08004	0.0089003	0.408723	-1.2908	down
GMW0242	1,3-Benzodioxole-5-propanal, .alpha.-methyl-	Aldehyde	C11H12O3	0.161339	0.0943618	0.0011	146.672	85.7835	watery, fresh, green, ozonous, cyclamen, hay	1.08246	0.00876263	0.415074	-1.26856	down
D352	2-Butenal, 2-methyl-4-(2,6,6-trimethyl-1-cyclohexen-1-yl)-	Aldehyde	C14H22O	0.0104141	0.080909	-	0	0	dry, sweet, tobacco, nutty, violet, boronia, dry leaf, hay, woody, acorn	1.09262	1.68676e-07	5.51211	2.4626	up
D767	Benzenepropanal, 4-(1,1-dimethylethyl)-	Aldehyde	C13H18O	2.39148	1.46968	0.1	23.9148	14.6968	-	1.08149	0.00686149	0.436057	-1.19741	down
D425	3-Cyclohexene-1-carboxaldehyde, 4-(4-methyl-3-pentenyl)-	Aldehyde	C13H20O	0.457229	0.293345	-	0	0	citrus, grassy, aldehydic, floral, marine	1.08149	0.00700376	0.455179	-1.13549	down
QWMW1178	Benzofuran-2-carboxaldehyde	Aldehyde	C9H6O2	0.0267658	0.0155939	-	0	0	bitter, almond	1.08488	0.00624987	0.413372	-1.27449	down
WAMW0352	Undecanal, 2-methyl-	Aldehyde	C12H24O	0.00264251	0.0272166	-	0	0	fresh, amber, aldehydic, moss, citrus, tuberose, metallic, waxy, coumarin	1.09306	0.00217631	7.30972	2.86982	up
QWMW0953	Benzaldehyde, 3-hydroxy-4-methoxy-	Aldehyde	C8H8O3	0.0187312	0.0124082	-	0	0	floral, popcorn, pencil, plastic	1.08272	0.00744807	0.470075	-1.08904	down
WAMW0468	1H-Pyrrole-2-carboxaldehyde, 1-methyl-	Aldehyde	C6H7NO	0.184156	0.0719766	0.037	4.97719	1.94531	roasted, nutty	1.09109	1.65111e-06	0.277681	-1.8485	down
WMW0056	4-Nonenal, (E)-	Aldehyde	C9H16O	0.30522	67.911	0.0022	138.736	30868.6	fruity	1.08961	0.000143491	157.444	7.29869	up
WMW0047	5-Ethylcyclopent-1-enecarboxaldehyde	Aldehyde	C8H12O	0.0279923	0.0124329	-	0	0	-	1.09236	2.08601e-05	0.315092	-1.66615	down
WMW0037	(1R,4aR,4bS,7R,10aR)-1,4a,7-Trimethyl-7-vinyl-1,2,3,4,4a,4b,5,6,7,9,10,10a-dodecahydrophenanthrene-1-carbaldehyde	Aldehyde	C20H30O	0.00365686	0.0632282	-	0	0	-	1.09352	0.00121938	12.2652	3.6165	up
WAMW2139	Lilial	Aldehyde	C14H20O	0.123527	0.0730979	-	0	0	floral, muguet, green, powdery, cumin	1.08111	0.00921946	0.419867	-1.25199	down
NMW0254	Benzaldehyde, 3,4-dihydroxy-	Aldehyde	C7H6O3	0.0141942	0.0924123	-	0	0	dry, medicinal, bitter, almond	1.09368	1.90214e-07	4.62073	2.20812	up
NMW0285	Cinnamaldehyde, .alpha.-pentyl-	Aldehyde	C14H18O	0.0013819	0.0306418	-	0	0	sweet, floral, oily, fruity, herbal, jasmin	1.09327	0.00163978	15.7201	3.97454	up
QWMW0596	1H-Pyrrole-2-carboxaldehyde, 1-ethyl-	Aldehyde	C7H9NO	0.0145466	0.00605243	65	0.000223794	9.31143e-05	burnt, roasted peanut	1.08853	1.09922e-05	0.294709	-1.76264	down
NMW0385	(E)-Hexadec-2-enal	Aldehyde	C16H30O	0.00106753	0.0308502	-	0	0	-	1.08776	0.000311424	20.4853	4.35652	up
XMW0089*454	4-Decenal, (E)-	Aldehyde	C10H18O	0.0398618	1.5724	0.025	1.59447	62.8962	fresh, aldehydic, citrus, orange, mandarin, tangerine, green, fatty	1.09365	0.000738233	28.0107	4.80791	up
XMW1142*040	.alpha.-Thujenal	Aldehyde	C10H14O	0.00310955	0.0180766	-	0	0	-	1.08956	0.000740022	4.12966	2.04602	up
KMW0517*053	2-Undecenal, E-	Aldehyde	C11H20O	0.00936561	0.121731	0.00078	12.0072	156.066	fresh, fruity, citrus, orange, peel	1.08292	0.000601905	9.21108	3.20337	up
KMW0475*049	2,4-Decadienal, (E,Z)-	Aldehyde	C10H16O	0.000710528	0.681903	7e-05	10.1504	9741.48	fried, fatty, geranium, green, waxy	1.09384	2.78861e-05	681.184	9.4119	up
XMW0691*049	2,4-Decadienal	Aldehyde	C10H16O	0.000710528	0.681903	2.15	0.000330478	0.317164	orange, sweet, fresh, citrus, fatty, green	1.09384	2.78861e-05	681.184	9.4119	up
D173*439	Benzeneacetaldehyde, 4-methyl-	Aldehyde	C9H10O	0.145864	0.466015	-	0	0	fresh, sweet, green, cortex, lilac, narcissus	1.07937	0.00688595	2.26405	1.17891	up
XMW0285*222	Benzaldehyde, 4-hydroxy-	Aldehyde	C7H6O2	0.00443265	0.0494158	10.963	0.000404328	0.00450751	sweet, nutty, almond, balsamic, woody	1.0933	0.000342994	7.91867	2.98526	up
KMW0361*138	Benzaldehyde, 4-ethyl-	Aldehyde	C9H10O	0.00557702	0.044506	0.12323	0.045257	0.361162	bitter, almond, sweet, anisic	1.08866	0.00577002	5.66334	2.50165	up
XMW0255*138	Benzaldehyde, 2,4-dimethyl-	Aldehyde	C9H10O	0.00557702	0.044506	-	0	0	naphthyl, cherry, almond, spice, vanilla	1.08866	0.00577002	5.66334	2.50165	up
WAMW0558*309	2,4-Undecadienal	Aldehyde	C11H18O	0.780344	0.526733	1e-05	78034.4	52673.3	green, buttery, spicy, baked, fruity, fatty, aldehydic, chicken	1.07371	0.00887636	0.478934	-1.0621	down
KMW0333*453	endo-fenchol	Alcohol	C10H18O	0.071704	8.18246	-	0	0	camphor	1.09233	0.000568978	80.8701	6.33753	up
KMW0354*443	2,6-Nonadien-1-ol	Alcohol	C9H16O	0.129675	0.611342	-	0	0	green, cucumber, vegetable	1.09089	4.03231e-05	3.34662	1.7427	up
KMW0355*443	trans,cis-2,6-Nonadien-1-ol	Alcohol	C9H16O	0.129675	0.611342	0.001	129.675	611.342	green, cucumber, oily, violet, leafy	1.09089	4.03231e-05	3.34662	1.7427	up
KMW0487*047	2-Propen-1-ol, 3-phenyl-	Alcohol	C9H10O	0.00311878	0.261634	1	0.00311878	0.261634	sweet, balsamic, hyacinth, spicy, green, powdery, cinnamon	1.07932	2.01252e-08	59.3194	5.89043	up
QWMW1119*183	4-Hexen-1-ol, (Z)-	Alcohol	C6H12O	0.000397659	0.0152936	0.1	0.00397659	0.152936	green, cooked vegetable, tomato, brothy, gassy	1.08921	0.0186791	27.1954	4.76529	up
XMW0443*038	(E)-2,6-Dimethylocta-3,7-diene-2,6-diol	Alcohol	C10H18O2	0.0575832	4.27676	-	0	0	-	1.09375	0.000632986	52.7359	5.72071	up
GMW0390*240	2-Octanol, (S)-	Alcohol	C8H18O	0.00437308	0.248199	0.067	0.0652698	3.70446	mushroom, oily, fatty, creamy, grape	1.09327	0.000984079	40.2555	5.33111	up
KMW0058*035	2H-Pyran-3-ol, 6-ethenyltetrahydro-2,2,6-trimethyl-	Alcohol	C10H18O2	0.10102	0.464427	3	0.0336732	0.154809	floral, honey	1.0893	0.00078977	3.26713	1.70803	up
WAMW1796*189	1-Pentanol, 4-methyl-	Alcohol	C6H14O	0.00430824	0.0871089	4.1	0.00105079	0.0212461	nutty	1.09124	0.00824997	14.3354	3.84151	up
GMW0218*419	10-Undecen-1-ol	Alcohol	C11H22O	0.0318688	0.431487	-	0	0	fresh, floral, waxy, ozonous, clean, citrus	1.08552	0.000536496	9.59495	3.26228	up
YZMW0165*248	1H-Indol-5-ol	Alcohol	C8H7NO	0.00212507	0.0195374	0.13	0.0163467	0.150288	-	1.09048	1.06012e-05	6.53402	2.70797	up
XMW0928	Benzenemethanol, .alpha.,4-dimethyl-	Alcohol	C9H12O	0.0179771	1.57092	42.7	0.000421009	0.0367897	sweet, hawthorn, floral, nutty, powdery	1.09244	0.00175943	61.904	5.95196	up
XMW0843	(2E,4S,7E)-4-Isopropyl-1,7-dimethylcyclodeca-2,7-dienol	Alcohol	C15H26O	0.0157285	0.0774416	-	0	0	-	1.08354	0.00024195	3.4966	1.80595	up
XMW0728	Benzenemethanol, 4-methyl-.alpha.-(1-methyl-2-propenyl)-, (R*,R*)-	Alcohol	C12H16O	0.350444	0.171548	-	0	0	-	1.08589	0.00649264	0.347285	-1.52581	down
XMW0761	2,4-Quinolinediol	Alcohol	C9H7NO2	0.000988313	0.0171196	-	0	0	-	1.09376	0.000411535	12.3002	3.6206	up
XMW0310	2H-Pyran-2-methanol, tetrahydro-	Alcohol	C6H12O2	0.000853998	0.012564	-	0	0	-	1.05395	2.78304e-05	10.4547	3.38608	up
XMW0511	3,7,11,15-Tetramethyl-2-hexadecen-1-ol	Alcohol	C20H40O	0.0481941	9.45874	-	0	0	-	1.09316	6.96199e-05	139.331	7.12238	up
XMW0107	1,2-Benzenedimethanol	Alcohol	C8H10O2	1.11905	0.525826	-	0	0	-	1.08547	0.00658714	0.333358	-1.58486	down
XMW0122	Cyclohexanol, 2-methyl-3-(1-methylethenyl)-, (1.alpha.,2.alpha.,3.alpha.)-	Alcohol	C10H18O	0.0255251	1.86067	-	0	0	-	1.09364	0.000742047	51.7731	5.69413	up
XMW0940	Benzenemethanol, .alpha.-2-cyclohexen-1-yl-	Alcohol	C13H16O	0.0284792	0.407955	-	0	0	-	1.09354	0.000196123	10.1733	3.34672	up
YZMW0162	3-Heptanol, 5-methyl-	Alcohol	C8H18O	0.00192338	0.0560878	0.039	0.0493173	1.43815	-	1.09116	0.00974566	20.658	4.36863	up
YZMW0324	3,3-Dimethylbutane-2-ol	Alcohol	C6H14O	0.104363	28.4427	70	0.0014909	0.406324	-	1.09378	0.000437786	193.438	7.59573	up
YZMW0317	Metronidazole	Alcohol	C6H9N3O3	0.014753	0.489247	149	9.90132e-05	0.00328353	-	1.09358	8.20479e-05	23.5385	4.55695	up
YZMW0268	1,2-Benzenediol, 4,5-dichloro-	Alcohol	C6H4Cl2O2	0.00762808	0.0302355	3.5	0.00217945	0.0086387	-	1.08594	0.000443204	2.81474	1.493	up
YZMW0050	Diisopropanolamine	Alcohol	C6H15NO2	0.138423	0.573653	10	0.0138423	0.0573653	-	1.09002	0.000463604	2.94277	1.55717	up
YZMW0354	Cycloheptanol	Alcohol	C7H14O	0.139817	0.0660332	4.8	0.0291286	0.0137569	-	1.09336	8.84559e-05	0.335269	-1.57661	down
YZMW0720	Ethanol, 2-[2-(ethenyloxy)ethoxy]-	Alcohol	C6H12O3	0.00641883	0.183396	1.83	0.00350756	0.100216	-	1.09289	0.000620658	20.265	4.34092	up
YZMW0649	Ethene, 1,1'-[oxybis(2,1-ethanediyloxy)]bis-	Alcohol	C8H14O3	0.000469031	0.183064	50	9.38062e-06	0.00366127	-	1.09376	0.000509911	276.881	8.11312	up
YZMW0645	Ethanol, 2-(vinyloxy)-	Alcohol	C4H8O2	0.147436	24.4128	1.92	0.0767897	12.715	-	1.0935	0.000547428	117.581	6.87752	up
w42	2-Ethyl-1-dodecanol	Alcohol	C14H30O	0.0113069	0.126607	-	0	0	-	1.09336	7.21464e-05	7.95142	2.99121	up
YZMW0484	3-Hexanol, 3-methyl-	Alcohol	C7H16O	0.000496927	0.0525034	0.046	0.0108028	1.14138	-	1.06466	0.00690995	74.9663	6.22817	up
YZMW0540	2-Heptanol, 2-methyl-	Alcohol	C8H18O	0.000966163	0.0499152	0.16	0.00603852	0.31197	-	1.09077	0.0220352	36.7562	5.19992	up
XMW1193	1,2-Hexanediol, 2-methyl-	Alcohol	C7H16O2	0.000221071	0.0509593	-	0	0	-	1.09375	0.000516808	163.496	7.35312	up
XMW1177	11,11-Dimethyl-4,8-dimethylenebicyclo[7.2.0]undecan-3-ol	Alcohol	C15H24O	0.114838	0.483534	-	0	0	-	1.08865	1.02783e-05	2.98891	1.57962	up
XMW1122	7-Octen-2-ol	Alcohol	C8H16O	0.000115616	0.0257684	-	0	0	-	1.0938	0.00107705	158.324	7.30674	up
XMW1260	1-Cyclohexene-1-propanol, .alpha.,2,6,6-tetramethyl-	Alcohol	C13H24O	0.0314689	0.000961893	-	0	0	woody, floral, amber	1.09243	0.0087046	0.0217075	-5.52566	down
XMW2306	Ethanol, 2-(2-butoxyethoxy)-	Alcohol	C8H18O3	0.00490376	2.04704	0.8	0.0061297	2.5588	-	1.09247	0.00079775	295.894	8.20894	up
XMW3409	4-Methoxy-.alpha.-toluenethiol	Alcohol	C8H10OS	0.0742256	0.0390218	-	0	0	sulfury, slightly burnt, floral, balsamic, anisic, seed	1.08432	0.00326774	0.372882	-1.42321	down
XMW1468	(2,2,6-Trimethyl-bicyclo[4.1.0]hept-1-yl)-methanol	Alcohol	C11H20O	0.0288064	0.115672	-	0	0	-	1.06409	0.000488749	2.85543	1.51371	up
XMW1429	1-(2-Hydroxyethyl)-1,2,4-triazole	Alcohol	C4H7N3O	0.0286627	0.417472	-	0	0	-	1.09344	0.000770355	10.3381	3.3699	up
KMW0323	Benzyl alcohol	Alcohol	C7H8O	0.0478008	0.191589	0.1	0.478008	1.91589	floral, rose, phenol, balsamic	1.08074	0.0110618	2.84033	1.50606	up
KMW0284	Phenylethyl Alcohol	Alcohol	C8H10O	0.954665	161.732	0.14	6.81904	1155.23	fruity, rose, sweet, apple	1.09131	0.000289661	119.987	6.90674	up
KMW0266	2-Thiophenemethanethiol	Alcohol	C5H6S2	0.0178572	0.508623	4e-05	446.43	12715.6	roasted, coffee, fishy	1.09313	0.000686199	20.2038	4.33655	up
KMW0466	3-Cyclohexene-1-methanethiol, .alpha.,.alpha.,4-trimethyl-	Alcohol	C10H18S	9.00063e-05	0.0138769	2e-08	4500.32	693843	sulfury, aromatic, grapefruit, naphthyl, resinous, woody	1.09354	0.0028256	109.509	6.77491	up
KMW0037	3-Penten-2-ol	Alcohol	C5H10O	0.00609959	1.85411	0.4	0.015249	4.63526	green, vinyl	1.07141	0.000926214	216.862	7.76063	up
GMW0319	2-Octanol, 8,8-dimethoxy-2,6-dimethyl-	Alcohol	C12H26O3	0.00135645	0.0190113	-	0	0	lily, rose, acetic, waxy, green	1.09044	0.00170823	9.97035	3.31764	up
KMW0202	3-Octanol	Alcohol	C8H18O	0.00146664	0.00720063	0.078	0.0188031	0.0923158	earthy, mushroom, herbal, melon, citrus, woody, spicy, minty	1.08146	0.0153062	3.48523	1.80125	up
KMW0160	1-Propanol, 3-(methylthio)-	Alcohol	C4H10OS	0.00369874	0.634707	0.036	0.102743	17.6307	cabbage, cooked potato, garlic	1.08916	0.0344105	121.382	6.92341	up
KMW0154	2-Pentanol	Alcohol	C5H12O	0.260221	55.3876	16	0.0162638	3.46173	mild, green, fusel, oily, fermented	1.09344	0.00159515	150.944	7.23787	up
KMW0629	1-Dodecanol	Alcohol	C12H26O	0.558586	0.386457	1	0.558586	0.386457	earthy, soapy, waxy, fatty, honey, coconut	1.08124	0.00476965	0.49097	-1.02629	down
NMW0022	Benzenemethanol, .alpha.-methyl-	Alcohol	C8H10O	0.405478	1.14237	0.479	0.846509	2.3849	fresh, sweet, gardenia, hyacinth	1.09143	0.000146265	2.00059	1.00043	up
KMW0523	1-Undecanol	Alcohol	C11H24O	0.0950416	0.0582303	0.05	1.90083	1.16461	fresh, waxy, rose, soapy, clean, cloth, floral, citrus	1.06892	0.00547748	0.434124	-1.20382	down
KMW0508	p-Cymen-7-ol	Alcohol	C10H14O	0.0153601	0.251651	-	0	0	mild, amber, balsamic, fruity	1.09317	0.000313113	11.6315	3.53996	up
D200	Benzenemethanol, 3-hydroxy-	Alcohol	C7H8O2	0.0837721	0.0507551	-	0	0	-	1.08409	0.00463137	0.429792	-1.21829	down
D299	Ethanol, 2-(3,3-dimethylcyclohexylidene)-, (Z)-	Alcohol	C10H18O	0.263134	1.24776	-	0	0	-	1.09272	0.000320486	3.36646	1.75123	up
D1396	3-Nonanol	Alcohol	C9H20O	0.0136471	0.0395078	0.087	0.156864	0.454113	-	1.09174	3.93423e-06	2.05525	1.03931	up
D1354	4-Octanol	Alcohol	C8H18O	0.0411802	0.391574	0.4	0.10295	0.978935	-	1.03628	0.000276387	6.71034	2.74639	up
GMW0159	Benzenepentanol	Alcohol	C11H16O	0.0975027	0.0494405	-	0	0	floral, carnation, rose, lemon, verbena	1.08489	0.0070168	0.359733	-1.475	down
GMW0278	2-Heptanol, 2,6-dimethyl-	Alcohol	C9H20O	0.00271768	0.0293668	-	0	0	fresh, floral, woody, citrus, herbal	1.08843	8.87668e-05	7.65944	2.93724	up
D391	1,9-Nonanedithiol	Alcohol	C9H20S2	0.109788	1.99943	-	0	0	sulfury, meaty, savory, fatty, lamb	1.09382	1.85766e-05	12.9226	3.69183	up
D456	8-Dodecen-1-ol, (Z)-	Alcohol	C12H24O	0.383891	0.232013	-	0	0	-	1.08273	0.00676947	0.428813	-1.22158	down
QWMW1268	Benzeneethanol, .alpha.-(2-methylpropyl)-	Alcohol	C12H18O	0.258726	0.168735	-	0	0	green, floral, herbal, celery, creamy	1.05153	0.00242612	0.462581	-1.11222	down
WMW0103	2-Cyclopentylethanol	Alcohol	C7H14O	0.0102717	0.0454108	-	0	0	-	1.09041	0.00382836	3.13531	1.64861	up
WMW0096	n-Pentadecanol	Alcohol	C15H32O	0.00217023	0.0225645	-	0	0	-	1.0843	7.0698e-05	7.38493	2.88458	up
WAMW1368	1-Hepten-3-ol	Alcohol	C7H14O	0.000231374	0.0585551	0.01	0.0231374	5.85551	oily, green, metallic, acrylate, tomato, spicy	1.07152	0.0090835	178.026	7.47594	up
WAMW0676	3-Heptanol, 3,6-dimethyl-	Alcohol	C9H20O	0.00281653	0.284221	-	0	0	cinnamon, coconut, spice, woody, sweet, weedy	1.09348	0.00118155	71.6364	6.16262	up
WAMW0504	Ethanol, 2-phenoxy-	Alcohol	C8H10O2	0.0419946	0.143725	690	6.08617e-05	0.000208297	mild, rose, balsamic, cinnamyl	1.0915	6.47335e-05	2.42839	1.28	up
NMW0366	Benzenemethanol, 3-phenoxy-	Alcohol	C13H12O2	0.00624523	0.093069	-	0	0	-	1.09323	0.00148288	10.5641	3.4011	up
NMW0222	Benzenemethanol, 3,4-dimethoxy-	Alcohol	C9H12O3	0.00761	0.00432281	-	0	0	-	1.0661	0.00718452	0.402466	-1.31306	down
NMW0163	p-Hydroxyphenyl methyl carbinol	Alcohol	C8H10O2	0.0353876	0.01302	-	0	0	-	1.08229	0.00638478	0.260926	-1.93829	down
NMW0130	1,3-Benzodioxol-5-ol	Alcohol	C7H6O3	0.011585	0.459088	-	0	0	-	1.09383	1.13409e-05	28.1249	4.81378	up
QWMW0350	2-Naphthalenethiol	Alcohol	C10H8S	0.187948	0.131702	-	0	0	disagreeable, mercaptan	1.07376	0.0106627	0.497314	-1.00777	down
QWMW0246	Ethanol, 2-mercapto-	Alcohol	C2H6OS	0.000539527	0.198495	0.24	0.00224803	0.827063	sulfurous, aromatic	1.06108	0.142235	259.433	8.01922	up
NMW0418	trans-Sinapyl alcohol	Alcohol	C11H14O4	0.000554681	0.039659	-	0	0	-	1.04589	0.000453209	50.8174	5.66725	up
NMW0126*047	2-Propen-1-ol, 3-phenyl-, (E)-	Alcohol	C9H10O	0.00311878	0.261634	2.8	0.00111385	0.0934408	sweet, balsamic, hyacinth, spicy, green, powdery, cinnamyl	1.07932	2.01252e-08	59.3194	5.89043	up
XMW1116*183	4-Hexen-1-ol, (E)-	Alcohol	C6H12O	0.000397659	0.0152936	0.11	0.00361508	0.139032	green, herbal, musty, tomato, metallic	1.08921	0.0186791	27.1954	4.76529	up
w17*038	3,7-Octadiene-2,6-diol, 2,6-dimethyl-	Alcohol	C10H18O2	0.0575832	4.27676	-	0	0	-	1.09375	0.000632986	52.7359	5.72071	up
KMW0194*240	2-Octanol	Alcohol	C8H18O	0.00437308	0.248199	0.0715	0.0611619	3.47131	fresh, spicy, green, woody, herbal, earthy	1.09327	0.000984079	40.2555	5.33111	up
GMW0160*189	1-Pentanol, 2-methyl-	Alcohol	C6H14O	0.00430824	0.0871089	0.1	0.0430824	0.871089	-	1.09124	0.00824997	14.3354	3.84151	up
WAMW1611*189	1-Pentanol, 3-methyl-	Alcohol	C6H14O	0.00430824	0.0871089	1	0.00430824	0.0871089	fusel, cognac, wine, cocoa, green, fruity	1.09124	0.00824997	14.3354	3.84151	up
WMW0046*419	trans-2-Undecen-1-ol	Alcohol	C11H22O	0.0318688	0.431487	-	0	0	floral, rose, waxy, fresh, fruity	1.08552	0.000536496	9.59495	3.26228	up
BPMW015*248	1H-Indol-4-ol	Alcohol	C8H7NO	0.00212507	0.0195374	-	0	0	-	1.09048	1.06012e-05	6.53402	2.70797	up
QWMW1113*406	3-Hexenoic acid, (E)-	Acid	C6H10O2	0.0359988	0.624571	-	0	0	powerful, fruity, honey, acid	1.0913	0.000496433	12.3075	3.62147	up
NMW0382*346	trans-Ferulic acid	Acid	C10H10O4	0.00151828	0.0327597	-	0	0	-	1.09384	7.49786e-05	15.3157	3.93694	up
NMW0474*074	cis-Vaccenic acid	Acid	C18H34O2	0.000670399	0.0538352	-	0	0	-	1.08554	0.0017635	56.9271	5.83104	up
NMW0780*182	2-Butenoic acid, 2-methyl-	Acid	C5H8O2	0.000670001	0.022423	-	0	0	-	1.09125	0.00993255	23.695	4.56651	up
NMW0264*302	2-Propenoic acid, 3-(3-hydroxyphenyl)-	Acid	C9H8O3	0.00129069	0.0165306	10	0.000129069	0.00165306	-	1.09065	0.000439214	9.08784	3.18394	up
YZMW0358*344	Benzoic acid, 2,6-dichloro-	Acid	C7H4Cl2O2	0.222029	0.118908	955	0.000232491	0.000124511	-	1.08116	0.010512	0.380059	-1.3957	down
YZMW0369*344	Benzoic acid, 2,4-dichloro-	Acid	C7H4Cl2O2	0.222029	0.118908	190	0.00116857	0.000625829	-	1.08116	0.010512	0.380059	-1.3957	down
YZMW0229*416	2-Amino-5-methylbenzoic acid	Acid	C8H9NO2	3.57293	1.82442	151	0.0236618	0.0120823	-	1.08404	0.00791864	0.362324	-1.46465	down
WAMW1799*181	2-Pentenoic acid	Acid	C5H8O2	0.000644229	1.22298	-	0	0	pungent, fatty	1.09328	0.00888967	1344.44	10.3928	up
XMW0026	Heptanoic acid	Acid	C7H14O2	0.0319981	0.0902301	0.64	0.049997	0.140985	rancid, sour, cheese, sweaty	1.08713	6.71696e-05	2.00219	1.00158	up
XMW0302	Acetic anhydride	Acid	C4H6O3	0.200448	20.2487	0.6	0.33408	33.7478	sharp, vinegar	1.09349	0.000853601	71.6978	6.16386	up
XMW0269	2-Methylbutanoic anhydride	Acid	C10H18O3	0.0977098	0.467586	-	0	0	-	1.09198	0.000664803	3.39623	1.76393	up
XMW0658	2-Heptenoic acid	Acid	C7H12O2	0.00791488	0.175071	-	0	0	green, grassy, fruity, ethereal	1.07366	0.000941766	15.6637	3.96935	up
XMW0535	p-Tolylacetic acid	Acid	C9H10O2	0.855724	0.490869	-	0	0	-	1.07863	0.00514466	0.406817	-1.29755	down
YZMW0184	L-Azetidine-2-carboxylic acid	Acid	C4H7NO2	0.00168707	0.130911	607	2.77936e-06	0.000215669	-	1.09263	0.00111624	55.0121	5.78168	up
YZMW0136	Hexanoic acid, 4-methyl-	Acid	C7H14O2	0.000731365	0.0111959	7.3	0.000100187	0.00153369	-	1.07677	0.0398324	10.8424	3.43862	up
YZMW0221	Cyclooctanecarboxylic acid, 1-amino-	Acid	C9H17NO2	0.000807093	0.456594	340	2.3738e-06	0.00134292	-	1.07559	6.54668e-05	403.152	8.65518	up
YZMW0340	Gentisic acid	Acid	C7H6O4	0.0101598	0.00695383	90	0.000112886	7.72648e-05	-	1.04072	0.0389863	0.485575	-1.04224	down
YZMW0258	2-Oxooctanoic acid	Acid	C8H14O3	0.00228039	0.0528916	790	2.88657e-06	6.69514e-05	-	1.08047	3.07156e-06	16.4319	4.03843	up
YZMW0256	Oxalacetic acid	Acid	C4H4O5	0.00116991	0.0631814	500	2.33982e-06	0.000126363	-	1.02636	0.000614337	37.9892	5.24752	up
YZMW0241	L-Pipecolinic acid	Acid	C6H11NO2	0.00128617	0.0167696	3230	3.98194e-07	5.19184e-06	-	1.00328	8.45119e-05	9.2825	3.21451	up
YC_1249	6-Methylheptanoic acid	Acid	C8H16O2	0.0312436	0.325986	0.84	0.0371947	0.388079	-	1.09372	0.000426783	7.40445	2.88839	up
YZMW0672	L-Lactic acid	Acid	C3H6O3	0.000303561	0.0139001	1260	2.40922e-07	1.10318e-05	-	1.04709	0.0200346	32.1265	5.00569	up
YZMW0760	Tricarballylic acid	Acid	C6H8O6	0.00334623	0.266222	68	4.92092e-05	0.00391503	-	1.05603	0.000602056	56.2246	5.81313	up
YZMW0472	3-Thien-2-ylpropanoic acid	Acid	C7H8O2S	0.000188472	0.00905601	13.2	1.42782e-05	0.000686061	-	1.05358	3.97046e-05	34.1452	5.09361	up
YZMW0426	2-Amino-3-(4-hydroxyphenyl)-propanoic acid	Acid	C9H11NO3	0.000466309	0.0198531	884	5.27499e-07	2.24583e-05	-	1.0508	6.30396e-05	30.2095	4.91693	up
YZMW0421	4-Pyridinecarboxylic acid	Acid	C6H5NO2	0.029711	0.019804	3690	8.05176e-06	5.36695e-06	-	1.07279	0.00953346	0.473083	-1.07984	down
YZMW0399	Benzoic acid, 3,5-diamino-	Acid	C7H8N2O2	0.000145373	0.0202238	7610	1.91029e-08	2.65753e-06	-	1.09376	0.000337832	98.7079	6.62509	up
YZMW0387	3,5-Dimethoxy-4-hydroxycinnamic acid	Acid	C11H12O5	0.00173108	0.299624	100	1.73108e-05	0.00299624	-	1.09291	0.000177331	122.876	6.94106	up
YZMW0531	Benzeneacetic acid, 3-hydroxy-	Acid	C8H8O3	0.0419613	0.0258858	10	0.00419613	0.00258858	-	1.08498	0.00621617	0.438048	-1.19084	down
YZMW0512	dl-3-Amino-3-phenylpropionic acid	Acid	C9H11NO2	0.0805131	0.48436	330	0.000243979	0.00146776	-	1.09202	3.62838e-06	4.27227	2.095	up
XMW3471	5-Aminovaleric acid	Acid	C5H11NO2	0.272278	1.18952	-	0	0	-	1.093	0.000613331	3.10082	1.63265	up
XMW1234	Propanoic acid, 2-acetylhydrazono-	Acid	C5H8N2O3	0.000821438	0.332886	-	0	0	-	1.0931	0.000569833	287.967	8.16976	up
XMW3272	Creatine	Acid	C4H9N3O2	0.00238373	0.0150754	41	5.81397e-05	0.000367692	-	1.07542	0.000229249	4.49328	2.16777	up
XMW1462	2-Thiophenecarboxylic acid, 5-nonyl-	Acid	C14H22O2S	0.00502957	0.0182683	-	0	0	-	1.04769	0.00449716	2.57912	1.36688	up
BPMW003	3-Furancarboxylic acid	Acid	C5H4O3	0.000623682	0.00810515	-	0	0	-	1.09329	0.00119436	9.22001	3.20477	up
KMW0128	Hexanoic acid	Acid	C6H12O2	0.00156481	0.203638	3	0.000521604	0.0678795	rose, geranium, cheese, fatty	1.08709	0.00151639	92.6244	6.53332	up
KMW0096	Butanoic acid, 3-methyl-	Acid	C5H10O2	0.00319885	0.0951168	0.06	0.0533141	1.58528	sweaty, acid, rancid	1.04206	5.36847e-05	21.1297	4.4012	up
KMW0035	Butanoic acid	Acid	C4H8O2	0.000360276	0.0234441	2.4	0.000150115	0.00976837	rancid, sour, stinky	1.03123	0.0211632	46.0132	5.52398	up
NMW0042	Valproic Acid	Acid	C8H16O2	0.00756223	1.09005	-	0	0	-	1.09091	0.0014116	102.051	6.67314	up
KMW0491	Hydrocinnamic acid	Acid	C9H10O2	0.0669291	0.0393132	0.42	0.159355	0.0936028	sweet, fatty, rose, musky, cinnamon	1.07166	0.0140651	0.416809	-1.26254	down
D218	Cyclohexanecarboxylic acid	Acid	C7H12O2	0.00546645	0.062764	-	0	0	fruity, acid, metallic, cheese, tropical	1.0829	0.00413011	8.13568	3.02426	up
D120	Octanal, 2-(phenylmethylene)-	Acid	C15H20O	0.0032015	0.0147304	-	0	0	fresh, floral, green, jasmin, herbal, waxy	1.0866	0.00441412	3.25947	1.70464	up
CY_234	1,2-Benzenedicarboxylic acid	Acid	C8H6O4	0.00166742	0.0207169	54	3.08782e-05	0.000383647	-	1.08027	3.75678e-05	8.79756	3.1371	up
BPMW007	m-Tolylacetic acid	Acid	C9H10O2	1.04226	0.610158	-	0	0	-	1.07369	0.0157281	0.415476	-1.26716	down
D1352	Benzoic acid, 3-methoxy-	Acid	C8H8O3	0.0738001	0.0456914	5	0.01476	0.00913828	-	1.07771	0.00468646	0.438933	-1.18793	down
GMW0200	Sorbic Acid	Acid	C6H8O2	0.2071	0.589212	135	0.00153408	0.00436454	-	1.09273	5.07163e-06	2.02004	1.01439	up
GMW0066	Benzoic acid, 2-methoxy-	Acid	C8H8O3	0.705452	0.463408	10	0.0705452	0.0463408	-	1.08002	0.00788799	0.46611	-1.10126	down
GMW0058	Nonadecanoic acid	Acid	C19H38O2	0.00286454	0.0456784	20	0.000143227	0.00228392	-	1.09278	0.00305626	11.298	3.498	up
QWMW1186	p-Cresyl isovalerate	Acid	C12H16O2	0.0451244	0.0202141	-	0	0	tobacco, animalic, sweet, herbal	1.08156	0.00113105	0.317581	-1.6548	down
QWMW0846	trans-2-Decenoic acid	Acid	C10H18O2	0.0389665	2.80997	-	0	0	fruity, oily, waxy, sweet, peach	1.05402	0.000160519	51.2224	5.6787	up
WAMW2124	Propanoic acid	Acid	C3H6O2	0.0183758	4.3557	2	0.00918792	2.17785	pungent, acid, cheese, vinegar	1.07167	0.0235695	168.532	7.39688	up
WMW0203	Palmitoleic acid	Acid	C16H30O2	0.00164347	0.00894499	11	0.000149407	0.000813181	-	1.0793	0.00020434	3.87014	1.95239	up
WAMW0624	9-Decenoic acid	Acid	C10H18O2	0.0123842	0.323268	4.3	0.00288004	0.0751785	waxy, green, fruity, fatty, soapy	1.0542	0.00429193	18.4463	4.20526	up
WAMW1576	Octadecanoic acid	Acid	C18H36O2	0.0049025	0.261624	20	0.000245125	0.0130812	mild, fatty, waxy	1.08872	0.000361913	37.7692	5.23914	up
WAMW1516	Mandelic acid, 4-hydroxy-3-methoxy-	Acid	C9H10O5	0.000141802	0.00478757	-	0	0	sweet, vanilla	1.09128	0.0155523	24.0224	4.58631	up
NMW0265	Ibuprofen	Acid	C13H18O2	0.0908819	1.25079	-	0	0	-	1.09328	0.000238726	9.77398	3.28895	up
NMW0236	Benzeneacetic acid, 4-hydroxy-	Acid	C8H8O3	0.0527619	0.00750157	20	0.0026381	0.000375079	-	1.09338	0.00100308	0.100923	-3.30867	down
NMW0292	Azelaic acid	Acid	C9H16O4	0.00374896	0.0121105	188	1.99413e-05	6.44178e-05	-	1.07584	0.00357922	2.29409	1.19792	up
NMW0159	Hexanedioic acid	Acid	C6H10O4	0.00488831	0.0413026	168	2.90971e-05	0.000245849	-	1.0929	0.00120383	5.99199	2.58303	up
NMW0125	Salicylic acid	Acid	C7H6O3	0.00745647	1.75337	90	8.28496e-05	0.0194819	faint, phenol, nutty	1.06878	4.74545e-07	166.688	7.38101	up
NMW0171	Acetic acid, phenoxy-	Acid	C8H8O3	0.131904	0.0824569	-	0	0	sour, sweet	1.03761	0.00234305	0.443365	-1.17343	down
NMW0504	2-Cyclopentene-1-tridecanoic acid, (S)-	Acid	C18H32O2	0.000479941	0.0629665	-	0	0	-	1.06279	6.15936e-05	93.1388	6.54131	up
NMW0485	9-Octadecynoic acid	Acid	C18H32O2	0.00219286	0.125641	-	0	0	-	1.08815	0.00100817	40.5949	5.34323	up
KMW0641*406	2-Hexenoic acid, (E)-	Acid	C6H10O2	0.0359988	0.624571	1.9	0.0189468	0.328722	powerful, fruity, sweet, warm, herbal	1.0913	0.000496433	12.3075	3.62147	up
NMW0394*346	2-Propenoic acid, 3-(4-hydroxy-3-methoxyphenyl)-	Acid	C10H10O4	0.00151828	0.0327597	13	0.000116791	0.00251998	-	1.09384	7.49786e-05	15.3157	3.93694	up
KMW0723*074	Oleic Acid	Acid	C18H34O2	0.000670399	0.0538352	44	1.52363e-05	0.00122353	fatty	1.08554	0.0017635	56.9271	5.83104	up
WMW0139*074	9-Octadecenoic acid	Acid	C18H34O2	0.000670399	0.0538352	-	0	0	-	1.08554	0.0017635	56.9271	5.83104	up
WAMW0433*074	9-Octadecenoic acid, (E)-	Acid	C18H34O2	0.000670399	0.0538352	-	0	0	-	1.08554	0.0017635	56.9271	5.83104	up
NMW0785*182	Tiglic acid	Acid	C5H8O2	0.000670001	0.022423	60	1.11667e-05	0.000373716	sweet, dry, spicy, woody, caramel	1.09125	0.00993255	23.695	4.56651	up
NMW0268*302	2-Propenoic acid, 3-(2-hydroxyphenyl)-	Acid	C9H8O3	0.00129069	0.0165306	25	5.16276e-05	0.000661226	-	1.09065	0.000439214	9.08784	3.18394	up
NMW0271*302	p-Coumaric acid	Acid	C9H8O3	0.00129069	0.0165306	23	5.61169e-05	0.000718724	-	1.09065	0.000439214	9.08784	3.18394	up
YZMW0195*416	Benzoic acid, 2-amino-4-methyl-	Acid	C8H9NO2	3.57293	1.82442	756	0.0047261	0.00241326	-	1.08404	0.00791864	0.362324	-1.46465	down
D1362*181	4-Pentenoic acid	Acid	C5H8O2	0.000644229	1.22298	-	0	0	-	1.09328	0.00888967	1344.44	10.3928	up
